# Supplementary material for: Age- and stress-associated C. elegans granulins impair lysosomal function and induce a compensatory HLH-30/TFEB transcriptional response
Source: PLoS Genet. 2019 Aug 9;15(8):e1008295. doi: 10.1371/journal.pgen.1008295 (PMC6703691; doi:10.1371/journal.pgen.1008295)
Supplement: S2 Table — (See corresponding Excel file). (XLSX) [file pgen.1008295.s008.xlsx]

## Sheet: Contents
N2	wildtype (WT)
CF3050	pgrn-1(-)
AWK33	pgrn-1(-); granulin 1(+)
AWK43	pgrn-1(-); granulin 2(+)
AWK107	pgrn-1(-); granulin 3(+)
The sheets in this Excel file contain data analysis for the RNA-seq experiment involving N2, pgrn-1(-), pgrn-1(-); granulin 1(+), pgrn-1(-); granulin 2(+) and pgrn-1(-); granulin 3(+) strains. Differentially expressed genes were identified by using the edgeR package and GO term enrichment analysis was created using GOrilla.

## Sheet: CF3050_vs_WT
http://cbl-gorilla.cs.technion.ac.il/GOrilla/06s5cngz/GOResults.html
GO Term	Description	P-value	FDR q-value	Enrichment	N	B	n	b	Genes
GO:0042302	structural constituent of cuticle	8.01e-20	1.93e-16	3.37	10526	144	1475	68	[dpy-3 - protein dpy-3, col-91 - protein col-91, col-74 - protein col-74, col-86 - protein col-86, sqt-2 - protein sqt-2, dpy-4 - protein dpy-4, col-170 - protein col-170, col-143 - protein col-143, dpy-2 - protein dpy-2, dpy-5 - protein dpy-5, col-155 - protein col-155, ram-2 - protein ram-2, col-99 - protein col-99, col-181 - protein col-181, col-96 - protein col-96, col-122 - protein col-122, …
GO:0000976	transcription regulatory region sequence-specific DNA binding	9.12e-10	1.1e-06	4.12	10526	151	474	28	[zip-6 - protein zip-6, cog-1 - protein cog-1, peb-1 - protein peb-1, blmp-1 - protein blmp-1, atf-8 - protein atf-8, daf-12 - protein daf-12, ref-2 - protein ref-2, ceh-27 - protein ceh-27, mab-5 - protein mab-5, unc-30 - protein unc-30, unc-86 - protein unc-86, egl-5 - protein egl-5, cfi-1 - protein cfi-1, fos-1 - protein fos-1, nhr-25 - protein nhr-25, hlh-14 - protein hlh-14, zip-7 - protein …
GO:1990837	sequence-specific double-stranded DNA binding	2.12e-09	1.71e-06	3.99	10526	156	474	28	[zip-6 - protein zip-6, cog-1 - protein cog-1, peb-1 - protein peb-1, blmp-1 - protein blmp-1, atf-8 - protein atf-8, daf-12 - protein daf-12, ref-2 - protein ref-2, ceh-27 - protein ceh-27, mab-5 - protein mab-5, unc-30 - protein unc-30, unc-86 - protein unc-86, egl-5 - protein egl-5, cfi-1 - protein cfi-1, fos-1 - protein fos-1, nhr-25 - protein nhr-25, hlh-14 - protein hlh-14, zip-7 - protein …
GO:0003690	double-stranded DNA binding	4.02e-09	2.42e-06	3.59	10526	192	474	31	[C27F2.10 - protein c27f2.10, zip-6 - protein zip-6, F35H10.5 - protein f35h10.5, cog-1 - protein cog-1, peb-1 - protein peb-1, blmp-1 - protein blmp-1, atf-8 - protein atf-8, daf-12 - protein daf-12, ref-2 - protein ref-2, ceh-27 - protein ceh-27, mab-5 - protein mab-5, unc-30 - protein unc-30, egl-5 - protein egl-5, unc-86 - protein unc-86, cfi-1 - protein cfi-1, nhr-25 - protein nhr-25, fos-1 …
GO:0001067	regulatory region nucleic acid binding	5.99e-09	2.89e-06	3.4	10526	175	566	32	[zip-6 - protein zip-6, cog-1 - protein cog-1, peb-1 - protein peb-1, blmp-1 - protein blmp-1, atf-8 - protein atf-8, daf-12 - protein daf-12, ref-2 - protein ref-2, hlh-1 - protein hlh-1, ceh-27 - protein ceh-27, mab-5 - protein mab-5, unc-30 - protein unc-30, unc-86 - protein unc-86, egl-5 - protein egl-5, cfi-1 - protein cfi-1, nhr-25 - protein nhr-25, fos-1 - protein fos-1, hlh-14 - protein h…
GO:0044212	transcription regulatory region DNA binding	5.99e-09	2.41e-06	3.4	10526	175	566	32	[zip-6 - protein zip-6, cog-1 - protein cog-1, peb-1 - protein peb-1, blmp-1 - protein blmp-1, atf-8 - protein atf-8, daf-12 - protein daf-12, ref-2 - protein ref-2, hlh-1 - protein hlh-1, ceh-27 - protein ceh-27, mab-5 - protein mab-5, unc-30 - protein unc-30, unc-86 - protein unc-86, egl-5 - protein egl-5, cfi-1 - protein cfi-1, nhr-25 - protein nhr-25, fos-1 - protein fos-1, hlh-14 - protein h…
GO:0000981	DNA-binding transcription factor activity, RNA polymerase II-specific	6.99e-09	2.41e-06	4.52	10526	111	504	24	[nhr-25 - protein nhr-25, lin-31 - protein lin-31, ham-1 - protein ham-1, egl-46 - protein egl-46, elt-3 - protein elt-3, hlh-30 - protein hlh-30, fkh-9 - protein fkh-9, ceh-14 - protein ceh-14, ast-1 - protein ast-1, klf-3 - protein klf-3, mec-3 - protein mec-3, atf-5 - protein atf-5, pha-4 - protein pha-4, ceh-34 - protein ceh-34, sox-3 - protein sox-3, daf-12 - protein daf-12, egl-13 - protein…
GO:0000977	RNA polymerase II regulatory region sequence-specific DNA binding	3.66e-08	1.1e-05	4.05	10526	137	474	25	[zip-6 - protein zip-6, cog-1 - protein cog-1, peb-1 - protein peb-1, blmp-1 - protein blmp-1, atf-8 - protein atf-8, daf-12 - protein daf-12, ref-2 - protein ref-2, ceh-27 - protein ceh-27, mab-5 - protein mab-5, unc-30 - protein unc-30, unc-86 - protein unc-86, egl-5 - protein egl-5, cfi-1 - protein cfi-1, fos-1 - protein fos-1, hlh-14 - protein hlh-14, zip-7 - protein zip-7, elt-3 - protein el…
GO:0001012	RNA polymerase II regulatory region DNA binding	5.92e-08	1.59e-05	3.97	10526	140	474	25	[zip-6 - protein zip-6, cog-1 - protein cog-1, peb-1 - protein peb-1, blmp-1 - protein blmp-1, atf-8 - protein atf-8, daf-12 - protein daf-12, ref-2 - protein ref-2, ceh-27 - protein ceh-27, mab-5 - protein mab-5, unc-30 - protein unc-30, unc-86 - protein unc-86, egl-5 - protein egl-5, cfi-1 - protein cfi-1, fos-1 - protein fos-1, hlh-14 - protein hlh-14, zip-7 - protein zip-7, elt-3 - protein el…
GO:0005198	structural molecule activity	9.68e-08	2.33e-05	1.96	10526	382	1042	74	[mec-5 - protein mec-5, dpy-3 - protein dpy-3, col-91 - protein col-91, col-74 - protein col-74, mec-12 - protein mec-12, sqt-2 - protein sqt-2, col-170 - protein col-170, col-143 - protein col-143, dpy-4 - protein dpy-4, dpy-2 - protein dpy-2, col-155 - protein col-155, dpy-5 - protein dpy-5, ram-2 - protein ram-2, col-99 - protein col-99, dyc-1 - protein dyc-1, jph-1 - protein jph-1, col-96 - p…
GO:0042329	structural constituent of collagen and cuticulin-based cuticle	1.11e-05	0.00243	9.33	10526	11	718	7	[lon-3 - protein lon-3, sqt-1 - protein sqt-1, dpy-7 - protein dpy-7, dpy-2 - protein dpy-2, dpy-5 - protein dpy-5, col-158 - protein col-158, rol-6 - protein rol-6]
GO:0003700	DNA-binding transcription factor activity	1.48e-05	0.00297	1.88	10526	420	788	59	[nhr-13 - protein nhr-13, zip-6 - protein zip-6, hlh-11 - protein hlh-11, fkh-9 - protein fkh-9, klf-3 - protein klf-3, cog-1 - protein cog-1, blmp-1 - protein blmp-1, sox-3 - protein sox-3, egl-43 - protein egl-43, nhr-74 - protein nhr-74, daf-12 - protein daf-12, dmd-5 - protein dmd-5, ref-2 - protein ref-2, nhr-15 - protein nhr-15, hlh-1 - protein hlh-1, vab-3 - protein vab-3, unc-30 - protein…
GO:0140110	transcription regulator activity	5.39e-05	0.01	1.74	10526	506	788	66	[nhr-13 - protein nhr-13, zip-6 - protein zip-6, hlh-11 - protein hlh-11, fkh-9 - protein fkh-9, klf-3 - protein klf-3, cog-1 - protein cog-1, blmp-1 - protein blmp-1, sox-3 - protein sox-3, egl-43 - protein egl-43, nhr-74 - protein nhr-74, daf-12 - protein daf-12, dmd-5 - protein dmd-5, ref-2 - protein ref-2, nhr-15 - protein nhr-15, hlh-1 - protein hlh-1, vab-3 - protein vab-3, unc-30 - protein…
GO:0043565	sequence-specific DNA binding	0.000129	0.0222	2.01	10526	423	507	41	[lin-31 - protein lin-31, nhr-13 - protein nhr-13, zip-6 - protein zip-6, fkh-9 - protein fkh-9, ast-1 - protein ast-1, nhr-167 - protein nhr-167, cog-1 - protein cog-1, sox-3 - protein sox-3, blmp-1 - protein blmp-1, dve-1 - protein dve-1, peb-1 - protein peb-1, atf-8 - protein atf-8, daf-12 - protein daf-12, mdl-1 - protein mdl-1, dmd-5 - protein dmd-5, ref-2 - protein ref-2, ceh-27 - protein c…
GO:0001228	DNA-binding transcription activator activity, RNA polymerase II-specific	0.00015	0.0241	8.82	10526	13	551	6	[ham-1 - protein ham-1, hlh-1 - protein hlh-1, ceh-14 - protein ceh-14, ceh-31 - protein ceh-31, mab-5 - protein mab-5, cfi-1 - protein cfi-1]
GO:0016251	RNA polymerase II general transcription initiation factor activity	0.000336	0.0507	76.83	10526	2	137	2	[elt-3 - protein elt-3, unc-30 - protein unc-30]
GO:0003677	DNA binding	0.000476	0.0675	1.39	10526	801	1209	128	[his-48 - protein his-48, lin-32 - protein lin-32, nhr-14 - protein nhr-14, nhr-13 - protein nhr-13, hil-8 - protein hil-8, hlh-11 - protein hlh-11, jmjd-3.1 - protein jmjd-3.1, sel-7 - protein sel-7, cog-1 - protein cog-1, his-24 - protein his-24, peb-1 - protein peb-1, jmjd-3.2 - protein jmjd-3.2, dve-1 - protein dve-1, nhr-74 - protein nhr-74, dmd-5 - protein dmd-5, ref-2 - protein ref-2, nhr-…

## Sheet: AWK33.g1_vs_WT
http://cbl-gorilla.cs.technion.ac.il/GOrilla/0f3vsd28/GOResults.html
GO Term	Description	P-value	FDR q-value	Enrichment	N	B	n	b	Genes
GO:0042302	structural constituent of cuticle	9.23e-26	2.23e-22	3.7	10526	144	1502	76	[dpy-3 - protein dpy-3, col-91 - protein col-91, col-98 - protein col-98, sqt-2 - protein sqt-2, col-20 - protein col-20, dpy-4 - protein dpy-4, col-170 - protein col-170, col-143 - protein col-143, dpy-2 - protein dpy-2, dpy-5 - protein dpy-5, col-155 - protein col-155, col-19 - protein col-19, ram-2 - protein ram-2, col-96 - protein col-96, col-63 - protein col-63, col-181 - protein col-181, co…
GO:0004721	phosphoprotein phosphatase activity	1.38e-12	1.67e-09	3.12	10526	169	977	49	[CELE_R08A2.2 - protein r08a2.2, ptp-4 - protein ptp-4, F52H3.6 - protein f52h3.6, CELE_Y39B6A.30 - protein y39b6a.30, CELE_F36H1.3 - protein f36h1.3, CELE_C23G10.1 - protein c23g10.1, CELE_C09H5.7 - protein c09h5.7, Y71G12B.30 - protein y71g12b.30, B0207.1 - protein b0207.1, gsp-3 - protein gsp-3, T25B9.2 - protein t25b9.2, Y40H4A.2 - protein y40h4a.2, CELE_Y57G11C.6 - protein y57g11c.6, W03F11.…
GO:0004725	protein tyrosine phosphatase activity	6.88e-12	5.53e-09	3.29	10526	92	1424	41	[K07F5.6 - protein k07f5.6, Y54F10BM.3 - protein y54f10bm.3, ptp-4 - protein ptp-4, CELE_Y39B6A.30 - protein y39b6a.30, R155.3 - protein r155.3, pph-2 - protein pph-2, F55H12.5 - protein f55h12.5, F38H4.4 - protein f38h4.4, C50F2.5 - protein c50f2.5, CELE_F36H1.3 - protein f36h1.3, C02B10.6 - protein c02b10.6, Y113G7C.1 - protein y113g7c.1, K09F6.3 - protein k09f6.3, C43E11.5 - protein c43e11.5, …
GO:0030246	carbohydrate binding	8.02e-11	4.84e-08	2.34	10526	193	1517	65	[lec-2 - protein lec-2, clec-146 - protein clec-146, clec-180 - protein clec-180, clec-60 - protein clec-60, lec-3 - protein lec-3, aagr-4 - protein aagr-4, clec-145 - protein clec-145, clec-207 - protein clec-207, clec-208 - protein clec-208, clec-123 - protein clec-123, clec-36 - protein clec-36, clec-56 - protein clec-56, clec-96 - protein clec-96, clec-219 - protein clec-219, clec-136 - prote…
GO:0016791	phosphatase activity	8.75e-10	4.22e-07	2.62	10526	218	941	51	[CELE_R08A2.2 - protein r08a2.2, CELE_Y39B6A.30 - protein y39b6a.30, F52H3.6 - protein f52h3.6, CELE_F36H1.3 - protein f36h1.3, CELE_C23G10.1 - protein c23g10.1, CELE_C09H5.7 - protein c09h5.7, pho-11 - protein pho-11, Y71G12B.30 - protein y71g12b.30, B0207.1 - protein b0207.1, gsp-3 - protein gsp-3, T25B9.2 - protein t25b9.2, Y40H4A.2 - protein y40h4a.2, CELE_Y57G11C.6 - protein y57g11c.6, W03F1…
GO:0005198	structural molecule activity	1.67e-08	6.7e-06	1.91	10526	382	1225	85	[col-98 - protein col-98, mec-5 - protein mec-5, dpy-3 - protein dpy-3, col-91 - protein col-91, mec-12 - protein mec-12, sqt-2 - protein sqt-2, col-20 - protein col-20, rpl-11.2 - protein rpl-11.2, col-143 - protein col-143, col-170 - protein col-170, dpy-4 - protein dpy-4, dpy-2 - protein dpy-2, col-155 - protein col-155, dpy-5 - protein dpy-5, ram-2 - protein ram-2, dyc-1 - protein dyc-1, col-…
GO:0042578	phosphoric ester hydrolase activity	9.22e-08	3.18e-05	2.28	10526	255	941	52	[CELE_R08A2.2 - protein r08a2.2, CELE_Y39B6A.30 - protein y39b6a.30, F52H3.6 - protein f52h3.6, CELE_F36H1.3 - protein f36h1.3, CELE_C23G10.1 - protein c23g10.1, CELE_C09H5.7 - protein c09h5.7, pho-11 - protein pho-11, Y71G12B.30 - protein y71g12b.30, B0207.1 - protein b0207.1, gsp-3 - protein gsp-3, T25B9.2 - protein t25b9.2, Y40H4A.2 - protein y40h4a.2, CELE_Y57G11C.6 - protein y57g11c.6, W03F1…
GO:0004715	non-membrane spanning protein tyrosine kinase activity	4.02e-07	0.000121	4.65	10526	45	856	17	[kin-21 - protein kin-21, CELE_W01B6.5 - protein w01b6.5, F57B9.8 - protein f57b9.8, nipi-4 - protein nipi-4, trk-1 - protein trk-1, kin-26 - protein kin-26, C18H7.4 - protein c18h7.4, T21G5.1 - protein t21g5.1, T06C10.3 - protein t06c10.3, spe-8 - protein spe-8, C35E7.10 - protein c35e7.10, CELE_Y116A8C.24 - protein y116a8c.24, CELE_Y38H6C.20 - protein y38h6c.20, C34F11.5 - protein c34f11.5, kin…
GO:0016840	carbon-nitrogen lyase activity	3.51e-05	0.00942	17.2	10526	12	255	5	[pghm-1 - protein pghm-1, Y51H7C.9 - protein y51h7c.9, F42A10.9 - protein f42a10.9, pgal-1 - protein pgal-1, haly-1 - protein haly-1]
GO:0140096	catalytic activity, acting on a protein	7.5e-05	0.0181	1.41	10526	1185	941	149	[C09D4.3 - protein c09d4.3, T10H10.2 - protein t10h10.2, F52H3.6 - protein f52h3.6, clp-6 - protein clp-6, F37A4.5 - protein f37a4.5, nep-13 - protein nep-13, CELE_ZK666.8 - protein zk666.8, T05C12.1 - protein t05c12.1, spe-8 - protein spe-8, CELE_F36H1.3 - protein f36h1.3, CELE_C09H5.7 - protein c09h5.7, W03G9.5 - protein w03g9.5, CELE_F38E1.3 - protein f38e1.3, R13H9.6 - protein r13h9.6, R13H9.…
GO:0004713	protein tyrosine kinase activity	8.08e-05	0.0177	3	10526	82	856	20	[ver-1 - protein ver-1, scd-2 - protein scd-2, CELE_W01B6.5 - protein w01b6.5, F57B9.8 - protein f57b9.8, kin-21 - protein kin-21, nipi-4 - protein nipi-4, trk-1 - protein trk-1, kin-26 - protein kin-26, C18H7.4 - protein c18h7.4, T21G5.1 - protein t21g5.1, spe-8 - protein spe-8, T06C10.3 - protein t06c10.3, C35E7.10 - protein c35e7.10, CELE_Y116A8C.24 - protein y116a8c.24, CELE_Y38H6C.20 - prote…
GO:0042329	structural constituent of collagen and cuticulin-based cuticle	8.25e-05	0.0166	5.27	10526	11	1452	8	[lon-3 - protein lon-3, sqt-1 - protein sqt-1, dpy-2 - protein dpy-2, dpy-5 - protein dpy-5, col-158 - protein col-158, rol-6 - protein rol-6, col-19 - protein col-19, bli-2 - protein bli-2]
GO:0016842	amidine-lyase activity	0.000269	0.05	31.9	10526	6	165	3	[pghm-1 - protein pghm-1, F42A10.9 - protein f42a10.9, pgal-1 - protein pgal-1]
GO:0004672	protein kinase activity	0.000296	0.051	1.57	10526	409	1247	76	[lin-18 - protein lin-18, T05A7.6 - protein t05a7.6, F41G3.5 - protein f41g3.5, nekl-3 - protein nekl-3, C09D4.3 - protein c09d4.3, C18H7.4 - protein c18h7.4, tag-191 - protein tag-191, CELE_ZK666.8 - protein zk666.8, T05C12.1 - protein t05c12.1, spe-8 - protein spe-8, R02C2.6 - protein r02c2.6, W09C3.1 - protein w09c3.1, B0207.7 - protein b0207.7, W03G9.5 - protein w03g9.5, K11C4.1 - protein k11…
GO:0016829	lyase activity	0.000403	0.0647	2.26	10526	106	1186	27	[pghm-1 - protein pghm-1, cah-1 - protein cah-1, cah-6 - protein cah-6, tag-38 - protein tag-38, gcy-32 - protein gcy-32, pgal-1 - protein pgal-1, aldo-1 - protein aldo-1, unc-25 - protein unc-25, Y51H7C.9 - protein y51h7c.9, F42A10.9 - protein f42a10.9, hdl-2 - protein hdl-2, gcy-36 - protein gcy-36, gcy-37 - protein gcy-37, cysl-2 - protein cysl-2, daf-11 - protein daf-11, smd-1 - protein smd-1…
GO:0004722	protein serine/threonine phosphatase activity	0.000532	0.0802	2.98	10526	60	941	16	[CELE_ZK938.1 - protein zk938.1, T16G12.7 - protein t16g12.7, gsp-3 - protein gsp-3, T25B9.2 - protein t25b9.2, CELE_R08A2.2 - protein r08a2.2, Y40H4A.2 - protein y40h4a.2, F52H3.6 - protein f52h3.6, F42G8.8 - protein f42g8.8, F20D6.6 - protein f20d6.6, CELE_C23G10.1 - protein c23g10.1, R08C7.8 - protein r08c7.8, CELE_C09H5.7 - protein c09h5.7, CELE_C47A4.3 - protein c47a4.3, gsp-4 - protein gsp-…
GO:0061929	gamma-glutamylaminecyclotransferase activity	0.00057	0.0809	1754.33	10526	1	6	1	[F42A10.9 - protein f42a10.9]

## Sheet: AWK4.g2_vs_WT
http://cbl-gorilla.cs.technion.ac.il/GOrilla/r5tfofgd/GOResults.html
GO Term	Description	P-value	FDR q-value	Enrichment	N	B	n	b	Genes
GO:0004721	phosphoprotein phosphatase activity	7.89e-33	1.9e-29	5.09	10526	169	906	74	[CELE_B0280.11 - protein b0280.11, F54F12.1 - protein f54f12.1, Y48G1C.5 - protein y48g1c.5, CELE_R08A2.2 - protein r08a2.2, R13A5.11 - protein r13a5.11, F52H3.6 - protein f52h3.6, CELE_Y39B6A.30 - protein y39b6a.30, CELE_R03D7.8 - protein r03d7.8, CELE_F23B12.1 - protein f23b12.1, CELE_F36H1.3 - protein f36h1.3, CELE_C09H5.7 - protein c09h5.7, F49E11.7 - protein f49e11.7, C43E11.5 - protein c43e…
GO:0004725	protein tyrosine phosphatase activity	9.2e-29	1.11e-25	6.44	10526	92	906	51	[CELE_B0280.11 - protein b0280.11, F54F12.1 - protein f54f12.1, Y48G1C.5 - protein y48g1c.5, CELE_Y39B6A.30 - protein y39b6a.30, CELE_F36H1.3 - protein f36h1.3, C43E11.5 - protein c43e11.5, B0207.1 - protein b0207.1, F42C5.5 - protein f42c5.5, T12B3.1 - protein t12b3.1, CELE_W01B6.6 - protein w01b6.6, T20B6.1 - protein t20b6.1, CELE_Y57G11C.6 - protein y57g11c.6, W03F11.4 - protein w03f11.4, F10G…
GO:0016791	phosphatase activity	3.96e-28	3.19e-25	4.21	10526	218	906	79	[F54F12.1 - protein f54f12.1, CELE_B0280.11 - protein b0280.11, Y48G1C.5 - protein y48g1c.5, CELE_R08A2.2 - protein r08a2.2, R13A5.11 - protein r13a5.11, CELE_Y39B6A.30 - protein y39b6a.30, F52H3.6 - protein f52h3.6, CELE_R03D7.8 - protein r03d7.8, CELE_F23B12.1 - protein f23b12.1, CELE_F36H1.3 - protein f36h1.3, CELE_C09H5.7 - protein c09h5.7, F49E11.7 - protein f49e11.7, C43E11.5 - protein c43e…
GO:0140096	catalytic activity, acting on a protein	1.53e-24	9.21e-22	2.31	10526	1185	649	169	[B0218.5 - protein b0218.5, CELE_B0280.11 - protein b0280.11, F41G3.5 - protein f41g3.5, nep-10 - protein nep-10, F52H3.6 - protein f52h3.6, C09D4.3 - protein c09d4.3, clp-6 - protein clp-6, F37A4.5 - protein f37a4.5, nep-13 - protein nep-13, CELE_ZK666.8 - protein zk666.8, spe-8 - protein spe-8, T05C12.1 - protein t05c12.1, CELE_F53C3.1 - protein f53c3.1, C55B7.10 - protein c55b7.10, C05C12.1 - …
GO:0042578	phosphoric ester hydrolase activity	2.72e-24	1.31e-21	3.69	10526	255	906	81	[F54F12.1 - protein f54f12.1, CELE_B0280.11 - protein b0280.11, Y48G1C.5 - protein y48g1c.5, CELE_R08A2.2 - protein r08a2.2, R13A5.11 - protein r13a5.11, CELE_Y39B6A.30 - protein y39b6a.30, F52H3.6 - protein f52h3.6, CELE_R03D7.8 - protein r03d7.8, CELE_F23B12.1 - protein f23b12.1, CELE_F36H1.3 - protein f36h1.3, CELE_C09H5.7 - protein c09h5.7, F49E11.7 - protein f49e11.7, C43E11.5 - protein c43e…
GO:0004672	protein kinase activity	1.12e-22	4.51e-20	3.45	10526	409	642	86	[B0218.5 - protein b0218.5, T05A7.6 - protein t05a7.6, F41G3.5 - protein f41g3.5, C09D4.3 - protein c09d4.3, C18H7.4 - protein c18h7.4, tag-191 - protein tag-191, CELE_ZK666.8 - protein zk666.8, T05C12.1 - protein t05c12.1, spe-8 - protein spe-8, CELE_F53C3.1 - protein f53c3.1, W09C3.1 - protein w09c3.1, C55B7.10 - protein c55b7.10, C05C12.1 - protein c05c12.1, W03G9.5 - protein w03g9.5, K11C4.1 …
GO:0004715	non-membrane spanning protein tyrosine kinase activity	1.02e-20	3.51e-18	9.38	10526	45	698	28	[kin-24 - protein kin-24, C25A8.5 - protein c25a8.5, kin-21 - protein kin-21, frk-1 - protein frk-1, CELE_Y116A8C.38 - protein y116a8c.38, F22B3.8 - protein f22b3.8, C18H7.4 - protein c18h7.4, spe-8 - protein spe-8, C35E7.10 - protein c35e7.10, CELE_Y116A8C.24 - protein y116a8c.24, C55C3.4 - protein c55c3.4, kin-5 - protein kin-5, C34F11.5 - protein c34f11.5, Y43C5B.2 - protein y43c5b.2, ZK622.1 …
GO:0016773	phosphotransferase activity, alcohol group as acceptor	4.84e-19	1.46e-16	3.07	10526	459	642	86	[B0218.5 - protein b0218.5, T05A7.6 - protein t05a7.6, F41G3.5 - protein f41g3.5, C09D4.3 - protein c09d4.3, C18H7.4 - protein c18h7.4, tag-191 - protein tag-191, CELE_ZK666.8 - protein zk666.8, T05C12.1 - protein t05c12.1, spe-8 - protein spe-8, CELE_F53C3.1 - protein f53c3.1, W09C3.1 - protein w09c3.1, C55B7.10 - protein c55b7.10, C05C12.1 - protein c05c12.1, W03G9.5 - protein w03g9.5, K11C4.1 …
GO:0016301	kinase activity	5.62e-17	1.51e-14	2.81	10526	520	642	89	[B0218.5 - protein b0218.5, T05A7.6 - protein t05a7.6, F41G3.5 - protein f41g3.5, C09D4.3 - protein c09d4.3, C18H7.4 - protein c18h7.4, tag-191 - protein tag-191, CELE_ZK666.8 - protein zk666.8, T05C12.1 - protein t05c12.1, spe-8 - protein spe-8, CELE_F53C3.1 - protein f53c3.1, W09C3.1 - protein w09c3.1, C55B7.10 - protein c55b7.10, C05C12.1 - protein c05c12.1, W03G9.5 - protein w03g9.5, K11C4.1 …
GO:0042302	structural constituent of cuticle	1.08e-14	2.6e-12	3.01	10526	144	1383	57	[dpy-3 - protein dpy-3, col-74 - protein col-74, col-97 - protein col-97, col-133 - protein col-133, col-186 - protein col-186, bli-6 - protein bli-6, col-170 - protein col-170, col-143 - protein col-143, col-13 - protein col-13, col-12 - protein col-12, col-81 - protein col-81, col-141 - protein col-141, col-129 - protein col-129, col-63 - protein col-63, col-101 - protein col-101, col-182 - pro…
GO:0016772	transferase activity, transferring phosphorus-containing groups	2.48e-14	5.43e-12	2.53	10526	626	552	83	[T05A7.6 - protein t05a7.6, F41G3.5 - protein f41g3.5, C09D4.3 - protein c09d4.3, C18H7.4 - protein c18h7.4, tag-191 - protein tag-191, CELE_ZK666.8 - protein zk666.8, T05C12.1 - protein t05c12.1, spe-8 - protein spe-8, CELE_F53C3.1 - protein f53c3.1, C05C12.1 - protein c05c12.1, W03G9.5 - protein w03g9.5, K11C4.1 - protein k11c4.1, R13H9.6 - protein r13h9.6, CELE_F38E1.3 - protein f38e1.3, R13H9…
GO:0004713	protein tyrosine kinase activity	4.62e-14	9.28e-12	5.52	10526	82	698	30	[kin-24 - protein kin-24, C25A8.5 - protein c25a8.5, frk-1 - protein frk-1, kin-21 - protein kin-21, CELE_Y116A8C.38 - protein y116a8c.38, C18H7.4 - protein c18h7.4, F22B3.8 - protein f22b3.8, spe-8 - protein spe-8, C35E7.10 - protein c35e7.10, CELE_Y116A8C.24 - protein y116a8c.24, kin-5 - protein kin-5, C34F11.5 - protein c34f11.5, C55C3.4 - protein c55c3.4, Y43C5B.2 - protein y43c5b.2, F09A5.2 …
GO:0016788	hydrolase activity, acting on ester bonds	6.28e-14	1.16e-11	2.85	10526	454	594	73	[CELE_B0280.11 - protein b0280.11, CELE_R08A2.2 - protein r08a2.2, CELE_Y39B6A.30 - protein y39b6a.30, F57F4.1 - protein f57f4.1, F52H3.6 - protein f52h3.6, poml-4 - protein poml-4, CELE_F36H1.3 - protein f36h1.3, CELE_C09H5.7 - protein c09h5.7, F49E11.7 - protein f49e11.7, C43E11.5 - protein c43e11.5, C31H1.5 - protein c31h1.5, B0207.1 - protein b0207.1, Y69E1A.4 - protein y69e1a.4, F42C5.5 - pr…
GO:0004674	protein serine/threonine kinase activity	2.39e-13	4.12e-11	3.46	10526	292	552	53	[T05A7.6 - protein t05a7.6, F41G3.5 - protein f41g3.5, C09D4.3 - protein c09d4.3, tag-191 - protein tag-191, CELE_ZK666.8 - protein zk666.8, T05C12.1 - protein t05c12.1, CELE_F53C3.1 - protein f53c3.1, C05C12.1 - protein c05c12.1, W03G9.5 - protein w03g9.5, R13H9.6 - protein r13h9.6, CELE_F38E1.3 - protein f38e1.3, K11C4.1 - protein k11c4.1, R13H9.5 - protein r13h9.5, F25F2.1 - protein f25f2.1, C…
GO:0030246	carbohydrate binding	2.83e-13	4.54e-11	2.88	10526	193	1098	58	[clec-260 - protein clec-260, clec-175 - protein clec-175, clec-119 - protein clec-119, clec-52 - protein clec-52, clec-51 - protein clec-51, let-268 - protein let-268, clec-146 - protein clec-146, clec-60 - protein clec-60, clec-123 - protein clec-123, clec-246 - protein clec-246, clec-36 - protein clec-36, clec-245 - protein clec-245, clec-80 - protein clec-80, clec-64 - protein clec-64, clec-2…
GO:0005524	ATP binding	4.26e-11	6.43e-09	1.95	10526	810	732	110	[abt-5 - protein abt-5, B0218.5 - protein b0218.5, F41G3.5 - protein f41g3.5, C09D4.3 - protein c09d4.3, wht-4 - protein wht-4, cft-1 - protein cft-1, CELE_ZK666.8 - protein zk666.8, T05C12.1 - protein t05c12.1, spe-8 - protein spe-8, CELE_F53C3.1 - protein f53c3.1, C55B7.10 - protein c55b7.10, C05C12.1 - protein c05c12.1, B0207.7 - protein b0207.7, W03G9.5 - protein w03g9.5, CELE_F38E1.3 - prote…
GO:0032559	adenyl ribonucleotide binding	1.53e-10	2.18e-08	1.91	10526	826	732	110	[abt-5 - protein abt-5, B0218.5 - protein b0218.5, F41G3.5 - protein f41g3.5, C09D4.3 - protein c09d4.3, wht-4 - protein wht-4, cft-1 - protein cft-1, CELE_ZK666.8 - protein zk666.8, T05C12.1 - protein t05c12.1, spe-8 - protein spe-8, CELE_F53C3.1 - protein f53c3.1, C55B7.10 - protein c55b7.10, C05C12.1 - protein c05c12.1, B0207.7 - protein b0207.7, W03G9.5 - protein w03g9.5, CELE_F38E1.3 - prote…
GO:0030554	adenyl nucleotide binding	1.9e-10	2.54e-08	1.91	10526	829	732	110	[abt-5 - protein abt-5, B0218.5 - protein b0218.5, F41G3.5 - protein f41g3.5, C09D4.3 - protein c09d4.3, wht-4 - protein wht-4, cft-1 - protein cft-1, CELE_ZK666.8 - protein zk666.8, T05C12.1 - protein t05c12.1, spe-8 - protein spe-8, CELE_F53C3.1 - protein f53c3.1, C55B7.10 - protein c55b7.10, C05C12.1 - protein c05c12.1, B0207.7 - protein b0207.7, W03G9.5 - protein w03g9.5, CELE_F38E1.3 - prote…
GO:0004722	protein serine/threonine phosphatase activity	2.31e-09	2.93e-07	4.6	10526	60	877	23	[CELE_ZK938.1 - protein zk938.1, Y69E1A.4 - protein y69e1a.4, T16G12.7 - protein t16g12.7, gsp-3 - protein gsp-3, CELE_R08A2.2 - protein r08a2.2, Y40H4A.2 - protein y40h4a.2, R13A5.11 - protein r13a5.11, F52H3.6 - protein f52h3.6, F58G1.3 - protein f58g1.3, CELE_R03D7.8 - protein r03d7.8, CELE_C06A1.3 - protein c06a1.3, F42G8.8 - protein f42g8.8, CELE_F23B12.1 - protein f23b12.1, F20D6.6 - protei…
GO:0008144	drug binding	3.39e-09	4.08e-07	1.93	10526	929	552	94	[abt-5 - protein abt-5, T05A7.6 - protein t05a7.6, sams-5 - protein sams-5, F41G3.5 - protein f41g3.5, C09D4.3 - protein c09d4.3, C18H7.4 - protein c18h7.4, tag-191 - protein tag-191, C10G11.8 - protein c10g11.8, CELE_ZK666.8 - protein zk666.8, spe-8 - protein spe-8, T05C12.1 - protein t05c12.1, CELE_F53C3.1 - protein f53c3.1, wht-5 - protein wht-5, C05C12.1 - protein c05c12.1, W03G9.5 - protein …
GO:0035639	purine ribonucleoside triphosphate binding	1.07e-07	1.23e-05	1.69	10526	978	732	115	[B0218.5 - protein b0218.5, abt-5 - protein abt-5, F41G3.5 - protein f41g3.5, C09D4.3 - protein c09d4.3, wht-4 - protein wht-4, cft-1 - protein cft-1, CELE_ZK666.8 - protein zk666.8, T05C12.1 - protein t05c12.1, spe-8 - protein spe-8, CELE_F53C3.1 - protein f53c3.1, C55B7.10 - protein c55b7.10, B0207.7 - protein b0207.7, C05C12.1 - protein c05c12.1, W03G9.5 - protein w03g9.5, CELE_F38E1.3 - prote…
GO:0032555	purine ribonucleotide binding	3.31e-07	3.63e-05	1.66	10526	999	732	115	[B0218.5 - protein b0218.5, abt-5 - protein abt-5, F41G3.5 - protein f41g3.5, C09D4.3 - protein c09d4.3, wht-4 - protein wht-4, cft-1 - protein cft-1, CELE_ZK666.8 - protein zk666.8, T05C12.1 - protein t05c12.1, spe-8 - protein spe-8, CELE_F53C3.1 - protein f53c3.1, C55B7.10 - protein c55b7.10, B0207.7 - protein b0207.7, C05C12.1 - protein c05c12.1, W03G9.5 - protein w03g9.5, CELE_F38E1.3 - prote…
GO:0017076	purine nucleotide binding	3.9e-07	4.09e-05	1.65	10526	1002	732	115	[B0218.5 - protein b0218.5, abt-5 - protein abt-5, F41G3.5 - protein f41g3.5, C09D4.3 - protein c09d4.3, wht-4 - protein wht-4, cft-1 - protein cft-1, CELE_ZK666.8 - protein zk666.8, T05C12.1 - protein t05c12.1, spe-8 - protein spe-8, CELE_F53C3.1 - protein f53c3.1, C55B7.10 - protein c55b7.10, B0207.7 - protein b0207.7, C05C12.1 - protein c05c12.1, W03G9.5 - protein w03g9.5, CELE_F38E1.3 - prote…
GO:0032553	ribonucleotide binding	8.14e-07	8.18e-05	1.63	10526	1015	732	115	[B0218.5 - protein b0218.5, abt-5 - protein abt-5, F41G3.5 - protein f41g3.5, C09D4.3 - protein c09d4.3, wht-4 - protein wht-4, cft-1 - protein cft-1, CELE_ZK666.8 - protein zk666.8, T05C12.1 - protein t05c12.1, spe-8 - protein spe-8, CELE_F53C3.1 - protein f53c3.1, C55B7.10 - protein c55b7.10, B0207.7 - protein b0207.7, C05C12.1 - protein c05c12.1, W03G9.5 - protein w03g9.5, CELE_F38E1.3 - prote…
GO:0097367	carbohydrate derivative binding	3.73e-06	0.00036	1.58	10526	1045	732	115	[B0218.5 - protein b0218.5, abt-5 - protein abt-5, F41G3.5 - protein f41g3.5, C09D4.3 - protein c09d4.3, wht-4 - protein wht-4, cft-1 - protein cft-1, CELE_ZK666.8 - protein zk666.8, T05C12.1 - protein t05c12.1, spe-8 - protein spe-8, CELE_F53C3.1 - protein f53c3.1, C55B7.10 - protein c55b7.10, B0207.7 - protein b0207.7, C05C12.1 - protein c05c12.1, W03G9.5 - protein w03g9.5, CELE_F38E1.3 - prote…
GO:1901265	nucleoside phosphate binding	3.76e-05	0.00349	1.5	10526	1130	732	118	[B0218.5 - protein b0218.5, abt-5 - protein abt-5, F41G3.5 - protein f41g3.5, C09D4.3 - protein c09d4.3, wht-4 - protein wht-4, cft-1 - protein cft-1, CELE_ZK666.8 - protein zk666.8, T05C12.1 - protein t05c12.1, spe-8 - protein spe-8, CELE_F53C3.1 - protein f53c3.1, C55B7.10 - protein c55b7.10, B0207.7 - protein b0207.7, C05C12.1 - protein c05c12.1, W03G9.5 - protein w03g9.5, CELE_F38E1.3 - prote…
GO:0000166	nucleotide binding	3.76e-05	0.00336	1.5	10526	1130	732	118	[B0218.5 - protein b0218.5, abt-5 - protein abt-5, F41G3.5 - protein f41g3.5, C09D4.3 - protein c09d4.3, wht-4 - protein wht-4, cft-1 - protein cft-1, CELE_ZK666.8 - protein zk666.8, T05C12.1 - protein t05c12.1, spe-8 - protein spe-8, CELE_F53C3.1 - protein f53c3.1, C55B7.10 - protein c55b7.10, B0207.7 - protein b0207.7, C05C12.1 - protein c05c12.1, W03G9.5 - protein w03g9.5, CELE_F38E1.3 - prote…
GO:0000224	peptide-N4-(N-acetyl-beta-glucosaminyl)asparagine amidase activity	4.6e-05	0.00396	5.72	10526	11	1339	8	[C17B7.5 - protein c17b7.5, F35F10.1 - protein f35f10.1, Y50D4B.4 - protein y50d4b.4, CELE_C04E12.4 - protein c04e12.4, T20D4.3 - protein t20d4.3, F35F10.4 - protein f35f10.4, T20D4.5 - protein t20d4.5, CELE_W04G5.4 - protein w04g5.4]
GO:0043168	anion binding	0.000323	0.0269	1.5	10526	1237	552	97	[abt-5 - protein abt-5, F41G3.5 - protein f41g3.5, C09D4.3 - protein c09d4.3, CELE_ZK666.8 - protein zk666.8, T05C12.1 - protein t05c12.1, spe-8 - protein spe-8, CELE_F53C3.1 - protein f53c3.1, C05C12.1 - protein c05c12.1, W03G9.5 - protein w03g9.5, CELE_F38E1.3 - protein f38e1.3, R13H9.6 - protein r13h9.6, acdh-8 - protein acdh-8, R13H9.5 - protein r13h9.5, C34F11.5 - protein c34f11.5, C09B9.4 -…
GO:0036094	small molecule binding	0.000442	0.0355	1.48	10526	1247	552	97	[abt-5 - protein abt-5, F41G3.5 - protein f41g3.5, C09D4.3 - protein c09d4.3, CELE_ZK666.8 - protein zk666.8, T05C12.1 - protein t05c12.1, spe-8 - protein spe-8, CELE_F53C3.1 - protein f53c3.1, C05C12.1 - protein c05c12.1, W03G9.5 - protein w03g9.5, CELE_F38E1.3 - protein f38e1.3, R13H9.6 - protein r13h9.6, acdh-8 - protein acdh-8, R13H9.5 - protein r13h9.5, C34F11.5 - protein c34f11.5, C09B9.4 -…
GO:0005315	inorganic phosphate transmembrane transporter activity	0.000545	0.0424	20.35	10526	4	388	3	[C14C10.1 - protein c14c10.1, C33F10.12 - protein c33f10.12, T05F1.8 - protein t05f1.8]

## Sheet: AWK107.g3_vs_WT
http://cbl-gorilla.cs.technion.ac.il/GOrilla/ksuql4bb/GOResults.html
GO Term	Description	P-value	FDR q-value	Enrichment	N	B	n	b	Genes
GO:0004721	phosphoprotein phosphatase activity	7.89e-33	1.9e-29	5.09	10526	169	906	74	[CELE_B0280.11 - protein b0280.11, F54F12.1 - protein f54f12.1, Y48G1C.5 - protein y48g1c.5, CELE_R08A2.2 - protein r08a2.2, R13A5.11 - protein r13a5.11, F52H3.6 - protein f52h3.6, CELE_Y39B6A.30 - protein y39b6a.30, CELE_R03D7.8 - protein r03d7.8, CELE_F23B12.1 - protein f23b12.1, CELE_F36H1.3 - protein f36h1.3, CELE_C09H5.7 - protein c09h5.7, F49E11.7 - protein f49e11.7, C43E11.5 - protein c43e…
GO:0004725	protein tyrosine phosphatase activity	9.2e-29	1.11e-25	6.44	10526	92	906	51	[CELE_B0280.11 - protein b0280.11, F54F12.1 - protein f54f12.1, Y48G1C.5 - protein y48g1c.5, CELE_Y39B6A.30 - protein y39b6a.30, CELE_F36H1.3 - protein f36h1.3, C43E11.5 - protein c43e11.5, B0207.1 - protein b0207.1, F42C5.5 - protein f42c5.5, T12B3.1 - protein t12b3.1, CELE_W01B6.6 - protein w01b6.6, T20B6.1 - protein t20b6.1, CELE_Y57G11C.6 - protein y57g11c.6, W03F11.4 - protein w03f11.4, F10G…
GO:0016791	phosphatase activity	3.96e-28	3.19e-25	4.21	10526	218	906	79	[F54F12.1 - protein f54f12.1, CELE_B0280.11 - protein b0280.11, Y48G1C.5 - protein y48g1c.5, CELE_R08A2.2 - protein r08a2.2, R13A5.11 - protein r13a5.11, CELE_Y39B6A.30 - protein y39b6a.30, F52H3.6 - protein f52h3.6, CELE_R03D7.8 - protein r03d7.8, CELE_F23B12.1 - protein f23b12.1, CELE_F36H1.3 - protein f36h1.3, CELE_C09H5.7 - protein c09h5.7, F49E11.7 - protein f49e11.7, C43E11.5 - protein c43e…
GO:0140096	catalytic activity, acting on a protein	1.53e-24	9.21e-22	2.31	10526	1185	649	169	[B0218.5 - protein b0218.5, CELE_B0280.11 - protein b0280.11, F41G3.5 - protein f41g3.5, nep-10 - protein nep-10, F52H3.6 - protein f52h3.6, C09D4.3 - protein c09d4.3, clp-6 - protein clp-6, F37A4.5 - protein f37a4.5, nep-13 - protein nep-13, CELE_ZK666.8 - protein zk666.8, spe-8 - protein spe-8, T05C12.1 - protein t05c12.1, CELE_F53C3.1 - protein f53c3.1, C55B7.10 - protein c55b7.10, C05C12.1 - …
GO:0042578	phosphoric ester hydrolase activity	2.72e-24	1.31e-21	3.69	10526	255	906	81	[F54F12.1 - protein f54f12.1, CELE_B0280.11 - protein b0280.11, Y48G1C.5 - protein y48g1c.5, CELE_R08A2.2 - protein r08a2.2, R13A5.11 - protein r13a5.11, CELE_Y39B6A.30 - protein y39b6a.30, F52H3.6 - protein f52h3.6, CELE_R03D7.8 - protein r03d7.8, CELE_F23B12.1 - protein f23b12.1, CELE_F36H1.3 - protein f36h1.3, CELE_C09H5.7 - protein c09h5.7, F49E11.7 - protein f49e11.7, C43E11.5 - protein c43e…
GO:0004672	protein kinase activity	1.12e-22	4.51e-20	3.45	10526	409	642	86	[B0218.5 - protein b0218.5, T05A7.6 - protein t05a7.6, F41G3.5 - protein f41g3.5, C09D4.3 - protein c09d4.3, C18H7.4 - protein c18h7.4, tag-191 - protein tag-191, CELE_ZK666.8 - protein zk666.8, T05C12.1 - protein t05c12.1, spe-8 - protein spe-8, CELE_F53C3.1 - protein f53c3.1, W09C3.1 - protein w09c3.1, C55B7.10 - protein c55b7.10, C05C12.1 - protein c05c12.1, W03G9.5 - protein w03g9.5, K11C4.1 …
GO:0004715	non-membrane spanning protein tyrosine kinase activity	1.02e-20	3.51e-18	9.38	10526	45	698	28	[kin-24 - protein kin-24, C25A8.5 - protein c25a8.5, kin-21 - protein kin-21, frk-1 - protein frk-1, CELE_Y116A8C.38 - protein y116a8c.38, F22B3.8 - protein f22b3.8, C18H7.4 - protein c18h7.4, spe-8 - protein spe-8, C35E7.10 - protein c35e7.10, CELE_Y116A8C.24 - protein y116a8c.24, C55C3.4 - protein c55c3.4, kin-5 - protein kin-5, C34F11.5 - protein c34f11.5, Y43C5B.2 - protein y43c5b.2, ZK622.1 …
GO:0016773	phosphotransferase activity, alcohol group as acceptor	4.84e-19	1.46e-16	3.07	10526	459	642	86	[B0218.5 - protein b0218.5, T05A7.6 - protein t05a7.6, F41G3.5 - protein f41g3.5, C09D4.3 - protein c09d4.3, C18H7.4 - protein c18h7.4, tag-191 - protein tag-191, CELE_ZK666.8 - protein zk666.8, T05C12.1 - protein t05c12.1, spe-8 - protein spe-8, CELE_F53C3.1 - protein f53c3.1, W09C3.1 - protein w09c3.1, C55B7.10 - protein c55b7.10, C05C12.1 - protein c05c12.1, W03G9.5 - protein w03g9.5, K11C4.1 …
GO:0016301	kinase activity	5.62e-17	1.51e-14	2.81	10526	520	642	89	[B0218.5 - protein b0218.5, T05A7.6 - protein t05a7.6, F41G3.5 - protein f41g3.5, C09D4.3 - protein c09d4.3, C18H7.4 - protein c18h7.4, tag-191 - protein tag-191, CELE_ZK666.8 - protein zk666.8, T05C12.1 - protein t05c12.1, spe-8 - protein spe-8, CELE_F53C3.1 - protein f53c3.1, W09C3.1 - protein w09c3.1, C55B7.10 - protein c55b7.10, C05C12.1 - protein c05c12.1, W03G9.5 - protein w03g9.5, K11C4.1 …
GO:0042302	structural constituent of cuticle	1.08e-14	2.6e-12	3.01	10526	144	1383	57	[dpy-3 - protein dpy-3, col-74 - protein col-74, col-97 - protein col-97, col-133 - protein col-133, col-186 - protein col-186, bli-6 - protein bli-6, col-170 - protein col-170, col-143 - protein col-143, col-13 - protein col-13, col-12 - protein col-12, col-81 - protein col-81, col-141 - protein col-141, col-129 - protein col-129, col-63 - protein col-63, col-101 - protein col-101, col-182 - pro…
GO:0016772	transferase activity, transferring phosphorus-containing groups	2.48e-14	5.43e-12	2.53	10526	626	552	83	[T05A7.6 - protein t05a7.6, F41G3.5 - protein f41g3.5, C09D4.3 - protein c09d4.3, C18H7.4 - protein c18h7.4, tag-191 - protein tag-191, CELE_ZK666.8 - protein zk666.8, T05C12.1 - protein t05c12.1, spe-8 - protein spe-8, CELE_F53C3.1 - protein f53c3.1, C05C12.1 - protein c05c12.1, W03G9.5 - protein w03g9.5, K11C4.1 - protein k11c4.1, R13H9.6 - protein r13h9.6, CELE_F38E1.3 - protein f38e1.3, R13H9…
GO:0004713	protein tyrosine kinase activity	4.62e-14	9.28e-12	5.52	10526	82	698	30	[kin-24 - protein kin-24, C25A8.5 - protein c25a8.5, frk-1 - protein frk-1, kin-21 - protein kin-21, CELE_Y116A8C.38 - protein y116a8c.38, C18H7.4 - protein c18h7.4, F22B3.8 - protein f22b3.8, spe-8 - protein spe-8, C35E7.10 - protein c35e7.10, CELE_Y116A8C.24 - protein y116a8c.24, C34F11.5 - protein c34f11.5, kin-5 - protein kin-5, C55C3.4 - protein c55c3.4, Y43C5B.2 - protein y43c5b.2, F09A5.2 …
GO:0016788	hydrolase activity, acting on ester bonds	6.28e-14	1.16e-11	2.85	10526	454	594	73	[CELE_B0280.11 - protein b0280.11, CELE_R08A2.2 - protein r08a2.2, CELE_Y39B6A.30 - protein y39b6a.30, F52H3.6 - protein f52h3.6, F57F4.1 - protein f57f4.1, poml-4 - protein poml-4, CELE_F36H1.3 - protein f36h1.3, CELE_C09H5.7 - protein c09h5.7, F49E11.7 - protein f49e11.7, C43E11.5 - protein c43e11.5, C31H1.5 - protein c31h1.5, B0207.1 - protein b0207.1, Y69E1A.4 - protein y69e1a.4, F42C5.5 - pr…
GO:0004674	protein serine/threonine kinase activity	2.39e-13	4.12e-11	3.46	10526	292	552	53	[T05A7.6 - protein t05a7.6, F41G3.5 - protein f41g3.5, C09D4.3 - protein c09d4.3, tag-191 - protein tag-191, CELE_ZK666.8 - protein zk666.8, T05C12.1 - protein t05c12.1, CELE_F53C3.1 - protein f53c3.1, C05C12.1 - protein c05c12.1, W03G9.5 - protein w03g9.5, R13H9.6 - protein r13h9.6, CELE_F38E1.3 - protein f38e1.3, K11C4.1 - protein k11c4.1, R13H9.5 - protein r13h9.5, F25F2.1 - protein f25f2.1, C…
GO:0030246	carbohydrate binding	2.83e-13	4.54e-11	2.88	10526	193	1098	58	[clec-260 - protein clec-260, clec-175 - protein clec-175, clec-119 - protein clec-119, clec-52 - protein clec-52, clec-51 - protein clec-51, let-268 - protein let-268, clec-146 - protein clec-146, clec-60 - protein clec-60, clec-123 - protein clec-123, clec-246 - protein clec-246, clec-36 - protein clec-36, clec-245 - protein clec-245, clec-80 - protein clec-80, clec-64 - protein clec-64, clec-2…
GO:0005524	ATP binding	4.26e-11	6.43e-09	1.95	10526	810	732	110	[abt-5 - protein abt-5, B0218.5 - protein b0218.5, F41G3.5 - protein f41g3.5, C09D4.3 - protein c09d4.3, wht-4 - protein wht-4, cft-1 - protein cft-1, CELE_ZK666.8 - protein zk666.8, T05C12.1 - protein t05c12.1, spe-8 - protein spe-8, CELE_F53C3.1 - protein f53c3.1, C55B7.10 - protein c55b7.10, C05C12.1 - protein c05c12.1, B0207.7 - protein b0207.7, W03G9.5 - protein w03g9.5, CELE_F38E1.3 - prote…
GO:0032559	adenyl ribonucleotide binding	1.53e-10	2.18e-08	1.91	10526	826	732	110	[abt-5 - protein abt-5, B0218.5 - protein b0218.5, F41G3.5 - protein f41g3.5, C09D4.3 - protein c09d4.3, wht-4 - protein wht-4, cft-1 - protein cft-1, CELE_ZK666.8 - protein zk666.8, T05C12.1 - protein t05c12.1, spe-8 - protein spe-8, CELE_F53C3.1 - protein f53c3.1, C55B7.10 - protein c55b7.10, C05C12.1 - protein c05c12.1, B0207.7 - protein b0207.7, W03G9.5 - protein w03g9.5, CELE_F38E1.3 - prote…
GO:0030554	adenyl nucleotide binding	1.9e-10	2.54e-08	1.91	10526	829	732	110	[abt-5 - protein abt-5, B0218.5 - protein b0218.5, F41G3.5 - protein f41g3.5, C09D4.3 - protein c09d4.3, wht-4 - protein wht-4, cft-1 - protein cft-1, CELE_ZK666.8 - protein zk666.8, T05C12.1 - protein t05c12.1, spe-8 - protein spe-8, CELE_F53C3.1 - protein f53c3.1, C55B7.10 - protein c55b7.10, C05C12.1 - protein c05c12.1, B0207.7 - protein b0207.7, W03G9.5 - protein w03g9.5, CELE_F38E1.3 - prote…
GO:0004722	protein serine/threonine phosphatase activity	2.31e-09	2.93e-07	4.6	10526	60	877	23	[CELE_ZK938.1 - protein zk938.1, Y69E1A.4 - protein y69e1a.4, T16G12.7 - protein t16g12.7, gsp-3 - protein gsp-3, CELE_R08A2.2 - protein r08a2.2, Y40H4A.2 - protein y40h4a.2, R13A5.11 - protein r13a5.11, F52H3.6 - protein f52h3.6, F58G1.3 - protein f58g1.3, CELE_R03D7.8 - protein r03d7.8, CELE_C06A1.3 - protein c06a1.3, F42G8.8 - protein f42g8.8, CELE_F23B12.1 - protein f23b12.1, F20D6.6 - protei…
GO:0008144	drug binding	3.39e-09	4.08e-07	1.93	10526	929	552	94	[abt-5 - protein abt-5, T05A7.6 - protein t05a7.6, sams-5 - protein sams-5, F41G3.5 - protein f41g3.5, C09D4.3 - protein c09d4.3, C18H7.4 - protein c18h7.4, tag-191 - protein tag-191, C10G11.8 - protein c10g11.8, CELE_ZK666.8 - protein zk666.8, spe-8 - protein spe-8, T05C12.1 - protein t05c12.1, CELE_F53C3.1 - protein f53c3.1, wht-5 - protein wht-5, C05C12.1 - protein c05c12.1, W03G9.5 - protein …
GO:0035639	purine ribonucleoside triphosphate binding	1.07e-07	1.23e-05	1.69	10526	978	732	115	[B0218.5 - protein b0218.5, abt-5 - protein abt-5, F41G3.5 - protein f41g3.5, C09D4.3 - protein c09d4.3, wht-4 - protein wht-4, cft-1 - protein cft-1, CELE_ZK666.8 - protein zk666.8, T05C12.1 - protein t05c12.1, spe-8 - protein spe-8, CELE_F53C3.1 - protein f53c3.1, C55B7.10 - protein c55b7.10, B0207.7 - protein b0207.7, C05C12.1 - protein c05c12.1, W03G9.5 - protein w03g9.5, CELE_F38E1.3 - prote…
GO:0032555	purine ribonucleotide binding	3.31e-07	3.63e-05	1.66	10526	999	732	115	[B0218.5 - protein b0218.5, abt-5 - protein abt-5, F41G3.5 - protein f41g3.5, C09D4.3 - protein c09d4.3, wht-4 - protein wht-4, cft-1 - protein cft-1, CELE_ZK666.8 - protein zk666.8, T05C12.1 - protein t05c12.1, spe-8 - protein spe-8, CELE_F53C3.1 - protein f53c3.1, C55B7.10 - protein c55b7.10, B0207.7 - protein b0207.7, C05C12.1 - protein c05c12.1, W03G9.5 - protein w03g9.5, CELE_F38E1.3 - prote…
GO:0017076	purine nucleotide binding	3.9e-07	4.09e-05	1.65	10526	1002	732	115	[B0218.5 - protein b0218.5, abt-5 - protein abt-5, F41G3.5 - protein f41g3.5, C09D4.3 - protein c09d4.3, wht-4 - protein wht-4, cft-1 - protein cft-1, CELE_ZK666.8 - protein zk666.8, T05C12.1 - protein t05c12.1, spe-8 - protein spe-8, CELE_F53C3.1 - protein f53c3.1, C55B7.10 - protein c55b7.10, B0207.7 - protein b0207.7, C05C12.1 - protein c05c12.1, W03G9.5 - protein w03g9.5, CELE_F38E1.3 - prote…
GO:0032553	ribonucleotide binding	8.14e-07	8.18e-05	1.63	10526	1015	732	115	[B0218.5 - protein b0218.5, abt-5 - protein abt-5, F41G3.5 - protein f41g3.5, C09D4.3 - protein c09d4.3, wht-4 - protein wht-4, cft-1 - protein cft-1, CELE_ZK666.8 - protein zk666.8, T05C12.1 - protein t05c12.1, spe-8 - protein spe-8, CELE_F53C3.1 - protein f53c3.1, C55B7.10 - protein c55b7.10, B0207.7 - protein b0207.7, C05C12.1 - protein c05c12.1, W03G9.5 - protein w03g9.5, CELE_F38E1.3 - prote…
GO:0097367	carbohydrate derivative binding	3.73e-06	0.00036	1.58	10526	1045	732	115	[B0218.5 - protein b0218.5, abt-5 - protein abt-5, F41G3.5 - protein f41g3.5, C09D4.3 - protein c09d4.3, wht-4 - protein wht-4, cft-1 - protein cft-1, CELE_ZK666.8 - protein zk666.8, T05C12.1 - protein t05c12.1, spe-8 - protein spe-8, CELE_F53C3.1 - protein f53c3.1, C55B7.10 - protein c55b7.10, B0207.7 - protein b0207.7, C05C12.1 - protein c05c12.1, W03G9.5 - protein w03g9.5, CELE_F38E1.3 - prote…
GO:1901265	nucleoside phosphate binding	3.76e-05	0.00349	1.5	10526	1130	732	118	[B0218.5 - protein b0218.5, abt-5 - protein abt-5, F41G3.5 - protein f41g3.5, C09D4.3 - protein c09d4.3, wht-4 - protein wht-4, cft-1 - protein cft-1, CELE_ZK666.8 - protein zk666.8, T05C12.1 - protein t05c12.1, spe-8 - protein spe-8, CELE_F53C3.1 - protein f53c3.1, C55B7.10 - protein c55b7.10, B0207.7 - protein b0207.7, C05C12.1 - protein c05c12.1, W03G9.5 - protein w03g9.5, CELE_F38E1.3 - prote…
GO:0000166	nucleotide binding	3.76e-05	0.00336	1.5	10526	1130	732	118	[B0218.5 - protein b0218.5, abt-5 - protein abt-5, F41G3.5 - protein f41g3.5, C09D4.3 - protein c09d4.3, wht-4 - protein wht-4, cft-1 - protein cft-1, CELE_ZK666.8 - protein zk666.8, T05C12.1 - protein t05c12.1, spe-8 - protein spe-8, CELE_F53C3.1 - protein f53c3.1, C55B7.10 - protein c55b7.10, B0207.7 - protein b0207.7, C05C12.1 - protein c05c12.1, W03G9.5 - protein w03g9.5, CELE_F38E1.3 - prote…
GO:0000224	peptide-N4-(N-acetyl-beta-glucosaminyl)asparagine amidase activity	4.6e-05	0.00396	5.72	10526	11	1339	8	[C17B7.5 - protein c17b7.5, F35F10.1 - protein f35f10.1, Y50D4B.4 - protein y50d4b.4, CELE_C04E12.4 - protein c04e12.4, T20D4.3 - protein t20d4.3, F35F10.4 - protein f35f10.4, T20D4.5 - protein t20d4.5, CELE_W04G5.4 - protein w04g5.4]
GO:0043168	anion binding	0.000323	0.0269	1.5	10526	1237	552	97	[abt-5 - protein abt-5, F41G3.5 - protein f41g3.5, C09D4.3 - protein c09d4.3, CELE_ZK666.8 - protein zk666.8, T05C12.1 - protein t05c12.1, spe-8 - protein spe-8, CELE_F53C3.1 - protein f53c3.1, C05C12.1 - protein c05c12.1, W03G9.5 - protein w03g9.5, CELE_F38E1.3 - protein f38e1.3, R13H9.6 - protein r13h9.6, acdh-8 - protein acdh-8, R13H9.5 - protein r13h9.5, C34F11.5 - protein c34f11.5, C09B9.4 -…
GO:0036094	small molecule binding	0.000442	0.0355	1.48	10526	1247	552	97	[abt-5 - protein abt-5, F41G3.5 - protein f41g3.5, C09D4.3 - protein c09d4.3, CELE_ZK666.8 - protein zk666.8, T05C12.1 - protein t05c12.1, spe-8 - protein spe-8, CELE_F53C3.1 - protein f53c3.1, C05C12.1 - protein c05c12.1, W03G9.5 - protein w03g9.5, CELE_F38E1.3 - protein f38e1.3, R13H9.6 - protein r13h9.6, acdh-8 - protein acdh-8, R13H9.5 - protein r13h9.5, C34F11.5 - protein c34f11.5, C09B9.4 -…
GO:0005315	inorganic phosphate transmembrane transporter activity	0.000545	0.0424	20.35	10526	4	388	3	[C14C10.1 - protein c14c10.1, C33F10.12 - protein c33f10.12, T05F1.8 - protein t05f1.8]

## Sheet: AWK33.g1_vs_CF3050
http://cbl-gorilla.cs.technion.ac.il/GOrilla/x587f499/GOResults.html
GO Term	Description	P-value	FDR q-value	Enrichment	N	B	n	b	Genes
GO:0030246	carbohydrate binding	0.000539	1	2.75	10526	193	357	18	[clec-52 - protein clec-52, clec-27 - protein clec-27, clec-35 - protein clec-35, clec-210 - protein clec-210, clec-17 - protein clec-17, clec-28 - protein clec-28, clec-40 - protein clec-40, clec-221 - protein clec-221, lec-8 - protein lec-8, clec-172 - protein clec-172, clec-36 - protein clec-36, clec-100 - protein clec-100, clec-247 - protein clec-247, clec-74 - protein clec-74, clec-173 - pro…
GO:0061929	gamma-glutamylaminecyclotransferase activity	0.000855	1	1169.56	10526	1	9	1	[F42A10.9 - protein f42a10.9]

## Sheet: AWK43.g2_vs_CF3050
http://cbl-gorilla.cs.technion.ac.il/GOrilla/0gwedog1/GOResults.html
GO Term	Description	P-value	FDR q-value	Enrichment	N	B	n	b	Genes
GO:0004721	phosphoprotein phosphatase activity	2.65e-40	6.39e-37	6.37	10526	169	733	75	[CELE_B0280.11 - protein b0280.11, F54F12.1 - protein f54f12.1, Y48G1C.5 - protein y48g1c.5, CELE_R08A2.2 - protein r08a2.2, F26B1.5 - protein f26b1.5, F52H3.6 - protein f52h3.6, CELE_Y39B6A.30 - protein y39b6a.30, CELE_R03D7.8 - protein r03d7.8, CELE_F23B12.1 - protein f23b12.1, CELE_F36H1.3 - protein f36h1.3, CELE_C09H5.7 - protein c09h5.7, F49E11.7 - protein f49e11.7, C43E11.5 - protein c43e11…
GO:0140096	catalytic activity, acting on a protein	4.83e-40	5.83e-37	2.58	10526	1185	733	213	[nekl-1 - protein nekl-1, Y48G1C.5 - protein y48g1c.5, CELE_W03A5.1 - protein w03a5.1, F52H3.6 - protein f52h3.6, C09D4.3 - protein c09d4.3, C26E6.1 - protein c26e6.1, F37A4.5 - protein f37a4.5, spe-8 - protein spe-8, CELE_F36H1.3 - protein f36h1.3, C05C12.1 - protein c05c12.1, CELE_F38E1.3 - protein f38e1.3, C34F11.5 - protein c34f11.5, R11E3.1 - protein r11e3.1, Y40H4A.2 - protein y40h4a.2, T25…
GO:0004725	protein tyrosine phosphatase activity	3.57e-37	2.87e-34	8.78	10526	92	691	53	[CELE_B0280.11 - protein b0280.11, F54F12.1 - protein f54f12.1, Y48G1C.5 - protein y48g1c.5, CELE_Y39B6A.30 - protein y39b6a.30, CELE_F36H1.3 - protein f36h1.3, C43E11.5 - protein c43e11.5, B0207.1 - protein b0207.1, F42C5.5 - protein f42c5.5, CELE_W01B6.6 - protein w01b6.6, T20B6.1 - protein t20b6.1, CELE_Y57G11C.6 - protein y57g11c.6, W03F11.4 - protein w03f11.4, F10G8.1 - protein f10g8.1, C46A…
GO:0016791	phosphatase activity	1.05e-34	6.34e-32	5.2	10526	218	733	79	[F54F12.1 - protein f54f12.1, CELE_B0280.11 - protein b0280.11, Y48G1C.5 - protein y48g1c.5, CELE_R08A2.2 - protein r08a2.2, F26B1.5 - protein f26b1.5, CELE_Y39B6A.30 - protein y39b6a.30, F52H3.6 - protein f52h3.6, CELE_R03D7.8 - protein r03d7.8, CELE_F23B12.1 - protein f23b12.1, CELE_F36H1.3 - protein f36h1.3, CELE_C09H5.7 - protein c09h5.7, F49E11.7 - protein f49e11.7, C43E11.5 - protein c43e11…
GO:0004672	protein kinase activity	5.79e-31	2.79e-28	3.7	10526	409	724	104	[B0218.5 - protein b0218.5, nekl-1 - protein nekl-1, F41G3.5 - protein f41g3.5, CELE_W03A5.1 - protein w03a5.1, C09D4.3 - protein c09d4.3, C26E6.1 - protein c26e6.1, spe-8 - protein spe-8, T05C12.1 - protein t05c12.1, CELE_F53C3.1 - protein f53c3.1, C55B7.10 - protein c55b7.10, C05C12.1 - protein c05c12.1, B0207.7 - protein b0207.7, W03G9.5 - protein w03g9.5, R13H9.6 - protein r13h9.6, CELE_F38E1…
GO:0042578	phosphoric ester hydrolase activity	3.86e-29	1.55e-26	4.45	10526	255	733	79	[F54F12.1 - protein f54f12.1, CELE_B0280.11 - protein b0280.11, Y48G1C.5 - protein y48g1c.5, CELE_R08A2.2 - protein r08a2.2, F26B1.5 - protein f26b1.5, CELE_Y39B6A.30 - protein y39b6a.30, F52H3.6 - protein f52h3.6, CELE_R03D7.8 - protein r03d7.8, CELE_F23B12.1 - protein f23b12.1, CELE_F36H1.3 - protein f36h1.3, CELE_C09H5.7 - protein c09h5.7, F49E11.7 - protein f49e11.7, C43E11.5 - protein c43e11…
GO:0016773	phosphotransferase activity, alcohol group as acceptor	2.53e-26	8.72e-24	3.29	10526	459	724	104	[B0218.5 - protein b0218.5, nekl-1 - protein nekl-1, F41G3.5 - protein f41g3.5, CELE_W03A5.1 - protein w03a5.1, C09D4.3 - protein c09d4.3, C26E6.1 - protein c26e6.1, spe-8 - protein spe-8, T05C12.1 - protein t05c12.1, CELE_F53C3.1 - protein f53c3.1, C55B7.10 - protein c55b7.10, C05C12.1 - protein c05c12.1, B0207.7 - protein b0207.7, W03G9.5 - protein w03g9.5, R13H9.6 - protein r13h9.6, CELE_F38E1…
GO:0016301	kinase activity	1.85e-23	5.58e-21	3.04	10526	520	699	105	[B0218.5 - protein b0218.5, nekl-1 - protein nekl-1, F41G3.5 - protein f41g3.5, CELE_W03A5.1 - protein w03a5.1, C09D4.3 - protein c09d4.3, C26E6.1 - protein c26e6.1, spe-8 - protein spe-8, T05C12.1 - protein t05c12.1, CELE_F53C3.1 - protein f53c3.1, C55B7.10 - protein c55b7.10, C05C12.1 - protein c05c12.1, B0207.7 - protein b0207.7, W03G9.5 - protein w03g9.5, R13H9.6 - protein r13h9.6, CELE_F38E1…
GO:0004715	non-membrane spanning protein tyrosine kinase activity	4.06e-22	1.09e-19	9.72	10526	45	698	29	[kin-24 - protein kin-24, C25A8.5 - protein c25a8.5, kin-21 - protein kin-21, frk-1 - protein frk-1, CELE_Y52D5A.2 - protein y52d5a.2, CELE_Y116A8C.38 - protein y116a8c.38, F22B3.8 - protein f22b3.8, C18H7.4 - protein c18h7.4, spe-8 - protein spe-8, C35E7.10 - protein c35e7.10, CELE_Y116A8C.24 - protein y116a8c.24, kin-5 - protein kin-5, C34F11.5 - protein c34f11.5, C55C3.4 - protein c55c3.4, Y43…
GO:0004674	protein serine/threonine kinase activity	1.08e-20	2.62e-18	3.63	10526	292	724	73	[B0218.5 - protein b0218.5, T05A7.6 - protein t05a7.6, nekl-1 - protein nekl-1, C49C8.1 - protein c49c8.1, F41G3.5 - protein f41g3.5, tag-344 - protein tag-344, C09D4.3 - protein c09d4.3, C26E6.1 - protein c26e6.1, K08H2.5 - protein k08h2.5, ZK177.2 - protein zk177.2, T05C12.1 - protein t05c12.1, CELE_F53C3.1 - protein f53c3.1, C55B7.10 - protein c55b7.10, C05C12.1 - protein c05c12.1, B0207.7 - p…
GO:0042302	structural constituent of cuticle	1.59e-20	3.49e-18	3.58	10526	144	1347	66	[col-91 - protein col-91, col-173 - protein col-173, sqt-2 - protein sqt-2, col-97 - protein col-97, col-133 - protein col-133, bli-6 - protein bli-6, dpy-4 - protein dpy-4, col-154 - protein col-154, dpy-5 - protein dpy-5, col-13 - protein col-13, col-45 - protein col-45, col-12 - protein col-12, col-81 - protein col-81, col-63 - protein col-63, col-182 - protein col-182, col-172 - protein col-1…
GO:0016772	transferase activity, transferring phosphorus-containing groups	3.31e-19	6.66e-17	2.6	10526	626	724	112	[B0218.5 - protein b0218.5, nekl-1 - protein nekl-1, F41G3.5 - protein f41g3.5, CELE_W03A5.1 - protein w03a5.1, C09D4.3 - protein c09d4.3, C26E6.1 - protein c26e6.1, T05C12.1 - protein t05c12.1, spe-8 - protein spe-8, CELE_F53C3.1 - protein f53c3.1, C55B7.10 - protein c55b7.10, C05C12.1 - protein c05c12.1, B0207.7 - protein b0207.7, W03G9.5 - protein w03g9.5, R13H9.6 - protein r13h9.6, CELE_F38E1…
GO:0016788	hydrolase activity, acting on ester bonds	1.38e-17	2.56e-15	2.95	10526	454	669	85	[F54F12.1 - protein f54f12.1, CELE_B0280.11 - protein b0280.11, Y48G1C.5 - protein y48g1c.5, CELE_R08A2.2 - protein r08a2.2, CELE_Y39B6A.30 - protein y39b6a.30, F57F4.1 - protein f57f4.1, F52H3.6 - protein f52h3.6, B0524.2 - protein b0524.2, CELE_R03D7.8 - protein r03d7.8, CELE_F23B12.1 - protein f23b12.1, CELE_F36H1.3 - protein f36h1.3, CELE_C09H5.7 - protein c09h5.7, F49E11.7 - protein f49e11.7…
GO:0004713	protein tyrosine kinase activity	4.62e-14	7.96e-12	5.52	10526	82	698	30	[kin-24 - protein kin-24, C25A8.5 - protein c25a8.5, CELE_W03A5.1 - protein w03a5.1, frk-1 - protein frk-1, kin-21 - protein kin-21, CELE_Y52D5A.2 - protein y52d5a.2, CELE_Y116A8C.38 - protein y116a8c.38, C18H7.4 - protein c18h7.4, F22B3.8 - protein f22b3.8, spe-8 - protein spe-8, C35E7.10 - protein c35e7.10, CELE_Y116A8C.24 - protein y116a8c.24, C55C3.4 - protein c55c3.4, C34F11.5 - protein c34f…
GO:0005524	ATP binding	1.46e-12	2.35e-10	2.04	10526	810	714	112	[abt-5 - protein abt-5, B0218.5 - protein b0218.5, nekl-1 - protein nekl-1, F41G3.5 - protein f41g3.5, C09D4.3 - protein c09d4.3, wht-4 - protein wht-4, T05C12.1 - protein t05c12.1, spe-8 - protein spe-8, CELE_F53C3.1 - protein f53c3.1, C55B7.10 - protein c55b7.10, B0207.7 - protein b0207.7, C05C12.1 - protein c05c12.1, W03G9.5 - protein w03g9.5, CELE_F38E1.3 - protein f38e1.3, R13H9.6 - protein …
GO:0032559	adenyl ribonucleotide binding	5.41e-12	8.16e-10	2	10526	826	714	112	[abt-5 - protein abt-5, B0218.5 - protein b0218.5, nekl-1 - protein nekl-1, F41G3.5 - protein f41g3.5, C09D4.3 - protein c09d4.3, wht-4 - protein wht-4, T05C12.1 - protein t05c12.1, spe-8 - protein spe-8, CELE_F53C3.1 - protein f53c3.1, C55B7.10 - protein c55b7.10, B0207.7 - protein b0207.7, C05C12.1 - protein c05c12.1, W03G9.5 - protein w03g9.5, CELE_F38E1.3 - protein f38e1.3, R13H9.6 - protein …
GO:0030554	adenyl nucleotide binding	6.86e-12	9.73e-10	1.99	10526	829	714	112	[abt-5 - protein abt-5, B0218.5 - protein b0218.5, nekl-1 - protein nekl-1, F41G3.5 - protein f41g3.5, C09D4.3 - protein c09d4.3, wht-4 - protein wht-4, T05C12.1 - protein t05c12.1, spe-8 - protein spe-8, CELE_F53C3.1 - protein f53c3.1, C55B7.10 - protein c55b7.10, B0207.7 - protein b0207.7, C05C12.1 - protein c05c12.1, W03G9.5 - protein w03g9.5, CELE_F38E1.3 - protein f38e1.3, R13H9.6 - protein …
GO:0008144	drug binding	3.93e-11	5.27e-09	2.32	10526	929	366	75	[B0218.5 - protein b0218.5, abt-5 - protein abt-5, T05A7.6 - protein t05a7.6, nekl-1 - protein nekl-1, sams-5 - protein sams-5, F41G3.5 - protein f41g3.5, tag-344 - protein tag-344, C09D4.3 - protein c09d4.3, C18H7.4 - protein c18h7.4, K08H2.5 - protein k08h2.5, glb-18 - protein glb-18, spe-8 - protein spe-8, T05C12.1 - protein t05c12.1, CELE_F53C3.1 - protein f53c3.1, wht-5 - protein wht-5, C55B…
GO:0004722	protein serine/threonine phosphatase activity	4.09e-10	5.2e-08	4.74	10526	60	888	24	[CELE_ZK938.1 - protein zk938.1, Y69E1A.4 - protein y69e1a.4, T16G12.7 - protein t16g12.7, gsp-3 - protein gsp-3, CELE_R08A2.2 - protein r08a2.2, Y40H4A.2 - protein y40h4a.2, F26B1.5 - protein f26b1.5, R13A5.11 - protein r13a5.11, F52H3.6 - protein f52h3.6, F58G1.3 - protein f58g1.3, CELE_R03D7.8 - protein r03d7.8, CELE_C06A1.3 - protein c06a1.3, F42G8.8 - protein f42g8.8, CELE_F23B12.1 - protein…
GO:0035639	purine ribonucleoside triphosphate binding	1.86e-08	2.25e-06	2.09	10526	978	366	71	[B0218.5 - protein b0218.5, abt-5 - protein abt-5, T05A7.6 - protein t05a7.6, nekl-1 - protein nekl-1, sams-5 - protein sams-5, F41G3.5 - protein f41g3.5, tag-344 - protein tag-344, C09D4.3 - protein c09d4.3, C18H7.4 - protein c18h7.4, K08H2.5 - protein k08h2.5, spe-8 - protein spe-8, T05C12.1 - protein t05c12.1, CELE_F53C3.1 - protein f53c3.1, wht-5 - protein wht-5, C55B7.10 - protein c55b7.10, …
GO:0032555	purine ribonucleotide binding	2.02e-08	2.32e-06	2.07	10526	999	366	72	[B0218.5 - protein b0218.5, abt-5 - protein abt-5, T05A7.6 - protein t05a7.6, nekl-1 - protein nekl-1, sams-5 - protein sams-5, F41G3.5 - protein f41g3.5, tag-344 - protein tag-344, C09D4.3 - protein c09d4.3, C18H7.4 - protein c18h7.4, K08H2.5 - protein k08h2.5, spe-8 - protein spe-8, T05C12.1 - protein t05c12.1, CELE_F53C3.1 - protein f53c3.1, wht-5 - protein wht-5, C55B7.10 - protein c55b7.10, …
GO:0017076	purine nucleotide binding	2.3e-08	2.52e-06	2.07	10526	1002	366	72	[B0218.5 - protein b0218.5, abt-5 - protein abt-5, T05A7.6 - protein t05a7.6, nekl-1 - protein nekl-1, sams-5 - protein sams-5, F41G3.5 - protein f41g3.5, tag-344 - protein tag-344, C09D4.3 - protein c09d4.3, C18H7.4 - protein c18h7.4, K08H2.5 - protein k08h2.5, spe-8 - protein spe-8, T05C12.1 - protein t05c12.1, CELE_F53C3.1 - protein f53c3.1, wht-5 - protein wht-5, C55B7.10 - protein c55b7.10, …
GO:0032553	ribonucleotide binding	3.99e-08	4.18e-06	2.04	10526	1015	366	72	[B0218.5 - protein b0218.5, abt-5 - protein abt-5, T05A7.6 - protein t05a7.6, nekl-1 - protein nekl-1, sams-5 - protein sams-5, F41G3.5 - protein f41g3.5, tag-344 - protein tag-344, C09D4.3 - protein c09d4.3, C18H7.4 - protein c18h7.4, K08H2.5 - protein k08h2.5, spe-8 - protein spe-8, T05C12.1 - protein t05c12.1, CELE_F53C3.1 - protein f53c3.1, wht-5 - protein wht-5, C55B7.10 - protein c55b7.10, …
GO:0097367	carbohydrate derivative binding	1.31e-07	1.31e-05	1.98	10526	1045	366	72	[B0218.5 - protein b0218.5, abt-5 - protein abt-5, T05A7.6 - protein t05a7.6, nekl-1 - protein nekl-1, sams-5 - protein sams-5, F41G3.5 - protein f41g3.5, tag-344 - protein tag-344, C09D4.3 - protein c09d4.3, C18H7.4 - protein c18h7.4, K08H2.5 - protein k08h2.5, spe-8 - protein spe-8, T05C12.1 - protein t05c12.1, CELE_F53C3.1 - protein f53c3.1, wht-5 - protein wht-5, C55B7.10 - protein c55b7.10, …
GO:1901265	nucleoside phosphate binding	1.51e-06	0.000146	1.86	10526	1130	366	73	[B0218.5 - protein b0218.5, abt-5 - protein abt-5, T05A7.6 - protein t05a7.6, nekl-1 - protein nekl-1, sams-5 - protein sams-5, F41G3.5 - protein f41g3.5, tag-344 - protein tag-344, C09D4.3 - protein c09d4.3, C18H7.4 - protein c18h7.4, K08H2.5 - protein k08h2.5, spe-8 - protein spe-8, T05C12.1 - protein t05c12.1, CELE_F53C3.1 - protein f53c3.1, wht-5 - protein wht-5, C55B7.10 - protein c55b7.10, …
GO:0000166	nucleotide binding	1.51e-06	0.00014	1.86	10526	1130	366	73	[B0218.5 - protein b0218.5, abt-5 - protein abt-5, T05A7.6 - protein t05a7.6, nekl-1 - protein nekl-1, sams-5 - protein sams-5, F41G3.5 - protein f41g3.5, tag-344 - protein tag-344, C09D4.3 - protein c09d4.3, C18H7.4 - protein c18h7.4, K08H2.5 - protein k08h2.5, spe-8 - protein spe-8, T05C12.1 - protein t05c12.1, CELE_F53C3.1 - protein f53c3.1, wht-5 - protein wht-5, C55B7.10 - protein c55b7.10, …
GO:0003824	catalytic activity	6.04e-06	0.00054	1.34	10526	3510	435	195	[nekl-1 - protein nekl-1, Y48G1C.5 - protein y48g1c.5, F52H3.6 - protein f52h3.6, C09D4.3 - protein c09d4.3, F57F4.1 - protein f57f4.1, F37A4.5 - protein f37a4.5, spe-8 - protein spe-8, CELE_F36H1.3 - protein f36h1.3, C05C12.1 - protein c05c12.1, CELE_C04E12.5 - protein c04e12.5, CELE_F38E1.3 - protein f38e1.3, acdh-8 - protein acdh-8, C34F11.5 - protein c34f11.5, Y40H4A.2 - protein y40h4a.2, R11…
GO:0043168	anion binding	6.47e-06	0.000557	1.77	10526	1237	366	76	[B0218.5 - protein b0218.5, abt-5 - protein abt-5, T05A7.6 - protein t05a7.6, nekl-1 - protein nekl-1, sams-5 - protein sams-5, F41G3.5 - protein f41g3.5, tag-344 - protein tag-344, C09D4.3 - protein c09d4.3, C18H7.4 - protein c18h7.4, K08H2.5 - protein k08h2.5, spe-8 - protein spe-8, T05C12.1 - protein t05c12.1, CELE_F53C3.1 - protein f53c3.1, wht-5 - protein wht-5, C55B7.10 - protein c55b7.10, …
GO:0036094	small molecule binding	8.21e-06	0.000683	1.75	10526	1247	366	76	[B0218.5 - protein b0218.5, abt-5 - protein abt-5, T05A7.6 - protein t05a7.6, nekl-1 - protein nekl-1, sams-5 - protein sams-5, F41G3.5 - protein f41g3.5, tag-344 - protein tag-344, C09D4.3 - protein c09d4.3, C18H7.4 - protein c18h7.4, K08H2.5 - protein k08h2.5, glb-18 - protein glb-18, spe-8 - protein spe-8, T05C12.1 - protein t05c12.1, CELE_F53C3.1 - protein f53c3.1, wht-5 - protein wht-5, C55B…
GO:0016740	transferase activity	1.71e-05	0.00137	1.47	10526	1367	717	137	[B0218.5 - protein b0218.5, nekl-1 - protein nekl-1, F41G3.5 - protein f41g3.5, CELE_W03A5.1 - protein w03a5.1, C09D4.3 - protein c09d4.3, C26E6.1 - protein c26e6.1, T05C12.1 - protein t05c12.1, spe-8 - protein spe-8, CELE_F53C3.1 - protein f53c3.1, C55B7.10 - protein c55b7.10, B0207.7 - protein b0207.7, C05C12.1 - protein c05c12.1, W03G9.5 - protein w03g9.5, CELE_F38E1.3 - protein f38e1.3, R13H9…
GO:0004197	cysteine-type endopeptidase activity	7.07e-05	0.0055	31.82	10526	49	27	4	[csp-2 - protein csp-2, ZK430.5 - protein zk430.5, clp-3 - protein clp-3, CELE_Y51A2D.8 - protein y51a2d.8]
GO:0072354	histone kinase activity (H3-T3 specific)	7.13e-05	0.00537	10.5	10526	6	835	5	[C50H2.7 - protein c50h2.7, CELE_VY10G11R.1 - protein vy10g11r.1, Y73B6A.1 - protein y73b6a.1, C26E6.1 - protein c26e6.1, ZK177.2 - protein zk177.2]
GO:0035184	histone threonine kinase activity	7.13e-05	0.00521	10.5	10526	6	835	5	[C50H2.7 - protein c50h2.7, CELE_VY10G11R.1 - protein vy10g11r.1, C26E6.1 - protein c26e6.1, Y73B6A.1 - protein y73b6a.1, ZK177.2 - protein zk177.2]
GO:0016787	hydrolase activity	0.000148	0.0105	1.55	10526	1458	425	91	[csp-2 - protein csp-2, abt-5 - protein abt-5, F54F12.1 - protein f54f12.1, Y48G1C.5 - protein y48g1c.5, CELE_R08A2.2 - protein r08a2.2, CELE_Y39B6A.30 - protein y39b6a.30, F57F4.1 - protein f57f4.1, F52H3.6 - protein f52h3.6, B0524.2 - protein b0524.2, clp-6 - protein clp-6, F37A4.5 - protein f37a4.5, CELE_R03D7.8 - protein r03d7.8, nep-13 - protein nep-13, wht-5 - protein wht-5, CELE_F36H1.3 - …
GO:0005315	inorganic phosphate transmembrane transporter activity	0.000334	0.023	24.07	10526	4	328	3	[C14C10.1 - protein c14c10.1, C33F10.12 - protein c33f10.12, T05F1.8 - protein t05f1.8]
GO:0017128	phospholipid scramblase activity	0.000419	0.0281	5.87	10526	8	1344	6	[scrm-8 - protein scrm-8, scrm-4 - protein scrm-4, scrm-7 - protein scrm-7, scrm-5 - protein scrm-5, scrm-3 - protein scrm-3, scrm-6 - protein scrm-6]
GO:0008234	cysteine-type peptidase activity	0.000487	0.0317	12.65	10526	80	52	5	[csp-2 - protein csp-2, ZK430.5 - protein zk430.5, clp-3 - protein clp-3, F37A4.5 - protein f37a4.5, CELE_Y51A2D.8 - protein y51a2d.8]
GO:0035173	histone kinase activity	0.000612	0.0388	7.88	10526	8	835	5	[C50H2.7 - protein c50h2.7, CELE_VY10G11R.1 - protein vy10g11r.1, Y73B6A.1 - protein y73b6a.1, C26E6.1 - protein c26e6.1, ZK177.2 - protein zk177.2]
GO:0005250	A-type (transient outward) potassium channel activity	0.000665	0.0411	1503.71	10526	1	7	1	[shl-1 - protein shl-1]
GO:0043027	cysteine-type endopeptidase inhibitor activity involved in apoptotic process	0.000855	0.0516	1169.56	10526	1	9	1	[csp-2 - protein csp-2]
GO:0035375	zymogen binding	0.000855	0.0503	1169.56	10526	1	9	1	[csp-2 - protein csp-2]

## Sheet: AWK107.g3vs_CF3050
http://cbl-gorilla.cs.technion.ac.il/GOrilla/ouc8jwgk/GOResults.html
GO Term	Description	P-value	FDR q-value	Enrichment	N	B	n	b	Genes
GO:0004725	protein tyrosine phosphatase activity	7.58e-32	1.83e-28	8.03	10526	92	698	49	[CELE_B0280.11 - protein b0280.11, F54F12.1 - protein f54f12.1, CELE_Y39B6A.30 - protein y39b6a.30, CELE_F36H1.3 - protein f36h1.3, C43E11.5 - protein c43e11.5, B0207.1 - protein b0207.1, F42C5.5 - protein f42c5.5, T12B3.1 - protein t12b3.1, CELE_W01B6.6 - protein w01b6.6, T20B6.1 - protein t20b6.1, CELE_Y57G11C.6 - protein y57g11c.6, W03F11.4 - protein w03f11.4, F10G8.1 - protein f10g8.1, moa-1 …
GO:0004721	phosphoprotein phosphatase activity	6.27e-30	7.56e-27	5.48	10526	169	739	65	[CELE_B0280.11 - protein b0280.11, F54F12.1 - protein f54f12.1, CELE_R08A2.2 - protein r08a2.2, F52H3.6 - protein f52h3.6, CELE_Y39B6A.30 - protein y39b6a.30, CELE_R03D7.8 - protein r03d7.8, CELE_F23B12.1 - protein f23b12.1, CELE_F36H1.3 - protein f36h1.3, F49E11.7 - protein f49e11.7, C43E11.5 - protein c43e11.5, B0207.1 - protein b0207.1, Y69E1A.4 - protein y69e1a.4, F42C5.5 - protein f42c5.5, T…
GO:0016791	phosphatase activity	1.57e-26	1.26e-23	4.57	10526	218	739	70	[F54F12.1 - protein f54f12.1, CELE_B0280.11 - protein b0280.11, CELE_R08A2.2 - protein r08a2.2, CELE_Y39B6A.30 - protein y39b6a.30, F52H3.6 - protein f52h3.6, CELE_R03D7.8 - protein r03d7.8, CELE_F23B12.1 - protein f23b12.1, CELE_F36H1.3 - protein f36h1.3, F49E11.7 - protein f49e11.7, C43E11.5 - protein c43e11.5, B0207.1 - protein b0207.1, Y69E1A.4 - protein y69e1a.4, F42C5.5 - protein f42c5.5, g…
GO:0140096	catalytic activity, acting on a protein	8.37e-23	5.05e-20	2.05	10526	1185	878	203	[CELE_Y39G8B.5 - protein y39g8b.5, nekl-1 - protein nekl-1, F52H3.6 - protein f52h3.6, C09D4.3 - protein c09d4.3, F37A4.5 - protein f37a4.5, spe-8 - protein spe-8, CELE_F36H1.3 - protein f36h1.3, C05C12.1 - protein c05c12.1, CELE_F38E1.3 - protein f38e1.3, nas-38 - protein nas-38, F57C12.2 - protein f57c12.2, C34F11.5 - protein c34f11.5, dpf-2 - protein dpf-2, T12B3.1 - protein t12b3.1, Y40H4A.2 …
GO:0042578	phosphoric ester hydrolase activity	1.07e-22	5.16e-20	4.75	10526	255	521	60	[CELE_B0280.11 - protein b0280.11, CELE_R08A2.2 - protein r08a2.2, CELE_Y39B6A.30 - protein y39b6a.30, F52H3.6 - protein f52h3.6, CELE_R03D7.8 - protein r03d7.8, CELE_F36H1.3 - protein f36h1.3, F49E11.7 - protein f49e11.7, C43E11.5 - protein c43e11.5, B0207.1 - protein b0207.1, Y69E1A.4 - protein y69e1a.4, gsp-3 - protein gsp-3, T12B3.1 - protein t12b3.1, CELE_W01B6.6 - protein w01b6.6, Y40H4A.2 …
GO:0004672	protein kinase activity	4.42e-18	1.78e-15	2.69	10526	409	936	98	[B0218.5 - protein b0218.5, CELE_Y39G8B.5 - protein y39g8b.5, nekl-1 - protein nekl-1, F41G3.5 - protein f41g3.5, C09D4.3 - protein c09d4.3, CELE_ZK666.8 - protein zk666.8, spe-8 - protein spe-8, T05C12.1 - protein t05c12.1, CELE_F53C3.1 - protein f53c3.1, C55B7.10 - protein c55b7.10, C05C12.1 - protein c05c12.1, B0207.7 - protein b0207.7, W03G9.5 - protein w03g9.5, CELE_F38E1.3 - protein f38e1.3…
GO:0004715	non-membrane spanning protein tyrosine kinase activity	9.07e-18	3.13e-15	6.81	10526	45	996	29	[kin-24 - protein kin-24, C25A8.5 - protein c25a8.5, kin-21 - protein kin-21, frk-1 - protein frk-1, CELE_Y52D5A.2 - protein y52d5a.2, CELE_Y116A8C.38 - protein y116a8c.38, F22B3.8 - protein f22b3.8, C18H7.4 - protein c18h7.4, spe-8 - protein spe-8, C35E7.10 - protein c35e7.10, CELE_Y116A8C.24 - protein y116a8c.24, kin-5 - protein kin-5, C34F11.5 - protein c34f11.5, C55C3.4 - protein c55c3.4, Y43…
GO:0016773	phosphotransferase activity, alcohol group as acceptor	8.28e-15	2.5e-12	2.43	10526	459	936	99	[B0218.5 - protein b0218.5, CELE_Y39G8B.5 - protein y39g8b.5, nekl-1 - protein nekl-1, F41G3.5 - protein f41g3.5, C09D4.3 - protein c09d4.3, CELE_ZK666.8 - protein zk666.8, spe-8 - protein spe-8, T05C12.1 - protein t05c12.1, CELE_F53C3.1 - protein f53c3.1, C55B7.10 - protein c55b7.10, C05C12.1 - protein c05c12.1, B0207.7 - protein b0207.7, W03G9.5 - protein w03g9.5, CELE_F38E1.3 - protein f38e1.3…
GO:0016301	kinase activity	8.44e-14	2.26e-11	2.21	10526	520	936	102	[B0218.5 - protein b0218.5, CELE_Y39G8B.5 - protein y39g8b.5, nekl-1 - protein nekl-1, F41G3.5 - protein f41g3.5, C09D4.3 - protein c09d4.3, CELE_ZK666.8 - protein zk666.8, spe-8 - protein spe-8, T05C12.1 - protein t05c12.1, CELE_F53C3.1 - protein f53c3.1, C55B7.10 - protein c55b7.10, C05C12.1 - protein c05c12.1, B0207.7 - protein b0207.7, W03G9.5 - protein w03g9.5, CELE_F38E1.3 - protein f38e1.3…
GO:0016788	hydrolase activity, acting on ester bonds	3.32e-13	8.01e-11	2.57	10526	454	741	82	[F54F12.1 - protein f54f12.1, CELE_B0280.11 - protein b0280.11, CELE_R08A2.2 - protein r08a2.2, CELE_Y39B6A.30 - protein y39b6a.30, F52H3.6 - protein f52h3.6, F57F4.1 - protein f57f4.1, B0524.2 - protein b0524.2, CELE_R03D7.8 - protein r03d7.8, sul-2 - protein sul-2, CELE_F23B12.1 - protein f23b12.1, poml-4 - protein poml-4, CELE_F36H1.3 - protein f36h1.3, F49E11.7 - protein f49e11.7, C43E11.5 - …
GO:0004674	protein serine/threonine kinase activity	6.63e-12	1.45e-09	2.54	10526	292	936	66	[B0218.5 - protein b0218.5, CELE_Y39G8B.5 - protein y39g8b.5, T05A7.6 - protein t05a7.6, nekl-1 - protein nekl-1, C49C8.1 - protein c49c8.1, F41G3.5 - protein f41g3.5, tag-344 - protein tag-344, C09D4.3 - protein c09d4.3, K08H2.5 - protein k08h2.5, ZK177.2 - protein zk177.2, CELE_ZK666.8 - protein zk666.8, T05C12.1 - protein t05c12.1, CELE_F53C3.1 - protein f53c3.1, C55B7.10 - protein c55b7.10, C…
GO:0004713	protein tyrosine kinase activity	4.81e-11	9.68e-09	4.23	10526	82	911	30	[kin-24 - protein kin-24, C25A8.5 - protein c25a8.5, frk-1 - protein frk-1, kin-21 - protein kin-21, kin-30 - protein kin-30, CELE_Y52D5A.2 - protein y52d5a.2, CELE_Y116A8C.38 - protein y116a8c.38, C18H7.4 - protein c18h7.4, F22B3.8 - protein f22b3.8, spe-8 - protein spe-8, C35E7.10 - protein c35e7.10, CELE_Y116A8C.24 - protein y116a8c.24, C55C3.4 - protein c55c3.4, kin-5 - protein kin-5, C34F11.…
GO:0016772	transferase activity, transferring phosphorus-containing groups	1.11e-10	2.06e-08	2.24	10526	626	585	78	[B0218.5 - protein b0218.5, T05A7.6 - protein t05a7.6, CELE_Y39G8B.5 - protein y39g8b.5, nekl-1 - protein nekl-1, F41G3.5 - protein f41g3.5, C49C8.1 - protein c49c8.1, tag-344 - protein tag-344, C18H7.4 - protein c18h7.4, T05C12.1 - protein t05c12.1, spe-8 - protein spe-8, CELE_F53C3.1 - protein f53c3.1, C55B7.10 - protein c55b7.10, B0207.7 - protein b0207.7, C05C12.1 - protein c05c12.1, W03G9.5 …
GO:0005524	ATP binding	1.63e-08	2.81e-06	1.93	10526	810	585	87	[B0218.5 - protein b0218.5, abt-5 - protein abt-5, T05A7.6 - protein t05a7.6, CELE_Y39G8B.5 - protein y39g8b.5, sams-5 - protein sams-5, nekl-1 - protein nekl-1, F41G3.5 - protein f41g3.5, C49C8.1 - protein c49c8.1, tag-344 - protein tag-344, C18H7.4 - protein c18h7.4, CELE_T26E3.7 - protein t26e3.7, C10G11.8 - protein c10g11.8, spe-8 - protein spe-8, T05C12.1 - protein t05c12.1, CELE_F53C3.1 - p…
GO:0042302	structural constituent of cuticle	3.8e-08	6.1e-06	2.43	10526	144	1354	45	[col-91 - protein col-91, col-49 - protein col-49, col-146 - protein col-146, col-61 - protein col-61, col-173 - protein col-173, col-153 - protein col-153, col-86 - protein col-86, col-58 - protein col-58, col-97 - protein col-97, col-104 - protein col-104, bli-6 - protein bli-6, col-124 - protein col-124, dpy-4 - protein dpy-4, col-13 - protein col-13, col-12 - protein col-12, col-81 - protein …
GO:0032559	adenyl ribonucleotide binding	4.35e-08	6.56e-06	1.9	10526	826	585	87	[B0218.5 - protein b0218.5, abt-5 - protein abt-5, T05A7.6 - protein t05a7.6, CELE_Y39G8B.5 - protein y39g8b.5, sams-5 - protein sams-5, nekl-1 - protein nekl-1, F41G3.5 - protein f41g3.5, C49C8.1 - protein c49c8.1, tag-344 - protein tag-344, C18H7.4 - protein c18h7.4, CELE_T26E3.7 - protein t26e3.7, C10G11.8 - protein c10g11.8, spe-8 - protein spe-8, T05C12.1 - protein t05c12.1, CELE_F53C3.1 - p…
GO:0030554	adenyl nucleotide binding	5.08e-08	7.21e-06	1.89	10526	829	585	87	[B0218.5 - protein b0218.5, abt-5 - protein abt-5, T05A7.6 - protein t05a7.6, CELE_Y39G8B.5 - protein y39g8b.5, sams-5 - protein sams-5, nekl-1 - protein nekl-1, F41G3.5 - protein f41g3.5, C49C8.1 - protein c49c8.1, tag-344 - protein tag-344, C18H7.4 - protein c18h7.4, CELE_T26E3.7 - protein t26e3.7, C10G11.8 - protein c10g11.8, spe-8 - protein spe-8, T05C12.1 - protein t05c12.1, CELE_F53C3.1 - p…
GO:0030246	carbohydrate binding	1.64e-07	2.2e-05	2.06	10526	193	1533	58	[clec-260 - protein clec-260, clec-175 - protein clec-175, clec-119 - protein clec-119, clec-52 - protein clec-52, clec-51 - protein clec-51, clec-180 - protein clec-180, clec-60 - protein clec-60, clec-123 - protein clec-123, clec-246 - protein clec-246, clec-36 - protein clec-36, clec-245 - protein clec-245, clec-80 - protein clec-80, clec-233 - protein clec-233, clec-83 - protein clec-83, clec…
GO:0004722	protein serine/threonine phosphatase activity	5.7e-07	7.23e-05	3.43	10526	60	1175	23	[CELE_ZK938.1 - protein zk938.1, Y69E1A.4 - protein y69e1a.4, T16G12.7 - protein t16g12.7, gsp-3 - protein gsp-3, CELE_R08A2.2 - protein r08a2.2, Y40H4A.2 - protein y40h4a.2, F26B1.5 - protein f26b1.5, F52H3.6 - protein f52h3.6, F58G1.3 - protein f58g1.3, CELE_R03D7.8 - protein r03d7.8, CELE_C06A1.3 - protein c06a1.3, F42G8.8 - protein f42g8.8, CELE_F23B12.1 - protein f23b12.1, F20D6.6 - protein …
GO:0008144	drug binding	3.81e-06	0.00046	1.7	10526	929	592	89	[B0218.5 - protein b0218.5, abt-5 - protein abt-5, T05A7.6 - protein t05a7.6, CELE_Y39G8B.5 - protein y39g8b.5, sams-5 - protein sams-5, nekl-1 - protein nekl-1, F41G3.5 - protein f41g3.5, C49C8.1 - protein c49c8.1, tag-344 - protein tag-344, C18H7.4 - protein c18h7.4, CELE_T26E3.7 - protein t26e3.7, C10G11.8 - protein c10g11.8, spe-8 - protein spe-8, T05C12.1 - protein t05c12.1, CELE_F53C3.1 - p…
GO:0035639	purine ribonucleoside triphosphate binding	1.21e-05	0.00139	1.66	10526	978	585	90	[B0218.5 - protein b0218.5, abt-5 - protein abt-5, T05A7.6 - protein t05a7.6, CELE_Y39G8B.5 - protein y39g8b.5, sams-5 - protein sams-5, nekl-1 - protein nekl-1, F41G3.5 - protein f41g3.5, C49C8.1 - protein c49c8.1, tag-344 - protein tag-344, C18H7.4 - protein c18h7.4, CELE_T26E3.7 - protein t26e3.7, C10G11.8 - protein c10g11.8, spe-8 - protein spe-8, T05C12.1 - protein t05c12.1, CELE_F53C3.1 - p…
GO:0032555	purine ribonucleotide binding	2.68e-05	0.00294	1.65	10526	999	535	84	[B0218.5 - protein b0218.5, abt-5 - protein abt-5, T05A7.6 - protein t05a7.6, CELE_Y39G8B.5 - protein y39g8b.5, sams-5 - protein sams-5, nekl-1 - protein nekl-1, F41G3.5 - protein f41g3.5, C49C8.1 - protein c49c8.1, tag-344 - protein tag-344, C18H7.4 - protein c18h7.4, C10G11.8 - protein c10g11.8, spe-8 - protein spe-8, T05C12.1 - protein t05c12.1, CELE_F53C3.1 - protein f53c3.1, wht-5 - protein …
GO:0017076	purine nucleotide binding	3.06e-05	0.00321	1.65	10526	1002	535	84	[B0218.5 - protein b0218.5, abt-5 - protein abt-5, T05A7.6 - protein t05a7.6, CELE_Y39G8B.5 - protein y39g8b.5, sams-5 - protein sams-5, nekl-1 - protein nekl-1, F41G3.5 - protein f41g3.5, C49C8.1 - protein c49c8.1, tag-344 - protein tag-344, C18H7.4 - protein c18h7.4, C10G11.8 - protein c10g11.8, spe-8 - protein spe-8, T05C12.1 - protein t05c12.1, CELE_F53C3.1 - protein f53c3.1, wht-5 - protein …
GO:0016787	hydrolase activity	4.11e-05	0.00413	1.63	10526	1458	373	84	[C10C5.3 - protein c10c5.3, abt-5 - protein abt-5, Y50D4B.4 - protein y50d4b.4, CELE_B0280.11 - protein b0280.11, T19D2.1 - protein t19d2.1, CELE_R08A2.2 - protein r08a2.2, CELE_Y39B6A.30 - protein y39b6a.30, F57F4.1 - protein f57f4.1, F52H3.6 - protein f52h3.6, cdd-1 - protein cdd-1, clp-6 - protein clp-6, F37A4.5 - protein f37a4.5, CELE_R03D7.8 - protein r03d7.8, CELE_F36H1.3 - protein f36h1.3,…
GO:0032553	ribonucleotide binding	4.94e-05	0.00477	1.63	10526	1015	535	84	[B0218.5 - protein b0218.5, abt-5 - protein abt-5, T05A7.6 - protein t05a7.6, CELE_Y39G8B.5 - protein y39g8b.5, sams-5 - protein sams-5, nekl-1 - protein nekl-1, F41G3.5 - protein f41g3.5, C49C8.1 - protein c49c8.1, tag-344 - protein tag-344, C18H7.4 - protein c18h7.4, C10G11.8 - protein c10g11.8, spe-8 - protein spe-8, T05C12.1 - protein t05c12.1, CELE_F53C3.1 - protein f53c3.1, wht-5 - protein …
GO:0005179	hormone activity	6.81e-05	0.00632	3.96	10526	23	1386	12	[ins-5 - protein ins-5, ins-6 - protein ins-6, ins-26 - protein ins-26, daf-28 - protein daf-28, ins-19 - protein ins-19, ins-37 - protein ins-37, ins-24 - protein ins-24, ins-33 - protein ins-33, nlp-14 - protein nlp-14, ins-7 - protein ins-7, ins-28 - protein ins-28, ins-1 - protein ins-1]
GO:0097367	carbohydrate derivative binding	0.000159	0.0142	1.58	10526	1045	535	84	[B0218.5 - protein b0218.5, abt-5 - protein abt-5, T05A7.6 - protein t05a7.6, CELE_Y39G8B.5 - protein y39g8b.5, sams-5 - protein sams-5, nekl-1 - protein nekl-1, F41G3.5 - protein f41g3.5, C49C8.1 - protein c49c8.1, tag-344 - protein tag-344, C18H7.4 - protein c18h7.4, C10G11.8 - protein c10g11.8, spe-8 - protein spe-8, T05C12.1 - protein t05c12.1, CELE_F53C3.1 - protein f53c3.1, wht-5 - protein …
GO:0000224	peptide-N4-(N-acetyl-beta-glucosaminyl)asparagine amidase activity	0.000247	0.0213	18.14	10526	11	211	4	[C17B7.5 - protein c17b7.5, Y50D4B.4 - protein y50d4b.4, T20D4.3 - protein t20d4.3, T20D4.5 - protein t20d4.5]
GO:1901265	nucleoside phosphate binding	0.000715	0.0594	1.52	10526	1130	495	81	[B0218.5 - protein b0218.5, abt-5 - protein abt-5, T05A7.6 - protein t05a7.6, CELE_Y39G8B.5 - protein y39g8b.5, sams-5 - protein sams-5, F41G3.5 - protein f41g3.5, C49C8.1 - protein c49c8.1, tag-344 - protein tag-344, C18H7.4 - protein c18h7.4, C10G11.8 - protein c10g11.8, spe-8 - protein spe-8, T05C12.1 - protein t05c12.1, CELE_F53C3.1 - protein f53c3.1, wht-5 - protein wht-5, C55B7.10 - protein…
GO:0000166	nucleotide binding	0.000715	0.0575	1.52	10526	1130	495	81	[B0218.5 - protein b0218.5, abt-5 - protein abt-5, T05A7.6 - protein t05a7.6, CELE_Y39G8B.5 - protein y39g8b.5, sams-5 - protein sams-5, F41G3.5 - protein f41g3.5, C49C8.1 - protein c49c8.1, tag-344 - protein tag-344, C18H7.4 - protein c18h7.4, C10G11.8 - protein c10g11.8, spe-8 - protein spe-8, T05C12.1 - protein t05c12.1, CELE_F53C3.1 - protein f53c3.1, wht-5 - protein wht-5, C55B7.10 - protein…

## Sheet: AWK43.g2_vs_AWK33.g1
http://cbl-gorilla.cs.technion.ac.il/GOrilla/14jpi4yi/GOResults.html
GO Term	Description	P-value	FDR q-value	Enrichment	N	B	n	b	Genes
GO:0004721	phosphoprotein phosphatase activity	5.08e-35	1.22e-31	4.66	10526	169	1109	83	[lip-1 - protein lip-1, CELE_B0280.11 - protein b0280.11, F54F12.1 - protein f54f12.1, Y48G1C.5 - protein y48g1c.5, CELE_R08A2.2 - protein r08a2.2, R13A5.11 - protein r13a5.11, F52H3.6 - protein f52h3.6, CELE_Y39B6A.30 - protein y39b6a.30, CELE_R03D7.8 - protein r03d7.8, CELE_F23B12.1 - protein f23b12.1, CELE_F36H1.3 - protein f36h1.3, CELE_C09H5.7 - protein c09h5.7, C33F10.8 - protein c33f10.8, …
GO:0140096	catalytic activity, acting on a protein	9.87e-33	1.19e-29	2.34	10526	1185	804	212	[nekl-1 - protein nekl-1, Y48G1C.5 - protein y48g1c.5, CELE_W03A5.1 - protein w03a5.1, F52H3.6 - protein f52h3.6, C09D4.3 - protein c09d4.3, C26E6.1 - protein c26e6.1, F37A4.5 - protein f37a4.5, spe-8 - protein spe-8, CELE_F36H1.3 - protein f36h1.3, C05C12.1 - protein c05c12.1, CELE_F38E1.3 - protein f38e1.3, C34F11.5 - protein c34f11.5, R11E3.1 - protein r11e3.1, Y40H4A.2 - protein y40h4a.2, T25…
GO:0004725	protein tyrosine phosphatase activity	2.54e-32	2.04e-29	5.98	10526	92	1109	58	[lip-1 - protein lip-1, CELE_B0280.11 - protein b0280.11, F54F12.1 - protein f54f12.1, Y48G1C.5 - protein y48g1c.5, CELE_Y39B6A.30 - protein y39b6a.30, CELE_F36H1.3 - protein f36h1.3, C33F10.8 - protein c33f10.8, C43E11.5 - protein c43e11.5, B0207.1 - protein b0207.1, F42C5.5 - protein f42c5.5, CELE_W01B6.6 - protein w01b6.6, T20B6.1 - protein t20b6.1, CELE_Y57G11C.6 - protein y57g11c.6, W03F11.4…
GO:0016791	phosphatase activity	2.29e-31	1.38e-28	3.96	10526	218	1109	91	[lip-1 - protein lip-1, F54F12.1 - protein f54f12.1, CELE_B0280.11 - protein b0280.11, Y48G1C.5 - protein y48g1c.5, CELE_R08A2.2 - protein r08a2.2, R13A5.11 - protein r13a5.11, CELE_Y39B6A.30 - protein y39b6a.30, F52H3.6 - protein f52h3.6, CELE_R03D7.8 - protein r03d7.8, CELE_F23B12.1 - protein f23b12.1, CELE_F36H1.3 - protein f36h1.3, CELE_C09H5.7 - protein c09h5.7, pho-11 - protein pho-11, C33F…
GO:0004672	protein kinase activity	8.05e-30	3.88e-27	3.47	10526	409	801	108	[B0218.5 - protein b0218.5, nekl-1 - protein nekl-1, F41G3.5 - protein f41g3.5, CELE_W03A5.1 - protein w03a5.1, C09D4.3 - protein c09d4.3, C26E6.1 - protein c26e6.1, CELE_ZK666.8 - protein zk666.8, spe-8 - protein spe-8, T05C12.1 - protein t05c12.1, CELE_F53C3.1 - protein f53c3.1, C55B7.10 - protein c55b7.10, C05C12.1 - protein c05c12.1, B0207.7 - protein b0207.7, W03G9.5 - protein w03g9.5, R13H9…
GO:0042578	phosphoric ester hydrolase activity	7.59e-26	3.05e-23	3.42	10526	255	1109	92	[egl-8 - protein egl-8, lip-1 - protein lip-1, F54F12.1 - protein f54f12.1, CELE_B0280.11 - protein b0280.11, Y48G1C.5 - protein y48g1c.5, CELE_R08A2.2 - protein r08a2.2, R13A5.11 - protein r13a5.11, CELE_Y39B6A.30 - protein y39b6a.30, F52H3.6 - protein f52h3.6, CELE_R03D7.8 - protein r03d7.8, CELE_F23B12.1 - protein f23b12.1, CELE_F36H1.3 - protein f36h1.3, CELE_C09H5.7 - protein c09h5.7, pho-11…
GO:0016773	phosphotransferase activity, alcohol group as acceptor	4.41e-25	1.52e-22	3.09	10526	459	801	108	[B0218.5 - protein b0218.5, nekl-1 - protein nekl-1, F41G3.5 - protein f41g3.5, CELE_W03A5.1 - protein w03a5.1, C09D4.3 - protein c09d4.3, C26E6.1 - protein c26e6.1, CELE_ZK666.8 - protein zk666.8, spe-8 - protein spe-8, T05C12.1 - protein t05c12.1, CELE_F53C3.1 - protein f53c3.1, C55B7.10 - protein c55b7.10, C05C12.1 - protein c05c12.1, B0207.7 - protein b0207.7, W03G9.5 - protein w03g9.5, R13H9…
GO:0016301	kinase activity	2.11e-21	6.36e-19	2.78	10526	520	801	110	[B0218.5 - protein b0218.5, nekl-1 - protein nekl-1, F41G3.5 - protein f41g3.5, CELE_W03A5.1 - protein w03a5.1, C09D4.3 - protein c09d4.3, C26E6.1 - protein c26e6.1, CELE_ZK666.8 - protein zk666.8, T05C12.1 - protein t05c12.1, spe-8 - protein spe-8, CELE_F53C3.1 - protein f53c3.1, C55B7.10 - protein c55b7.10, C05C12.1 - protein c05c12.1, B0207.7 - protein b0207.7, W03G9.5 - protein w03g9.5, R13H9…
GO:0042302	structural constituent of cuticle	4.19e-21	1.12e-18	3.38	10526	144	1535	71	[col-91 - protein col-91, col-173 - protein col-173, sqt-2 - protein sqt-2, col-97 - protein col-97, col-133 - protein col-133, bli-6 - protein bli-6, dpy-4 - protein dpy-4, col-154 - protein col-154, dpy-5 - protein dpy-5, col-13 - protein col-13, col-45 - protein col-45, col-142 - protein col-142, col-12 - protein col-12, col-81 - protein col-81, col-141 - protein col-141, ram-2 - protein ram-2…
GO:0004715	non-membrane spanning protein tyrosine kinase activity	4.98e-21	1.2e-18	9.63	10526	45	680	28	[kin-24 - protein kin-24, C25A8.5 - protein c25a8.5, kin-21 - protein kin-21, frk-1 - protein frk-1, CELE_Y52D5A.2 - protein y52d5a.2, CELE_Y116A8C.38 - protein y116a8c.38, F22B3.8 - protein f22b3.8, C18H7.4 - protein c18h7.4, spe-8 - protein spe-8, C35E7.10 - protein c35e7.10, C55C3.4 - protein c55c3.4, kin-5 - protein kin-5, C34F11.5 - protein c34f11.5, Y43C5B.2 - protein y43c5b.2, ZK622.1 - pr…
GO:0004674	protein serine/threonine kinase activity	4.9e-20	1.08e-17	3.42	10526	292	801	76	[CELE_Y106G6E.1 - protein y106g6e.1, B0218.5 - protein b0218.5, T05A7.6 - protein t05a7.6, nekl-1 - protein nekl-1, C49C8.1 - protein c49c8.1, F41G3.5 - protein f41g3.5, tag-344 - protein tag-344, C09D4.3 - protein c09d4.3, C26E6.1 - protein c26e6.1, ZK177.2 - protein zk177.2, K08H2.5 - protein k08h2.5, CELE_ZK666.8 - protein zk666.8, T05C12.1 - protein t05c12.1, W09C3.1 - protein w09c3.1, CELE_F…
GO:0016772	transferase activity, transferring phosphorus-containing groups	3.81e-16	7.65e-14	2.37	10526	626	801	113	[B0218.5 - protein b0218.5, nekl-1 - protein nekl-1, F41G3.5 - protein f41g3.5, CELE_W03A5.1 - protein w03a5.1, C09D4.3 - protein c09d4.3, C26E6.1 - protein c26e6.1, CELE_ZK666.8 - protein zk666.8, T05C12.1 - protein t05c12.1, spe-8 - protein spe-8, CELE_F53C3.1 - protein f53c3.1, C55B7.10 - protein c55b7.10, C05C12.1 - protein c05c12.1, B0207.7 - protein b0207.7, W03G9.5 - protein w03g9.5, R13H9…
GO:0016788	hydrolase activity, acting on ester bonds	2.52e-14	4.68e-12	2.43	10526	454	841	88	[egl-8 - protein egl-8, F54F12.1 - protein f54f12.1, CELE_B0280.11 - protein b0280.11, Y48G1C.5 - protein y48g1c.5, CELE_R08A2.2 - protein r08a2.2, R13A5.11 - protein r13a5.11, CELE_Y39B6A.30 - protein y39b6a.30, F52H3.6 - protein f52h3.6, F57F4.1 - protein f57f4.1, B0524.2 - protein b0524.2, CELE_R03D7.8 - protein r03d7.8, F09C8.1 - protein f09c8.1, CELE_F36H1.3 - protein f36h1.3, CELE_C09H5.7 -…
GO:0004713	protein tyrosine kinase activity	1.91e-13	3.29e-11	5.47	10526	82	680	29	[kin-24 - protein kin-24, C25A8.5 - protein c25a8.5, CELE_W03A5.1 - protein w03a5.1, frk-1 - protein frk-1, kin-21 - protein kin-21, CELE_Y52D5A.2 - protein y52d5a.2, CELE_Y116A8C.38 - protein y116a8c.38, C18H7.4 - protein c18h7.4, F22B3.8 - protein f22b3.8, spe-8 - protein spe-8, C35E7.10 - protein c35e7.10, C55C3.4 - protein c55c3.4, C34F11.5 - protein c34f11.5, kin-5 - protein kin-5, Y43C5B.2 …
GO:0005524	ATP binding	2.73e-11	4.39e-09	1.87	10526	810	860	124	[B0218.5 - protein b0218.5, nekl-1 - protein nekl-1, F41G3.5 - protein f41g3.5, C09D4.3 - protein c09d4.3, wht-4 - protein wht-4, CELE_ZK666.8 - protein zk666.8, spe-8 - protein spe-8, T05C12.1 - protein t05c12.1, CELE_F53C3.1 - protein f53c3.1, C55B7.10 - protein c55b7.10, B0207.7 - protein b0207.7, C05C12.1 - protein c05c12.1, W03G9.5 - protein w03g9.5, CELE_F38E1.3 - protein f38e1.3, R13H9.6 -…
GO:0032559	adenyl ribonucleotide binding	1e-10	1.51e-08	1.84	10526	826	860	124	[B0218.5 - protein b0218.5, nekl-1 - protein nekl-1, F41G3.5 - protein f41g3.5, C09D4.3 - protein c09d4.3, wht-4 - protein wht-4, CELE_ZK666.8 - protein zk666.8, spe-8 - protein spe-8, T05C12.1 - protein t05c12.1, CELE_F53C3.1 - protein f53c3.1, C55B7.10 - protein c55b7.10, B0207.7 - protein b0207.7, C05C12.1 - protein c05c12.1, W03G9.5 - protein w03g9.5, CELE_F38E1.3 - protein f38e1.3, R13H9.6 -…
GO:0030554	adenyl nucleotide binding	1.34e-10	1.91e-08	1.83	10526	829	860	124	[B0218.5 - protein b0218.5, nekl-1 - protein nekl-1, F41G3.5 - protein f41g3.5, C09D4.3 - protein c09d4.3, wht-4 - protein wht-4, CELE_ZK666.8 - protein zk666.8, spe-8 - protein spe-8, T05C12.1 - protein t05c12.1, CELE_F53C3.1 - protein f53c3.1, C55B7.10 - protein c55b7.10, B0207.7 - protein b0207.7, C05C12.1 - protein c05c12.1, W03G9.5 - protein w03g9.5, CELE_F38E1.3 - protein f38e1.3, R13H9.6 -…
GO:0008144	drug binding	5.15e-10	6.9e-08	1.75	10526	929	860	133	[B0218.5 - protein b0218.5, nekl-1 - protein nekl-1, F41G3.5 - protein f41g3.5, C09D4.3 - protein c09d4.3, wht-4 - protein wht-4, CELE_ZK666.8 - protein zk666.8, glb-18 - protein glb-18, spe-8 - protein spe-8, T05C12.1 - protein t05c12.1, CELE_F53C3.1 - protein f53c3.1, C55B7.10 - protein c55b7.10, B0207.7 - protein b0207.7, C05C12.1 - protein c05c12.1, glb-8 - protein glb-8, W03G9.5 - protein w0…
GO:0004722	protein serine/threonine phosphatase activity	4.96e-09	6.29e-07	4	10526	60	1096	25	[CELE_ZK938.1 - protein zk938.1, F40E3.5 - protein f40e3.5, CELE_R08A2.2 - protein r08a2.2, R13A5.11 - protein r13a5.11, F52H3.6 - protein f52h3.6, CELE_R03D7.8 - protein r03d7.8, F58G1.3 - protein f58g1.3, CELE_F23B12.1 - protein f23b12.1, R08C7.8 - protein r08c7.8, CELE_C09H5.7 - protein c09h5.7, CELE_C47A4.3 - protein c47a4.3, F49E11.7 - protein f49e11.7, gsp-4 - protein gsp-4, Y71G12B.30 - pr…
GO:0035639	purine ribonucleoside triphosphate binding	6.7e-07	8.08e-05	1.59	10526	978	860	127	[B0218.5 - protein b0218.5, nekl-1 - protein nekl-1, F41G3.5 - protein f41g3.5, W04C9.5 - protein w04c9.5, C09D4.3 - protein c09d4.3, wht-4 - protein wht-4, CELE_ZK666.8 - protein zk666.8, spe-8 - protein spe-8, T05C12.1 - protein t05c12.1, CELE_F53C3.1 - protein f53c3.1, C55B7.10 - protein c55b7.10, B0207.7 - protein b0207.7, C05C12.1 - protein c05c12.1, W03G9.5 - protein w03g9.5, CELE_F38E1.3 -…
GO:0032555	purine ribonucleotide binding	7.28e-07	8.36e-05	1.58	10526	999	860	129	[B0218.5 - protein b0218.5, nekl-1 - protein nekl-1, F41G3.5 - protein f41g3.5, W04C9.5 - protein w04c9.5, C09D4.3 - protein c09d4.3, wht-4 - protein wht-4, CELE_ZK666.8 - protein zk666.8, spe-8 - protein spe-8, T05C12.1 - protein t05c12.1, CELE_F53C3.1 - protein f53c3.1, C55B7.10 - protein c55b7.10, B0207.7 - protein b0207.7, C05C12.1 - protein c05c12.1, W03G9.5 - protein w03g9.5, CELE_F38E1.3 -…
GO:0017076	purine nucleotide binding	8.55e-07	9.37e-05	1.58	10526	1002	860	129	[B0218.5 - protein b0218.5, nekl-1 - protein nekl-1, F41G3.5 - protein f41g3.5, W04C9.5 - protein w04c9.5, C09D4.3 - protein c09d4.3, wht-4 - protein wht-4, CELE_ZK666.8 - protein zk666.8, spe-8 - protein spe-8, T05C12.1 - protein t05c12.1, CELE_F53C3.1 - protein f53c3.1, C55B7.10 - protein c55b7.10, B0207.7 - protein b0207.7, C05C12.1 - protein c05c12.1, W03G9.5 - protein w03g9.5, CELE_F38E1.3 -…
GO:0032553	ribonucleotide binding	1.85e-06	0.000194	1.56	10526	1015	860	129	[B0218.5 - protein b0218.5, nekl-1 - protein nekl-1, F41G3.5 - protein f41g3.5, W04C9.5 - protein w04c9.5, C09D4.3 - protein c09d4.3, wht-4 - protein wht-4, CELE_ZK666.8 - protein zk666.8, spe-8 - protein spe-8, T05C12.1 - protein t05c12.1, CELE_F53C3.1 - protein f53c3.1, C55B7.10 - protein c55b7.10, B0207.7 - protein b0207.7, C05C12.1 - protein c05c12.1, W03G9.5 - protein w03g9.5, CELE_F38E1.3 -…
GO:0097367	carbohydrate derivative binding	5.42e-06	0.000544	1.52	10526	1045	860	130	[B0218.5 - protein b0218.5, nekl-1 - protein nekl-1, F41G3.5 - protein f41g3.5, W04C9.5 - protein w04c9.5, C09D4.3 - protein c09d4.3, wht-4 - protein wht-4, CELE_ZK666.8 - protein zk666.8, spe-8 - protein spe-8, T05C12.1 - protein t05c12.1, CELE_F53C3.1 - protein f53c3.1, C55B7.10 - protein c55b7.10, B0207.7 - protein b0207.7, C05C12.1 - protein c05c12.1, W03G9.5 - protein w03g9.5, CELE_F38E1.3 -…
GO:0017128	phospholipid scramblase activity	7.37e-06	0.000711	7.88	10526	8	1169	7	[scrm-8 - protein scrm-8, scrm-4 - protein scrm-4, scrm-7 - protein scrm-7, scrm-5 - protein scrm-5, scrm-3 - protein scrm-3, scrm-6 - protein scrm-6, scrm-2 - protein scrm-2]
GO:0016740	transferase activity	1.75e-05	0.00162	1.44	10526	1367	801	150	[B0218.5 - protein b0218.5, nekl-1 - protein nekl-1, F41G3.5 - protein f41g3.5, CELE_W03A5.1 - protein w03a5.1, C09D4.3 - protein c09d4.3, C26E6.1 - protein c26e6.1, CELE_ZK666.8 - protein zk666.8, spe-8 - protein spe-8, T05C12.1 - protein t05c12.1, CELE_F53C3.1 - protein f53c3.1, C55B7.10 - protein c55b7.10, B0207.7 - protein b0207.7, C05C12.1 - protein c05c12.1, W03G9.5 - protein w03g9.5, CELE_…
GO:0003824	catalytic activity	3.27e-05	0.00292	1.28	10526	3510	555	237	[nekl-1 - protein nekl-1, Y48G1C.5 - protein y48g1c.5, CELE_W03A5.1 - protein w03a5.1, F52H3.6 - protein f52h3.6, C09D4.3 - protein c09d4.3, F57F4.1 - protein f57f4.1, F37A4.5 - protein f37a4.5, spe-8 - protein spe-8, CELE_F36H1.3 - protein f36h1.3, C05C12.1 - protein c05c12.1, pho-11 - protein pho-11, acdh-8 - protein acdh-8, C34F11.5 - protein c34f11.5, T25B9.4 - protein t25b9.4, R11E3.1 - prot…
GO:1901265	nucleoside phosphate binding	4.68e-05	0.00403	1.45	10526	1130	860	134	[B0218.5 - protein b0218.5, nekl-1 - protein nekl-1, F41G3.5 - protein f41g3.5, W04C9.5 - protein w04c9.5, C09D4.3 - protein c09d4.3, wht-4 - protein wht-4, CELE_ZK666.8 - protein zk666.8, spe-8 - protein spe-8, T05C12.1 - protein t05c12.1, CELE_F53C3.1 - protein f53c3.1, C55B7.10 - protein c55b7.10, B0207.7 - protein b0207.7, C05C12.1 - protein c05c12.1, W03G9.5 - protein w03g9.5, CELE_F38E1.3 -…
GO:0000166	nucleotide binding	4.68e-05	0.00389	1.45	10526	1130	860	134	[B0218.5 - protein b0218.5, nekl-1 - protein nekl-1, F41G3.5 - protein f41g3.5, W04C9.5 - protein w04c9.5, C09D4.3 - protein c09d4.3, wht-4 - protein wht-4, CELE_ZK666.8 - protein zk666.8, spe-8 - protein spe-8, T05C12.1 - protein t05c12.1, CELE_F53C3.1 - protein f53c3.1, C55B7.10 - protein c55b7.10, B0207.7 - protein b0207.7, C05C12.1 - protein c05c12.1, W03G9.5 - protein w03g9.5, CELE_F38E1.3 -…
GO:0043168	anion binding	0.000199	0.016	1.4	10526	1237	860	141	[B0218.5 - protein b0218.5, nekl-1 - protein nekl-1, F41G3.5 - protein f41g3.5, W04C9.5 - protein w04c9.5, C09D4.3 - protein c09d4.3, wht-4 - protein wht-4, CELE_ZK666.8 - protein zk666.8, spe-8 - protein spe-8, T05C12.1 - protein t05c12.1, CELE_F53C3.1 - protein f53c3.1, C55B7.10 - protein c55b7.10, B0207.7 - protein b0207.7, C05C12.1 - protein c05c12.1, W03G9.5 - protein w03g9.5, CELE_F38E1.3 -…
GO:0036094	small molecule binding	0.000297	0.0231	1.38	10526	1247	860	141	[B0218.5 - protein b0218.5, nekl-1 - protein nekl-1, F41G3.5 - protein f41g3.5, W04C9.5 - protein w04c9.5, C09D4.3 - protein c09d4.3, wht-4 - protein wht-4, CELE_ZK666.8 - protein zk666.8, glb-18 - protein glb-18, spe-8 - protein spe-8, T05C12.1 - protein t05c12.1, CELE_F53C3.1 - protein f53c3.1, C55B7.10 - protein c55b7.10, B0207.7 - protein b0207.7, C05C12.1 - protein c05c12.1, glb-8 - protein …
GO:0008234	cysteine-type peptidase activity	0.000338	0.0255	13.71	10526	80	48	5	[csp-2 - protein csp-2, ZK430.5 - protein zk430.5, clp-3 - protein clp-3, F37A4.5 - protein f37a4.5, CELE_Y51A2D.8 - protein y51a2d.8]
GO:0005250	A-type (transient outward) potassium channel activity	0.000665	0.0486	1503.71	10526	1	7	1	[shl-1 - protein shl-1]
GO:0004197	cysteine-type endopeptidase activity	0.000669	0.0475	17.9	10526	49	48	4	[csp-2 - protein csp-2, ZK430.5 - protein zk430.5, clp-3 - protein clp-3, CELE_Y51A2D.8 - protein y51a2d.8]

## Sheet: AWK107.g3_vs_AWK33.g1
http://cbl-gorilla.cs.technion.ac.il/GOrilla/yctdtjqm/GOResults.html
GO Term	Description	P-value	FDR q-value	Enrichment	N	B	n	b	Genes
GO:0004725	protein tyrosine phosphatase activity	5.28e-23	1.27e-19	4.74	10526	92	1255	52	[CELE_B0280.11 - protein b0280.11, F54F12.1 - protein f54f12.1, CELE_Y39B6A.30 - protein y39b6a.30, CELE_F36H1.3 - protein f36h1.3, C43E11.5 - protein c43e11.5, B0207.1 - protein b0207.1, F42C5.5 - protein f42c5.5, T12B3.1 - protein t12b3.1, CELE_W01B6.6 - protein w01b6.6, T20B6.1 - protein t20b6.1, CELE_Y57G11C.6 - protein y57g11c.6, W03F11.4 - protein w03f11.4, F10G8.1 - protein f10g8.1, moa-1 …
GO:0004721	phosphoprotein phosphatase activity	1.15e-21	1.39e-18	4.09	10526	169	959	63	[CELE_B0280.11 - protein b0280.11, F54F12.1 - protein f54f12.1, CELE_R08A2.2 - protein r08a2.2, F52H3.6 - protein f52h3.6, CELE_Y39B6A.30 - protein y39b6a.30, CELE_R03D7.8 - protein r03d7.8, CELE_F36H1.3 - protein f36h1.3, CELE_C09H5.7 - protein c09h5.7, F49E11.7 - protein f49e11.7, C43E11.5 - protein c43e11.5, B0207.1 - protein b0207.1, Y69E1A.4 - protein y69e1a.4, F42C5.5 - protein f42c5.5, T12…
GO:0016791	phosphatase activity	1.04e-19	8.36e-17	3.52	10526	218	959	70	[F54F12.1 - protein f54f12.1, CELE_B0280.11 - protein b0280.11, CELE_R08A2.2 - protein r08a2.2, CELE_Y39B6A.30 - protein y39b6a.30, F52H3.6 - protein f52h3.6, CELE_R03D7.8 - protein r03d7.8, CELE_F36H1.3 - protein f36h1.3, CELE_C09H5.7 - protein c09h5.7, pho-11 - protein pho-11, F49E11.7 - protein f49e11.7, C43E11.5 - protein c43e11.5, B0207.1 - protein b0207.1, Y69E1A.4 - protein y69e1a.4, F42C5…
GO:0004672	protein kinase activity	2.46e-17	1.48e-14	2.55	10526	409	1041	103	[B0218.5 - protein b0218.5, rol-3 - protein rol-3, F41G3.5 - protein f41g3.5, C09D4.3 - protein c09d4.3, CELE_ZK666.8 - protein zk666.8, spe-8 - protein spe-8, T05C12.1 - protein t05c12.1, CELE_F53C3.1 - protein f53c3.1, C55B7.10 - protein c55b7.10, C05C12.1 - protein c05c12.1, W03G9.5 - protein w03g9.5, R13H9.6 - protein r13h9.6, prk-2 - protein prk-2, CELE_F38E1.3 - protein f38e1.3, R13H9.5 - p…
GO:0004715	non-membrane spanning protein tyrosine kinase activity	5.23e-17	2.52e-14	7.35	10526	45	859	27	[kin-24 - protein kin-24, C25A8.5 - protein c25a8.5, kin-21 - protein kin-21, frk-1 - protein frk-1, CELE_Y52D5A.2 - protein y52d5a.2, CELE_Y116A8C.38 - protein y116a8c.38, F22B3.8 - protein f22b3.8, C18H7.4 - protein c18h7.4, spe-8 - protein spe-8, C35E7.10 - protein c35e7.10, C55C3.4 - protein c55c3.4, kin-5 - protein kin-5, C34F11.5 - protein c34f11.5, Y43C5B.2 - protein y43c5b.2, ZK622.1 - pr…
GO:0042578	phosphoric ester hydrolase activity	3.55e-16	1.43e-13	3.27	10526	255	834	66	[F54F12.1 - protein f54f12.1, CELE_B0280.11 - protein b0280.11, CELE_R08A2.2 - protein r08a2.2, CELE_Y39B6A.30 - protein y39b6a.30, F52H3.6 - protein f52h3.6, CELE_R03D7.8 - protein r03d7.8, CELE_F36H1.3 - protein f36h1.3, CELE_C09H5.7 - protein c09h5.7, F49E11.7 - protein f49e11.7, C43E11.5 - protein c43e11.5, B0207.1 - protein b0207.1, Y69E1A.4 - protein y69e1a.4, F42C5.5 - protein f42c5.5, gsp…
GO:0140096	catalytic activity, acting on a protein	4.52e-16	1.56e-13	1.8	10526	1185	1044	211	[rol-3 - protein rol-3, F52H3.6 - protein f52h3.6, C09D4.3 - protein c09d4.3, F37A4.5 - protein f37a4.5, spe-8 - protein spe-8, CELE_F36H1.3 - protein f36h1.3, C05C12.1 - protein c05c12.1, CELE_F38E1.3 - protein f38e1.3, F57C12.2 - protein f57c12.2, C34F11.5 - protein c34f11.5, dpf-2 - protein dpf-2, T12B3.1 - protein t12b3.1, R11E3.1 - protein r11e3.1, Y40H4A.2 - protein y40h4a.2, T25B9.4 - prot…
GO:0016773	phosphotransferase activity, alcohol group as acceptor	1.73e-13	5.23e-11	2.27	10526	459	1041	103	[B0218.5 - protein b0218.5, rol-3 - protein rol-3, F41G3.5 - protein f41g3.5, C09D4.3 - protein c09d4.3, CELE_ZK666.8 - protein zk666.8, spe-8 - protein spe-8, T05C12.1 - protein t05c12.1, CELE_F53C3.1 - protein f53c3.1, C55B7.10 - protein c55b7.10, C05C12.1 - protein c05c12.1, W03G9.5 - protein w03g9.5, prk-2 - protein prk-2, R13H9.6 - protein r13h9.6, CELE_F38E1.3 - protein f38e1.3, R13H9.5 - p…
GO:0042302	structural constituent of cuticle	1.97e-12	5.27e-10	2.88	10526	144	1319	52	[col-91 - protein col-91, col-173 - protein col-173, col-86 - protein col-86, col-97 - protein col-97, col-186 - protein col-186, dpy-4 - protein dpy-4, col-124 - protein col-124, dpy-5 - protein dpy-5, col-13 - protein col-13, col-12 - protein col-12, col-81 - protein col-81, col-141 - protein col-141, col-68 - protein col-68, col-129 - protein col-129, col-63 - protein col-63, col-125 - protein…
GO:0016301	kinase activity	2.04e-12	4.92e-10	2.06	10526	520	1041	106	[B0218.5 - protein b0218.5, rol-3 - protein rol-3, F41G3.5 - protein f41g3.5, C09D4.3 - protein c09d4.3, CELE_ZK666.8 - protein zk666.8, spe-8 - protein spe-8, T05C12.1 - protein t05c12.1, CELE_F53C3.1 - protein f53c3.1, C55B7.10 - protein c55b7.10, C05C12.1 - protein c05c12.1, W03G9.5 - protein w03g9.5, prk-2 - protein prk-2, R13H9.6 - protein r13h9.6, CELE_F38E1.3 - protein f38e1.3, R13H9.5 - p…
GO:0004674	protein serine/threonine kinase activity	3.28e-11	7.19e-09	2.39	10526	292	1041	69	[B0218.5 - protein b0218.5, CELE_Y106G6E.1 - protein y106g6e.1, T05A7.6 - protein t05a7.6, F41G3.5 - protein f41g3.5, C49C8.1 - protein c49c8.1, C09D4.3 - protein c09d4.3, K08H2.5 - protein k08h2.5, tag-191 - protein tag-191, ZK177.2 - protein zk177.2, CELE_ZK666.8 - protein zk666.8, T05C12.1 - protein t05c12.1, CELE_F53C3.1 - protein f53c3.1, C55B7.10 - protein c55b7.10, C05C12.1 - protein c05c1…
GO:0004713	protein tyrosine kinase activity	6.79e-11	1.37e-08	4.33	10526	82	859	29	[kin-24 - protein kin-24, C25A8.5 - protein c25a8.5, frk-1 - protein frk-1, kin-21 - protein kin-21, kin-30 - protein kin-30, CELE_Y52D5A.2 - protein y52d5a.2, CELE_Y116A8C.38 - protein y116a8c.38, C18H7.4 - protein c18h7.4, F22B3.8 - protein f22b3.8, spe-8 - protein spe-8, C35E7.10 - protein c35e7.10, kin-5 - protein kin-5, C34F11.5 - protein c34f11.5, C55C3.4 - protein c55c3.4, Y43C5B.2 - prote…
GO:0016788	hydrolase activity, acting on ester bonds	8.84e-10	1.64e-07	2.29	10526	454	689	68	[CELE_B0280.11 - protein b0280.11, CELE_R08A2.2 - protein r08a2.2, F52H3.6 - protein f52h3.6, F57F4.1 - protein f57f4.1, CELE_Y39B6A.30 - protein y39b6a.30, CELE_R03D7.8 - protein r03d7.8, sul-2 - protein sul-2, CELE_F36H1.3 - protein f36h1.3, CELE_C09H5.7 - protein c09h5.7, F49E11.7 - protein f49e11.7, C43E11.5 - protein c43e11.5, C31H1.5 - protein c31h1.5, B0207.1 - protein b0207.1, F42C5.5 - p…
GO:0016772	transferase activity, transferring phosphorus-containing groups	5.14e-09	8.86e-07	1.79	10526	626	1041	111	[B0218.5 - protein b0218.5, rol-3 - protein rol-3, F41G3.5 - protein f41g3.5, C09D4.3 - protein c09d4.3, CELE_ZK666.8 - protein zk666.8, T05C12.1 - protein t05c12.1, spe-8 - protein spe-8, CELE_F53C3.1 - protein f53c3.1, C55B7.10 - protein c55b7.10, C05C12.1 - protein c05c12.1, W03G9.5 - protein w03g9.5, R13H9.6 - protein r13h9.6, prk-2 - protein prk-2, CELE_F38E1.3 - protein f38e1.3, R13H9.5 - p…
GO:0030246	carbohydrate binding	2.98e-06	0.000479	1.96	10526	193	1503	54	[clec-260 - protein clec-260, clec-175 - protein clec-175, clec-119 - protein clec-119, clec-190 - protein clec-190, clec-52 - protein clec-52, phy-2 - protein phy-2, clec-51 - protein clec-51, let-268 - protein let-268, clec-174 - protein clec-174, aagr-4 - protein aagr-4, clec-123 - protein clec-123, clec-246 - protein clec-246, clec-245 - protein clec-245, clec-80 - protein clec-80, clec-233 -…
GO:0004722	protein serine/threonine phosphatase activity	1.84e-05	0.00277	3.7	10526	60	805	17	[CELE_ZK938.1 - protein zk938.1, Y69E1A.4 - protein y69e1a.4, gsp-3 - protein gsp-3, CELE_R08A2.2 - protein r08a2.2, Y40H4A.2 - protein y40h4a.2, F52H3.6 - protein f52h3.6, F58G1.3 - protein f58g1.3, CELE_R03D7.8 - protein r03d7.8, F42G8.8 - protein f42g8.8, F20D6.6 - protein f20d6.6, CELE_C09H5.7 - protein c09h5.7, CELE_C47A4.3 - protein c47a4.3, CELE_C34D4.2 - protein c34d4.2, gsp-4 - protein g…
GO:0005179	hormone activity	4.29e-05	0.00608	4.7	10526	23	1072	11	[ins-6 - protein ins-6, ins-26 - protein ins-26, daf-28 - protein daf-28, ins-37 - protein ins-37, ins-24 - protein ins-24, ins-33 - protein ins-33, ins-30 - protein ins-30, nlp-14 - protein nlp-14, ins-28 - protein ins-28, ins-23 - protein ins-23, ins-1 - protein ins-1]
GO:0005524	ATP binding	8.7e-05	0.0117	1.53	10526	810	859	101	[B0218.5 - protein b0218.5, F41G3.5 - protein f41g3.5, C09D4.3 - protein c09d4.3, cft-1 - protein cft-1, CELE_ZK666.8 - protein zk666.8, T05C12.1 - protein t05c12.1, spe-8 - protein spe-8, CELE_F53C3.1 - protein f53c3.1, C55B7.10 - protein c55b7.10, C05C12.1 - protein c05c12.1, W03G9.5 - protein w03g9.5, R13H9.6 - protein r13h9.6, R13H9.5 - protein r13h9.5, C34F11.5 - protein c34f11.5, C09B9.4 - …
GO:0000224	peptide-N4-(N-acetyl-beta-glucosaminyl)asparagine amidase activity	0.000129	0.0164	6.4	10526	11	1047	7	[C17B7.5 - protein c17b7.5, F35F10.1 - protein f35f10.1, Y50D4B.4 - protein y50d4b.4, CELE_C04E12.4 - protein c04e12.4, T20D4.3 - protein t20d4.3, T20D4.5 - protein t20d4.5, CELE_W04G5.4 - protein w04g5.4]
GO:0032559	adenyl ribonucleotide binding	0.0002	0.0241	1.5	10526	826	859	101	[B0218.5 - protein b0218.5, F41G3.5 - protein f41g3.5, C09D4.3 - protein c09d4.3, cft-1 - protein cft-1, CELE_ZK666.8 - protein zk666.8, T05C12.1 - protein t05c12.1, spe-8 - protein spe-8, CELE_F53C3.1 - protein f53c3.1, C55B7.10 - protein c55b7.10, C05C12.1 - protein c05c12.1, W03G9.5 - protein w03g9.5, R13H9.6 - protein r13h9.6, R13H9.5 - protein r13h9.5, C34F11.5 - protein c34f11.5, C09B9.4 - …
GO:0030554	adenyl nucleotide binding	0.000228	0.0261	1.49	10526	829	859	101	[B0218.5 - protein b0218.5, F41G3.5 - protein f41g3.5, C09D4.3 - protein c09d4.3, cft-1 - protein cft-1, CELE_ZK666.8 - protein zk666.8, T05C12.1 - protein t05c12.1, spe-8 - protein spe-8, CELE_F53C3.1 - protein f53c3.1, C55B7.10 - protein c55b7.10, C05C12.1 - protein c05c12.1, W03G9.5 - protein w03g9.5, R13H9.6 - protein r13h9.6, R13H9.5 - protein r13h9.5, C34F11.5 - protein c34f11.5, C09B9.4 - …
GO:0022857	transmembrane transporter activity	0.000306	0.0336	1.38	10526	700	1517	139	[abt-5 - protein abt-5, best-3 - protein best-3, F17E5.2 - protein f17e5.2, wht-4 - protein wht-4, CELE_ZK892.3 - protein zk892.3, cft-1 - protein cft-1, sulp-7 - protein sulp-7, best-5 - protein best-5, glr-7 - protein glr-7, catp-4 - protein catp-4, gtl-2 - protein gtl-2, glr-4 - protein glr-4, des-2 - protein des-2, Y58A7A.1 - protein y58a7a.1, glt-5 - protein glt-5, T05F1.8 - protein t05f1.8,…
GO:0005216	ion channel activity	0.000492	0.0516	1.62	10526	262	1517	61	[lgc-13 - protein lgc-13, best-3 - protein best-3, del-1 - protein del-1, shl-1 - protein shl-1, best-5 - protein best-5, twk-14 - protein twk-14, lgc-21 - protein lgc-21, lgc-26 - protein lgc-26, glr-7 - protein glr-7, acr-3 - protein acr-3, gtl-2 - protein gtl-2, clh-4 - protein clh-4, best-1 - protein best-1, glr-4 - protein glr-4, des-2 - protein des-2, glc-4 - protein glc-4, nmr-2 - protein …
GO:0022804	active transmembrane transporter activity	0.000598	0.0601	1.7	10526	197	1508	48	[cho-1 - protein cho-1, abt-5 - protein abt-5, pgp-4 - protein pgp-4, glt-6 - protein glt-6, pgp-3 - protein pgp-3, Y32F6B.1 - protein y32f6b.1, ncx-1 - protein ncx-1, F10E7.9 - protein f10e7.9, nhx-1 - protein nhx-1, F41E7.2 - protein f41e7.2, unc-47 - protein unc-47, wht-4 - protein wht-4, sulp-7 - protein sulp-7, snf-2 - protein snf-2, cft-1 - protein cft-1, wht-5 - protein wht-5, C14C10.1 - p…
GO:0015103	inorganic anion transmembrane transporter activity	0.000683	0.0659	2.14	10526	88	1506	27	[ttyh-1 - protein ttyh-1, ggr-1 - protein ggr-1, best-3 - protein best-3, F10E7.9 - protein f10e7.9, lgc-41 - protein lgc-41, best-17 - protein best-17, ggr-3 - protein ggr-3, ggr-2 - protein ggr-2, sulp-7 - protein sulp-7, best-5 - protein best-5, glc-2 - protein glc-2, clh-4 - protein clh-4, best-1 - protein best-1, lgc-43 - protein lgc-43, sulp-8 - protein sulp-8, best-24 - protein best-24, be…
GO:0015291	secondary active transmembrane transporter activity	0.000738	0.0685	2.08	10526	98	1498	29	[cho-1 - protein cho-1, glt-6 - protein glt-6, Y32F6B.1 - protein y32f6b.1, ncx-1 - protein ncx-1, nhx-1 - protein nhx-1, F10E7.9 - protein f10e7.9, unc-47 - protein unc-47, F41E7.2 - protein f41e7.2, snf-2 - protein snf-2, sulp-7 - protein sulp-7, C14C10.1 - protein c14c10.1, snf-5 - protein snf-5, C33F10.12 - protein c33f10.12, CELE_Y70G10A.3 - protein y70g10a.3, snf-10 - protein snf-10, F47E1.…
GO:0022838	substrate-specific channel activity	0.000786	0.0703	1.59	10526	267	1517	61	[lgc-13 - protein lgc-13, best-3 - protein best-3, del-1 - protein del-1, shl-1 - protein shl-1, best-5 - protein best-5, twk-14 - protein twk-14, lgc-21 - protein lgc-21, lgc-26 - protein lgc-26, glr-7 - protein glr-7, acr-3 - protein acr-3, gtl-2 - protein gtl-2, clh-4 - protein clh-4, best-1 - protein best-1, glr-4 - protein glr-4, des-2 - protein des-2, glc-4 - protein glc-4, best-4 - protein…
GO:0015318	inorganic molecular entity transmembrane transporter activity	0.00087	0.075	1.45	10526	440	1517	92	[cho-1 - protein cho-1, lgc-13 - protein lgc-13, best-3 - protein best-3, nhx-1 - protein nhx-1, del-1 - protein del-1, F41E7.2 - protein f41e7.2, shl-1 - protein shl-1, sulp-7 - protein sulp-7, best-5 - protein best-5, twk-14 - protein twk-14, lgc-21 - protein lgc-21, glr-7 - protein glr-7, lgc-26 - protein lgc-26, C14C10.1 - protein c14c10.1, acr-3 - protein acr-3, gtl-2 - protein gtl-2, catp-4…

[truncated: 1 more sheets: AWK107.g3_vs_AWK43.g2]
