# Supplementary material for: Age- and stress-associated C. elegans granulins impair lysosomal function and induce a compensatory HLH-30/TFEB transcriptional response
Source: PLoS Genet. 2019 Aug 9;15(8):e1008295. doi: 10.1371/journal.pgen.1008295 (PMC6703691; doi:10.1371/journal.pgen.1008295)
Supplement: S3 Table — (See corresponding Excel file). (XLSX) [file pgen.1008295.s009.xlsx]

## Sheet: Contents
N2	wildtype (WT)
CF3050	pgrn-1(-)
AWK33	pgrn-1(-); granulin 1(+)
AWK43	pgrn-1(-); granulin 2(+)
AWK107	pgrn-1(-); granulin 3(+)
The sheets in this Excel file contain data analysis for the RNA-seq experiment involving N2, pgrn-1(-), pgrn-1(-); granulin 1(+), pgrn-1(-); granulin 2(+) and pgrn-1(-); granulin 3(+) strains. Differentially expressed genes were identified by using the voom package and GO term enrichment analysis was created using DAVID.

## Sheet: CF3050_vs_WT
Category	Term	Count	%	PValue	Genes	List Total	Pop Hits	Pop Total	Fold Enrichment	Bonferroni	Benjamini	FDR
GOTERM_BP_1	GO:0040011~locomotion	3	15	0.0626228	R02D5.3, F52C6.12, EGL-13	4	1298	8513	4.91891	0.568593	0.568593	34.8288
INTERPRO	IPR002083:MATH	2	10	0.0672666	BATH-24, MATH-44	12	86	13633	26.4205	0.69389	0.69389	39.6011
GOTERM_BP_FAT	GO:0040035~hermaphrodite genitalia development	2	10	0.0880327	F52C6.12, EGL-13	2	690	7838	11.3594	0.947599	0.947599	54.9818
GOTERM_BP_FAT	GO:0048806~genitalia development	2	10	0.0887982	F52C6.12, EGL-13	2	696	7838	11.2615	0.948989	0.774143	55.3081
SMART	SM00061:MATH	2	10	0.0896857	BATH-24, MATH-44	7	86	5537	18.3953	0.481988	0.481988	38.3948
GOTERM_BP_4	GO:0048806~genitalia development	2	10	0.0905896	F52C6.12, EGL-13	2	696	7683	11.0388	0.90689	0.90689	53.7182
GOTERM_BP_FAT	GO:0007548~sex differentiation	2	10	0.0983669	F52C6.12, EGL-13	2	771	7838	10.166	0.963612	0.668626	59.213

## Sheet: AWK33.g1_vs_WT
Category	Term	Count	%	PValue	Genes	List Total	Pop Hits	Pop Total	Fold Enrichment	Bonferroni	Benjamini	FDR
SMART	SM00256:FBOX	4	17.3913	0.00155716	Y20C6A.1, K10G4.5, FBXA-189, F47H4.2	5	413	5537	10.7254	0.00311189	0.00311189	0.351189
INTERPRO	IPR002900:Protein of unknown function DUF38, Caenorhabditis species	4	17.3913	0.0017877	Y20C6A.1, K10G4.5, FBXA-189, F47H4.2	16	227	13633	15.0143	0.0334253	0.0334253	1.33203
INTERPRO	IPR001810:Cyclin-like F-box	4	17.3913	0.0095741	Y20C6A.1, K10G4.5, FBXA-189, F47H4.2	16	413	13633	8.25242	0.167052	0.0873402	6.95604

## Sheet: AWK43.g2_vs_WT
Category	Term	Count	%	PValue	Genes	List Total	Pop Hits	Pop Total	Fold Enrichment	Bonferroni	Benjamini	FDR
GOTERM_BP_5	GO:0006464~protein modification process	192	7.84634	6.8334e-54	R06B10.1, K06H7.8, VY10G11R.1, C18H7.4, ZK666.8, F26A1.3, TAG-191, R10D12.10, ZK484.7, H12I13.1, F01D4.3, EAK-6, C03C10.2, W09C3.1, C14A4.13, W06F12.3, C27D8.1, UBC-24, F54H5.2, T22C1.8, F26E4.5, ZK596.2, W03A5.1, ZK809.1, C09B9.4, C07E3.4, ZC581.7, F57B9.8, F42C5.5, F55H12.5, OLD-1, R13H9.6, TPA-1, R13H9.5, M7.7, F26A3.4, ZC581.2, F20H11.4, F52C6.12, F26A1.4, KIN-21, KIN-24, Y80D3A.8, F22B3.8, Y…	587	711	6749	3.1048	2.48736e-51	2.48736e-51	9.40038e-51
GOTERM_BP_4	GO:0006796~phosphate metabolic process	188	7.68288	1.27115e-51	R06B10.1, K06H7.8, VY10G11R.1, C18H7.4, ZK666.8, F26A1.3, TAG-191, R10D12.10, ZK484.7, H12I13.1, F01D4.3, EAK-6, C03C10.2, W09C3.1, C14A4.13, W06F12.3, C27D8.1, F54H5.2, T22C1.8, F26E4.5, ZK596.2, W03A5.1, ZK809.1, C09B9.4, C07E3.4, ZC581.7, F57B9.8, F42C5.5, F55H12.5, OLD-1, R13H9.6, TPA-1, R13H9.5, M7.7, F26A3.4, ZC581.2, F20H11.4, F26A1.4, KIN-21, KIN-24, Y80D3A.8, F22B3.8, Y39B6A.30, C27D6.11…	698	665	7683	3.1118	4.90666e-49	4.90666e-49	1.76382e-48
GOTERM_BP_FAT	GO:0006793~phosphorus metabolic process	188	7.68288	4.48666e-51	R06B10.1, K06H7.8, VY10G11R.1, C18H7.4, ZK666.8, F26A1.3, TAG-191, R10D12.10, ZK484.7, H12I13.1, F01D4.3, EAK-6, C03C10.2, W09C3.1, C14A4.13, W06F12.3, C27D8.1, F54H5.2, T22C1.8, F26E4.5, ZK596.2, W03A5.1, ZK809.1, C09B9.4, C07E3.4, ZC581.7, F57B9.8, F42C5.5, F55H12.5, OLD-1, R13H9.6, TPA-1, R13H9.5, M7.7, F26A3.4, ZC581.2, F20H11.4, F26A1.4, KIN-21, KIN-24, Y80D3A.8, F22B3.8, Y39B6A.30, C27D6.11…	716	665	7838	3.09477	3.15412e-48	3.15412e-48	6.77003e-48
GOTERM_BP_FAT	GO:0006796~phosphate metabolic process	188	7.68288	4.48666e-51	R06B10.1, K06H7.8, VY10G11R.1, C18H7.4, ZK666.8, F26A1.3, TAG-191, R10D12.10, ZK484.7, H12I13.1, F01D4.3, EAK-6, C03C10.2, W09C3.1, C14A4.13, W06F12.3, C27D8.1, F54H5.2, T22C1.8, F26E4.5, ZK596.2, W03A5.1, ZK809.1, C09B9.4, C07E3.4, ZC581.7, F57B9.8, F42C5.5, F55H12.5, OLD-1, R13H9.6, TPA-1, R13H9.5, M7.7, F26A3.4, ZC581.2, F20H11.4, F26A1.4, KIN-21, KIN-24, Y80D3A.8, F22B3.8, Y39B6A.30, C27D6.11…	716	665	7838	3.09477	3.15412e-48	3.15412e-48	6.77003e-48
GOTERM_BP_3	GO:0006793~phosphorus metabolic process	188	7.68288	1.88404e-50	R06B10.1, K06H7.8, VY10G11R.1, C18H7.4, ZK666.8, F26A1.3, TAG-191, R10D12.10, ZK484.7, H12I13.1, F01D4.3, EAK-6, C03C10.2, W09C3.1, C14A4.13, W06F12.3, C27D8.1, F54H5.2, T22C1.8, F26E4.5, ZK596.2, W03A5.1, ZK809.1, C09B9.4, C07E3.4, ZC581.7, F57B9.8, F42C5.5, F55H12.5, OLD-1, R13H9.6, TPA-1, R13H9.5, M7.7, F26A3.4, ZC581.2, F20H11.4, F26A1.4, KIN-21, KIN-24, Y80D3A.8, F22B3.8, Y39B6A.30, C27D6.11…	728	665	7908	3.07094	5.23764e-48	5.23764e-48	2.48839e-47
GOTERM_BP_4	GO:0043412~biopolymer modification	193	7.88721	3.29348e-47	VY10G11R.1, TAG-191, R10D12.10, ZK484.7, H12I13.1, EAK-6, C14A4.13, C27D8.1, F54H5.2, T22C1.8, W03A5.1, C09B9.4, C07E3.4, F57B9.8, F42C5.5, OLD-1, F55H12.5, ZK287.7, M7.7, KIN-21, KIN-24, C27D6.11, T19D12.5, B0207.7, C56C10.6, C33H5.16, R09E10.9, K09F6.3, C46A5.1, TTLL-11, T04F3.3, Y54F10BM.3, F21F3.2, Y69A2AR.19, B0207.1, ODR-1, C24F3.2, Y65B4A.9, NEKL-1, R155.3, C33F10.8, F33D11.7, F55F8.7, C50…	698	740	7683	2.87079	1.27128e-44	6.35641e-45	4.56994e-44
INTERPRO	IPR003125:Protein of unknown function WSN	47	1.92072	1.29055e-35	M70.3, R06B10.1, Y22D7AR.14, H04J21.1, M70.1, C06C6.7, F36D3.5, C06C6.6, NHR-266, Y22D7AR.12, Y39B6A.18, K09D9.11, F56H1.3, C01G10.1, F36G9.13, C01G5.4, D1065.3, W03F11.4, K09F6.3, B0524.4, F58D5.6, C18H2.5, C18H2.4, T08G3.7, C38D9.5, H20J04.1, Y57G7A.6, Y67A10A.3, Y69A2AR.19, C18H2.1, F40E12.2, F26D2.10, C09B9.7, T20B6.2, T16A1.2, Y48G1C.5, Y113G7C.1, R155.4, H06I04.5, F07E5.8, C08G5.1, Y53H1C.3…	1457	56	13633	7.85311	1.07503e-32	1.07503e-32	1.99152e-32
GOTERM_MF_FAT	GO:0004721~phosphoprotein phosphatase activity	84	3.43277	2.99923e-35	R06B10.1, Y71G12B.31, Y71G12B.30, F38H4.4, ZK484.7, W03F11.4, C06A1.3, EAK-6, F23B12.1, T22C1.8, Y116A8C.37, F52H3.6, C50F2.5, ZK809.1, W01B6.6, Y57G11C.6, Y54G2A.24, F36H1.3, T20B6.1, C07E3.4, F42C5.5, Y113G7C.1, F55H12.5, W03D8.2, F26A3.4, F20H11.4, C34D4.2, C17H12.3, C17H12.5, Y80D3A.8, Y39B6A.30, F26B1.5, C27B7.6, M01A12.4, M05B5.1, C15H7.3, T16G12.7, Y22D7AR.12, C48B6.4, Y39B6A.18, Y22D7AR.7…	741	173	6686	4.38108	1.09472e-32	1.09472e-32	4.12757e-32
SMART	SM00453:WSN	47	1.92072	1.20314e-33	M70.3, R06B10.1, Y22D7AR.14, H04J21.1, M70.1, C06C6.7, F36D3.5, C06C6.6, NHR-266, Y22D7AR.12, Y39B6A.18, K09D9.11, F56H1.3, C01G10.1, F36G9.13, C01G5.4, D1065.3, W03F11.4, K09F6.3, B0524.4, F58D5.6, C18H2.5, C18H2.4, T08G3.7, C38D9.5, H20J04.1, Y57G7A.6, Y67A10A.3, Y69A2AR.19, C18H2.1, F40E12.2, F26D2.10, C09B9.7, T20B6.2, T16A1.2, Y48G1C.5, Y113G7C.1, R155.4, H06I04.5, F07E5.8, C08G5.1, Y53H1C.3…	666	56	5537	6.97767	1.98517e-31	1.98517e-31	1.46041e-30
GOTERM_BP_FAT	GO:0006468~protein amino acid phosphorylation	122	4.9857	1.8406e-31	K06H7.8, VY10G11R.1, C18H7.4, ZK666.8, F26A1.3, TAG-191, R10D12.10, H12I13.1, F01D4.3, W09C3.1, C03C10.2, C14A4.13, W06F12.3, C27D8.1, F54H5.2, F26E4.5, ZK596.2, W03A5.1, C09B9.4, ZC581.7, F57B9.8, OLD-1, R13H9.6, R13H9.5, TPA-1, ZC581.2, M7.7, F26A1.4, KIN-21, KIN-24, F22B3.8, C27D6.11, T19D12.5, B0207.7, C56C10.6, ZC373.3, GCY-22, Y47G6A.13, Y69E1A.3, H05L14.1, T09B4.7, F21F3.2, KIN-5, ODR-1, T…	716	437	7838	3.05612	1.29394e-28	6.46971e-29	2.77733e-28
INTERPRO	IPR000242:Protein-tyrosine phosphatase, receptor/non-receptor type	57	2.32938	3.20022e-31	Y71G12B.31, R06B10.1, F38H4.4, ZK484.7, W03F11.4, EAK-6, T22C1.8, Y116A8C.37, C50F2.5, ZK809.1, W01B6.6, Y57G11C.6, F36H1.3, T20B6.1, C07E3.4, F42C5.5, F55H12.5, Y113G7C.1, F20H11.4, C17H12.3, C17H12.5, Y80D3A.8, Y39B6A.30, M01A12.4, C15H7.3, M05B5.1, C48B6.4, Y22D7AR.12, Y22D7AR.7, Y39B6A.18, M04G7.2, C33H5.16, K09F6.3, T28F4.3, C46A5.1, T04F3.3, Y54F10BM.3, F35C11.2, C43E11.5, F40G12.10, Y69A2A…	1457	93	13633	5.73487	2.66578e-28	1.33289e-28	4.93843e-28
GOTERM_BP_5	GO:0044267~cellular protein metabolic process	212	8.66367	1.23695e-30	VY10G11R.1, TAG-191, R10D12.10, ZK484.7, H12I13.1, SKR-10, EAK-6, C14A4.13, C27D8.1, F54H5.2, T22C1.8, SKR-12, SKR-13, FBXB-54, W03A5.1, C09B9.4, C07E3.4, CYN-10, F57B9.8, F42C5.5, OLD-1, F55H12.5, M7.7, KIN-21, KIN-24, C27D6.11, F55D12.6, T19D12.5, B0207.7, C56C10.6, R09E10.9, C33H5.16, K09F6.3, C46A5.1, TTLL-11, T04F3.3, Y54F10BM.3, F21F3.2, Y69A2AR.19, B0207.1, ODR-1, C24F3.2, Y65B4A.9, NEKL-1…	587	1167	6749	2.08865	4.50249e-28	2.25125e-28	1.70161e-27
GOTERM_BP_FAT	GO:0006470~protein amino acid dephosphorylation	61	2.49285	3.48609e-30	Y71G12B.31, R06B10.1, F38H4.4, ZK484.7, W03F11.4, EAK-6, T22C1.8, Y116A8C.37, C50F2.5, ZK809.1, W01B6.6, Y57G11C.6, F36H1.3, T20B6.1, C07E3.4, F42C5.5, F55H12.5, Y113G7C.1, F26A3.4, F20H11.4, C17H12.3, C17H12.5, Y80D3A.8, Y39B6A.30, M01A12.4, C15H7.3, M05B5.1, C48B6.4, Y22D7AR.12, Y22D7AR.7, Y39B6A.18, M04G7.2, C33H5.16, R09E10.9, CDC-25.4, K09F6.3, T28F4.3, C46A5.1, T04F3.3, F35C11.2, Y54F10BM.3…	716	125	7838	5.3421	2.45072e-27	8.16907e-28	5.26025e-27
GOTERM_CC_3	GO:0031224~intrinsic to membrane	806	32.9383	3.85579e-30	Y37H2A.14, C06G4.4, T24C4.4, Y37H2A.10, ANT-1.3, F56A11.6, ZK39.10, F32B4.1, F32B4.2, Y69A2AR.31, DPF-2, T05E12.3, CPI-2, C38D9.5, CLEC-266, R05C11.4, CDH-12, C09B9.7, W01D2.3, C09B9.2, M03E7.3, Y69A2AR.23, K06B4.4, GLT-5, R105.1, NAS-25, K09F6.3, CAH-5, Y69A2AR.14, Y69A2AR.19, T12G3.4, F54E4.2, SPD-3, Y37A1A.2, NAS-14, F20G2.6, Y37D8A.5, HAF-1, T10E9.6, W04E12.5, T10E9.5, W04E12.4, T10E9.4, Y37D…	948	6608	9458	1.2169	3.35454e-28	3.35454e-28	4.16718e-27
GOTERM_MF_5	GO:0016791~phosphatase activity	88	3.59624	8.14649e-30	R06B10.1, Y71G12B.31, Y71G12B.30, F38H4.4, ZK484.7, W03F11.4, C06A1.3, EAK-6, F23B12.1, T22C1.8, Y116A8C.37, F52H3.6, C50F2.5, ZK809.1, W01B6.6, Y57G11C.6, Y54G2A.24, F36H1.3, T20B6.1, C07E3.4, F42C5.5, Y113G7C.1, F55H12.5, W03D8.2, F26A3.4, F20H11.4, C34D4.2, C17H12.3, C17H12.5, Y80D3A.8, Y105C5B.15, Y39B6A.30, F26B1.5, C27B7.6, M01A12.4, M05B5.1, C15H7.3, T16G12.7, Y22D7AR.12, C48B6.4, Y39B6A.1…	533	225	4951	3.633	8.79821e-28	8.79821e-28	9.17295e-27
GOTERM_MF_4	GO:0042578~phosphoric ester hydrolase activity	92	3.75971	1.00583e-29	R06B10.1, Y71G12B.31, Y71G12B.30, F38H4.4, F55C5.2, ZK484.7, W03F11.4, C06A1.3, EAK-6, F23B12.1, T22C1.8, Y116A8C.37, F52H3.6, C50F2.5, ZK809.1, W01B6.6, Y57G11C.6, Y54G2A.24, F36H1.3, T20B6.1, C07E3.4, F42C5.5, Y113G7C.1, F55H12.5, W03D8.2, F26A3.4, F20H11.4, C34D4.2, C17H12.3, C17H12.5, Y80D3A.8, Y105C5B.15, Y39B6A.30, F26B1.5, C27B7.6, M01A12.4, M05B5.1, C15H7.3, T16G12.7, Y22D7AR.12, C48B6.4,…	619	256	6132	3.56008	9.85711e-28	9.85711e-28	1.11215e-26
GOTERM_BP_4	GO:0019538~protein metabolic process	262	10.707	1.1286e-29	VY10G11R.1, TAG-191, R10D12.10, ZK484.7, H12I13.1, EAK-6, SKR-10, DPF-2, Y19D10B.6, C14A4.13, C27D8.1, F54H5.2, SKR-12, T22C1.8, SKR-13, FBXB-54, W03A5.1, WRT-4, WRT-6, C09B9.4, C07E3.4, CYN-10, R03G8.4, F57B9.8, F42C5.5, F55H12.5, OLD-1, NAS-38, M7.7, NAS-32, T28A11.20, KIN-21, KIN-24, NAS-30, K02F6.1, ZMP-1, C27D6.11, F55D12.6, T19D12.5, Y18H1A.9, B0207.7, GLT-5, C56C10.6, NAS-28, C08F11.7, T19…	698	1536	7683	1.87752	4.35641e-27	1.45214e-27	1.56602e-26
GOTERM_BP_5	GO:0016311~dephosphorylation	61	2.49285	1.93968e-29	Y71G12B.31, R06B10.1, F38H4.4, ZK484.7, W03F11.4, EAK-6, T22C1.8, Y116A8C.37, C50F2.5, ZK809.1, W01B6.6, Y57G11C.6, F36H1.3, T20B6.1, C07E3.4, F42C5.5, F55H12.5, Y113G7C.1, F26A3.4, F20H11.4, C17H12.3, C17H12.5, Y80D3A.8, Y39B6A.30, M01A12.4, C15H7.3, M05B5.1, C48B6.4, Y22D7AR.12, Y22D7AR.7, Y39B6A.18, M04G7.2, C33H5.16, R09E10.9, CDC-25.4, K09F6.3, T28F4.3, C46A5.1, T04F3.3, F35C11.2, Y54F10BM.3…	587	134	6749	5.23391	7.06043e-27	2.35348e-27	2.66832e-26
SMART	SM00194:PTPc	57	2.32938	5.1792e-29	Y71G12B.31, R06B10.1, F38H4.4, ZK484.7, W03F11.4, EAK-6, T22C1.8, Y116A8C.37, C50F2.5, ZK809.1, W01B6.6, Y57G11C.6, F36H1.3, T20B6.1, C07E3.4, F42C5.5, F55H12.5, Y113G7C.1, F20H11.4, C17H12.3, C17H12.5, Y80D3A.8, Y39B6A.30, M01A12.4, C15H7.3, M05B5.1, C48B6.4, Y22D7AR.12, Y22D7AR.7, Y39B6A.18, M04G7.2, C33H5.16, K09F6.3, T28F4.3, C46A5.1, T04F3.3, Y54F10BM.3, F35C11.2, C43E11.5, F40G12.10, Y69A2A…	666	93	5537	5.09556	8.54568e-27	4.27284e-27	6.28668e-26
GOTERM_BP_3	GO:0019538~protein metabolic process	262	10.707	2.29e-28	VY10G11R.1, TAG-191, R10D12.10, ZK484.7, H12I13.1, EAK-6, SKR-10, DPF-2, Y19D10B.6, C14A4.13, C27D8.1, F54H5.2, SKR-12, T22C1.8, SKR-13, FBXB-54, W03A5.1, WRT-4, WRT-6, C09B9.4, C07E3.4, CYN-10, R03G8.4, F57B9.8, F42C5.5, F55H12.5, OLD-1, NAS-38, M7.7, NAS-32, T28A11.20, KIN-21, KIN-24, NAS-30, K02F6.1, ZMP-1, C27D6.11, F55D12.6, T19D12.5, Y18H1A.9, B0207.7, GLT-5, C56C10.6, NAS-28, C08F11.7, T19…	728	1536	7908	1.85287	6.36619e-26	3.18309e-26	3.02457e-25
GOTERM_MF_FAT	GO:0016791~phosphatase activity	88	3.59624	2.59033e-28	R06B10.1, Y71G12B.31, Y71G12B.30, F38H4.4, ZK484.7, W03F11.4, C06A1.3, EAK-6, F23B12.1, T22C1.8, Y116A8C.37, F52H3.6, C50F2.5, ZK809.1, W01B6.6, Y57G11C.6, Y54G2A.24, F36H1.3, T20B6.1, C07E3.4, F42C5.5, Y113G7C.1, F55H12.5, W03D8.2, F26A3.4, F20H11.4, C34D4.2, C17H12.3, C17H12.5, Y80D3A.8, Y105C5B.15, Y39B6A.30, F26B1.5, C27B7.6, M01A12.4, M05B5.1, C15H7.3, T16G12.7, Y22D7AR.12, C48B6.4, Y39B6A.1…	741	225	6686	3.52897	9.45471e-26	4.72735e-26	3.56484e-25
GOTERM_BP_FAT	GO:0016311~dephosphorylation	61	2.49285	4.13784e-28	Y71G12B.31, R06B10.1, F38H4.4, ZK484.7, W03F11.4, EAK-6, T22C1.8, Y116A8C.37, C50F2.5, ZK809.1, W01B6.6, Y57G11C.6, F36H1.3, T20B6.1, C07E3.4, F42C5.5, F55H12.5, Y113G7C.1, F26A3.4, F20H11.4, C17H12.3, C17H12.5, Y80D3A.8, Y39B6A.30, M01A12.4, C15H7.3, M05B5.1, C48B6.4, Y22D7AR.12, Y22D7AR.7, Y39B6A.18, M04G7.2, C33H5.16, R09E10.9, CDC-25.4, K09F6.3, T28F4.3, C46A5.1, T04F3.3, F35C11.2, Y54F10BM.3…	716	134	7838	4.9833	2.9089e-25	7.27226e-26	6.2437e-25
GOTERM_BP_5	GO:0016310~phosphorylation	124	5.06743	5.06786e-28	K06H7.8, VY10G11R.1, C18H7.4, ZK666.8, F26A1.3, TAG-191, R10D12.10, H12I13.1, F01D4.3, W09C3.1, C03C10.2, C14A4.13, W06F12.3, C27D8.1, F54H5.2, F26E4.5, ZK596.2, W03A5.1, C09B9.4, ZC581.7, F57B9.8, OLD-1, R13H9.6, R13H9.5, TPA-1, ZC581.2, M7.7, F26A1.4, KIN-21, KIN-24, F22B3.8, C27D6.11, T19D12.5, B0207.7, C56C10.6, ZC373.3, GCY-22, Y47G6A.13, Y69E1A.3, H05L14.1, T09B4.7, F21F3.2, KIN-5, ODR-1, T…	587	514	6749	2.7737	1.8447e-25	4.61175e-26	6.97161e-25
GOTERM_CC_2	GO:0044425~membrane part	812	33.1835	8.78692e-28	Y37H2A.14, C06G4.4, T24C4.4, Y37H2A.10, ANT-1.3, F56A11.6, ZK39.10, F32B4.1, F32B4.2, Y69A2AR.31, DPF-2, T05E12.3, CPI-2, C38D9.5, CLEC-266, R05C11.4, CDH-12, C09B9.7, W01D2.3, C09B9.2, M03E7.3, Y69A2AR.23, K06B4.4, GLT-5, R105.1, NAS-25, K09F6.3, CAH-5, Y69A2AR.14, Y69A2AR.19, T12G3.4, F54E4.2, SPD-3, Y37A1A.2, NAS-14, F20G2.6, Y37D8A.5, HAF-1, T10E9.6, W04E12.5, T10E9.5, T10E9.4, W04E12.4, Y37D…	948	6752	9458	1.19982	2.98755e-26	2.98755e-26	7.72728e-25
GOTERM_CC_3	GO:0044425~membrane part	812	33.1835	8.78692e-28	Y37H2A.14, C06G4.4, T24C4.4, Y37H2A.10, ANT-1.3, F56A11.6, ZK39.10, F32B4.1, F32B4.2, Y69A2AR.31, DPF-2, T05E12.3, CPI-2, C38D9.5, CLEC-266, R05C11.4, CDH-12, C09B9.7, W01D2.3, C09B9.2, M03E7.3, Y69A2AR.23, K06B4.4, GLT-5, R105.1, NAS-25, K09F6.3, CAH-5, Y69A2AR.14, Y69A2AR.19, T12G3.4, F54E4.2, SPD-3, Y37A1A.2, NAS-14, F20G2.6, Y37D8A.5, HAF-1, T10E9.6, W04E12.5, T10E9.5, T10E9.4, W04E12.4, Y37D…	948	6752	9458	1.19982	7.64462e-26	3.82231e-26	9.49655e-25
GOTERM_MF_FAT	GO:0004725~protein tyrosine phosphatase activity	60	2.45198	5.80943e-27	Y71G12B.31, R06B10.1, F38H4.4, ZK484.7, W03F11.4, EAK-6, T22C1.8, Y116A8C.37, C50F2.5, ZK809.1, W01B6.6, Y57G11C.6, F36H1.3, T20B6.1, C07E3.4, F42C5.5, F55H12.5, Y113G7C.1, F26A3.4, F20H11.4, C17H12.3, C17H12.5, Y80D3A.8, Y39B6A.30, M01A12.4, C15H7.3, M05B5.1, C48B6.4, Y22D7AR.12, Y22D7AR.7, Y39B6A.18, M04G7.2, C33H5.16, R09E10.9, CDC-25.4, K09F6.3, T28F4.3, C46A5.1, T04F3.3, F35C11.2, Y54F10BM.3…	741	116	6686	4.66704	2.12044e-24	7.06814e-25	7.99499e-24
GOTERM_BP_4	GO:0044267~cellular protein metabolic process	212	8.66367	8.90211e-27	VY10G11R.1, TAG-191, R10D12.10, ZK484.7, H12I13.1, SKR-10, EAK-6, C14A4.13, C27D8.1, F54H5.2, T22C1.8, SKR-12, SKR-13, FBXB-54, W03A5.1, C09B9.4, C07E3.4, CYN-10, F57B9.8, F42C5.5, OLD-1, F55H12.5, M7.7, KIN-21, KIN-24, C27D6.11, F55D12.6, T19D12.5, B0207.7, C56C10.6, R09E10.9, C33H5.16, K09F6.3, C46A5.1, TTLL-11, T04F3.3, Y54F10BM.3, F21F3.2, Y69A2AR.19, B0207.1, ODR-1, C24F3.2, Y65B4A.9, NEKL-1…	698	1167	7683	1.99959	3.43622e-24	8.59054e-25	1.23523e-23
GOTERM_BP_FAT	GO:0016310~phosphorylation	124	5.06743	1.55428e-25	K06H7.8, VY10G11R.1, C18H7.4, ZK666.8, F26A1.3, TAG-191, R10D12.10, H12I13.1, F01D4.3, W09C3.1, C03C10.2, C14A4.13, W06F12.3, C27D8.1, F54H5.2, F26E4.5, ZK596.2, W03A5.1, C09B9.4, ZC581.7, F57B9.8, OLD-1, R13H9.6, R13H9.5, TPA-1, ZC581.2, M7.7, F26A1.4, KIN-21, KIN-24, F22B3.8, C27D6.11, T19D12.5, B0207.7, C56C10.6, ZC373.3, GCY-22, Y47G6A.13, Y69E1A.3, H05L14.1, T09B4.7, F21F3.2, KIN-5, ODR-1, T…	716	514	7838	2.64089	1.09266e-22	2.18532e-23	2.3453e-22
INTERPRO	IPR000719:Protein kinase, core	118	4.82223	3.60972e-25	K06H7.8, VY10G11R.1, C18H7.4, ZK666.8, F26A1.3, TAG-191, R10D12.10, H12I13.1, F01D4.3, W09C3.1, C03C10.2, C14A4.13, W06F12.3, C27D8.1, F54H5.2, F26E4.5, ZK596.2, W03A5.1, C09B9.4, ZC581.7, F57B9.8, OLD-1, R13H9.6, R13H9.5, TPA-1, ZC581.2, M7.7, F26A1.4, KIN-21, KIN-24, F22B3.8, C27D6.11, T19D12.5, B0207.7, C56C10.6, ZC373.3, GCY-22, Y47G6A.13, Y69E1A.3, H05L14.1, F21F3.2, KIN-5, ODR-1, T06C10.3, …	1457	404	13633	2.73296	3.0069e-22	1.0023e-22	5.57035e-22
GOTERM_CC_2	GO:0016020~membrane	818	33.4287	8.36039e-25	Y37H2A.14, C06G4.4, T24C4.4, Y37H2A.10, ANT-1.3, F56A11.6, ZK39.10, F32B4.1, F32B4.2, Y69A2AR.31, DPF-2, T05E12.3, CPI-2, C38D9.5, CLEC-266, R05C11.4, CDH-12, C09B9.7, W01D2.3, C09B9.2, M03E7.3, Y69A2AR.23, K06B4.4, GLT-5, R105.1, NAS-25, K09F6.3, CAH-5, Y69A2AR.14, Y69A2AR.19, T12G3.4, F54E4.2, SPD-3, Y37A1A.2, NAS-14, F20G2.6, Y37D8A.5, HAF-1, T10E9.6, W04E12.5, T10E9.5, T10E9.4, W04E12.4, Y37D…	948	6918	9458	1.17968	2.84253e-23	1.42127e-23	7.35219e-22
GOTERM_CC_3	GO:0016020~membrane	818	33.4287	8.36039e-25	Y37H2A.14, C06G4.4, T24C4.4, Y37H2A.10, ANT-1.3, F56A11.6, ZK39.10, F32B4.1, F32B4.2, Y69A2AR.31, DPF-2, T05E12.3, CPI-2, C38D9.5, CLEC-266, R05C11.4, CDH-12, C09B9.7, W01D2.3, C09B9.2, M03E7.3, Y69A2AR.23, K06B4.4, GLT-5, R105.1, NAS-25, K09F6.3, CAH-5, Y69A2AR.14, Y69A2AR.19, T12G3.4, F54E4.2, SPD-3, Y37A1A.2, NAS-14, F20G2.6, Y37D8A.5, HAF-1, T10E9.6, W04E12.5, T10E9.5, T10E9.4, W04E12.4, Y37D…	948	6918	9458	1.17968	7.27354e-23	2.42451e-23	9.03557e-22
GOTERM_MF_5	GO:0004672~protein kinase activity	122	4.9857	1.03478e-24	K06H7.8, VY10G11R.1, C18H7.4, ZK666.8, F26A1.3, TAG-191, R10D12.10, H12I13.1, F01D4.3, W09C3.1, C03C10.2, C14A4.13, W06F12.3, C27D8.1, F54H5.2, F26E4.5, ZK596.2, W03A5.1, C09B9.4, ZC581.7, F57B9.8, OLD-1, R13H9.6, R13H9.5, TPA-1, ZC581.2, M7.7, F26A1.4, KIN-21, KIN-24, F22B3.8, C27D6.11, T19D12.5, B0207.7, C56C10.6, ZC373.3, GCY-22, Y47G6A.13, Y69E1A.3, H05L14.1, T09B4.7, F21F3.2, KIN-5, ODR-1, T…	533	448	4951	2.52957	1.11756e-22	5.58779e-23	1.16516e-21
INTERPRO	IPR000387:Dual-specific/protein-tyrosine phosphatase, conserved region	48	1.96159	7.18019e-24	R06B10.1, Y71G12B.31, F38H4.4, C15H7.3, M05B5.1, Y22D7AR.12, Y39B6A.18, M04G7.2, C33H5.16, ZK484.7, W03F11.4, K09F6.3, T28F4.3, EAK-6, C46A5.1, T04F3.3, F35C11.2, Y54F10BM.3, T22C1.8, F40G12.10, Y69A2AR.19, B0207.1, ZK809.1, Y57G11C.6, W01B6.6, C24F3.2, ZK354.8, F36H1.3, F54F12.1, Y48G1C.5, C24D10.1, Y113G7C.1, H06I04.5, R155.3, C33F10.8, Y48G9A.9, F26A3.4, F47B3.7, F55F8.7, F20H11.4, C17H12.3, C…	1457	86	13633	5.22245	5.9811e-21	1.49528e-21	1.10801e-20
GOTERM_CC_5	GO:0016021~integral to membrane	806	32.9383	7.72869e-24	Y37H2A.14, C06G4.4, T24C4.4, Y37H2A.10, ANT-1.3, F56A11.6, ZK39.10, F32B4.1, F32B4.2, Y69A2AR.31, DPF-2, T05E12.3, CPI-2, C38D9.5, CLEC-266, R05C11.4, CDH-12, C09B9.7, W01D2.3, C09B9.2, M03E7.3, Y69A2AR.23, K06B4.4, GLT-5, R105.1, NAS-25, K09F6.3, CAH-5, Y69A2AR.14, Y69A2AR.19, T12G3.4, F54E4.2, SPD-3, Y37A1A.2, NAS-14, F20G2.6, Y37D8A.5, HAF-1, T10E9.6, W04E12.5, T10E9.5, W04E12.4, T10E9.4, Y37D…	920	6596	8803	1.16922	8.11512e-22	8.11512e-22	8.65709e-21
GOTERM_CC_4	GO:0016021~integral to membrane	806	32.9383	7.92344e-24	Y37H2A.14, C06G4.4, T24C4.4, Y37H2A.10, ANT-1.3, F56A11.6, ZK39.10, F32B4.1, F32B4.2, Y69A2AR.31, DPF-2, T05E12.3, CPI-2, C38D9.5, CLEC-266, R05C11.4, CDH-12, C09B9.7, W01D2.3, C09B9.2, M03E7.3, Y69A2AR.23, K06B4.4, GLT-5, R105.1, NAS-25, K09F6.3, CAH-5, Y69A2AR.14, Y69A2AR.19, T12G3.4, F54E4.2, SPD-3, Y37A1A.2, NAS-14, F20G2.6, Y37D8A.5, HAF-1, T10E9.6, W04E12.5, T10E9.5, W04E12.4, T10E9.4, Y37D…	922	6596	8829	1.17013	8.55731e-22	8.55731e-22	8.92179e-21
INTERPRO	IPR000535:Major sperm protein	45	1.83899	1.68474e-23	F38H4.6, MSP-31, Y48B6A.5, MSP-33, Y53C10A.15, MSP-36, MSP-38, MSP-113, C54E10.1, C15H11.1, F54H5.3, MSP-3, C10H11.7, C35E7.9, SSP-11, MSP-40, F13A7.1, MSP-152, T22B3.3, SSP-19, SSP-16, W03D8.5, Y53F4B.19, C34D4.3, F21H7.5, MSP-142, F42A9.7, C14A4.8, F57A10.2, MSP-56, MSP-57, ZK1307.4, MSP-59, F36D3.4, MSP-53, MSP-19, MSP-55, DCT-9, F58A6.9, MSP-10, ZK546.3, F36H12.3, MSP-64, MSP-63, MSP-65, SSP-…	1457	77	13633	5.46832	1.40339e-20	2.80678e-21	2.59982e-20
GOTERM_CC_5	GO:0031224~intrinsic to membrane	806	32.9383	1.94362e-23	Y37H2A.14, C06G4.4, T24C4.4, Y37H2A.10, ANT-1.3, F56A11.6, ZK39.10, F32B4.1, F32B4.2, Y69A2AR.31, DPF-2, T05E12.3, CPI-2, C38D9.5, CLEC-266, R05C11.4, CDH-12, C09B9.7, W01D2.3, C09B9.2, M03E7.3, Y69A2AR.23, K06B4.4, GLT-5, R105.1, NAS-25, K09F6.3, CAH-5, Y69A2AR.14, Y69A2AR.19, T12G3.4, F54E4.2, SPD-3, Y37A1A.2, NAS-14, F20G2.6, Y37D8A.5, HAF-1, T10E9.6, W04E12.5, T10E9.5, W04E12.4, T10E9.4, Y37D…	920	6608	8803	1.1671	2.0408e-21	1.0204e-21	2.17709e-20
GOTERM_CC_4	GO:0031224~intrinsic to membrane	806	32.9383	1.98521e-23	Y37H2A.14, C06G4.4, T24C4.4, Y37H2A.10, ANT-1.3, F56A11.6, ZK39.10, F32B4.1, F32B4.2, Y69A2AR.31, DPF-2, T05E12.3, CPI-2, C38D9.5, CLEC-266, R05C11.4, CDH-12, C09B9.7, W01D2.3, C09B9.2, M03E7.3, Y69A2AR.23, K06B4.4, GLT-5, R105.1, NAS-25, K09F6.3, CAH-5, Y69A2AR.14, Y69A2AR.19, T12G3.4, F54E4.2, SPD-3, Y37A1A.2, NAS-14, F20G2.6, Y37D8A.5, HAF-1, T10E9.6, W04E12.5, T10E9.5, W04E12.4, T10E9.4, Y37D…	922	6608	8829	1.16801	2.14402e-21	1.07201e-21	2.23534e-20
GOTERM_MF_FAT	GO:0004674~protein serine/threonine kinase activity	117	4.78136	7.05252e-23	K06H7.8, VY10G11R.1, C18H7.4, ZK666.8, F26A1.3, TAG-191, R10D12.10, F01D4.3, W09C3.1, C03C10.2, C14A4.13, W06F12.3, C27D8.1, F54H5.2, F26E4.5, ZK596.2, W03A5.1, C09B9.4, ZC581.7, F57B9.8, OLD-1, R13H9.6, R13H9.5, TPA-1, ZC581.2, M7.7, F26A1.4, KIN-21, KIN-24, F22B3.8, C27D6.11, T19D12.5, B0207.7, C56C10.6, ZC373.3, GCY-22, Y47G6A.13, Y69E1A.3, H05L14.1, T09B4.7, F21F3.2, KIN-5, ODR-1, T06C10.3, Y…	741	418	6686	2.52556	2.57417e-20	6.43543e-21	9.70574e-20
GOTERM_MF_FAT	GO:0004672~protein kinase activity	122	4.9857	9.435e-23	K06H7.8, VY10G11R.1, C18H7.4, ZK666.8, F26A1.3, TAG-191, R10D12.10, H12I13.1, F01D4.3, W09C3.1, C03C10.2, C14A4.13, W06F12.3, C27D8.1, F54H5.2, F26E4.5, ZK596.2, W03A5.1, C09B9.4, ZC581.7, F57B9.8, OLD-1, R13H9.6, R13H9.5, TPA-1, ZC581.2, M7.7, F26A1.4, KIN-21, KIN-24, F22B3.8, C27D6.11, T19D12.5, B0207.7, C56C10.6, ZC373.3, GCY-22, Y47G6A.13, Y69E1A.3, H05L14.1, T09B4.7, F21F3.2, KIN-5, ODR-1, T…	741	448	6686	2.45714	3.44378e-20	6.88755e-21	1.29845e-19
INTERPRO	IPR008962:PapD-like	42	1.71639	1.48595e-22	F38H4.6, MSP-31, Y48B6A.5, MSP-33, Y53C10A.15, MSP-36, MSP-38, MSP-113, C15H11.1, F54H5.3, MSP-3, C10H11.7, C35E7.9, SSP-11, MSP-40, F13A7.1, MSP-152, T22B3.3, SSP-19, SSP-16, W03D8.5, C34D4.3, F21H7.5, MSP-142, F42A9.7, F57A10.2, MSP-56, MSP-57, ZK1307.4, MSP-59, F36D3.4, MSP-53, MSP-19, MSP-55, DCT-9, F58A6.9, MSP-10, ZK546.3, F36H12.3, MSP-64, MSP-63, MSP-65, SSP-31, Y41C4A.7, F52F12.8, ZK354.…	1457	70	13633	5.61414	1.2378e-19	2.063e-20	2.29306e-19
GOTERM_MF_4	GO:0016773~phosphotransferase activity, alcohol group as acceptor	124	5.06743	2.03592e-22	K06H7.8, VY10G11R.1, C18H7.4, ZK666.8, F26A1.3, TAG-191, R10D12.10, H12I13.1, F01D4.3, W09C3.1, C03C10.2, C14A4.13, W06F12.3, C27D8.1, F54H5.2, F26E4.5, ZK596.2, W03A5.1, CKB-3, C09B9.4, ZC581.7, F57B9.8, OLD-1, R13H9.6, R13H9.5, TPA-1, ZC581.2, M7.7, F26A1.4, KIN-21, KIN-24, F22B3.8, C27D6.11, T19D12.5, B0207.7, C56C10.6, ZC373.3, GCY-22, Y47G6A.13, Y69E1A.3, H05L14.1, T09B4.7, F21F3.2, KIN-5, O…	619	510	6132	2.40859	1.9952e-20	9.976e-21	2.25114e-19
GOTERM_MF_3	GO:0016788~hydrolase activity, acting on ester bonds	112	4.57703	2.67577e-22	R06B10.1, CRN-6, ZK484.7, H12I13.1, C31H1.5, EAK-6, F23B12.1, Y51A2B.4, T22C1.8, R02D3.8, ZK809.1, Y54G2A.24, C07E3.4, F42C5.5, F55H12.5, F26A3.4, F20H11.4, C34D4.2, PAF-1, Y80D3A.8, ZK262.3, Y105C5B.15, Y39B6A.30, F26B1.5, ACE-3, M01A12.4, T16G12.7, T09B9.3, R09E10.9, F09C8.1, GSP-3, C33H5.16, CDC-25.4, GSP-4, R08A2.2, Y69E1A.4, K09F6.3, F49E11.7, C46A5.1, F29D10.2, T04F3.3, F35C11.2, Y54F10BM.3…	673	467	7243	2.5811	2.22089e-20	2.22089e-20	2.86539e-19
GOTERM_MF_1	GO:0005198~structural molecule activity	120	4.90396	2.4727e-21	Y48B6A.5, Y53C10A.15, COL-161, DPY-4, DPY-5, C54E10.1, COL-158, COL-97, COL-157, C15H11.1, DPY-13, COL-156, COL-95, F54H5.3, COL-154, COL-153, MSP-3, COL-92, COL-91, IFP-1, MSP-152, T22B3.3, COL-13, COL-12, COL-150, Y53F4B.19, COL-145, COL-146, GRL-4, C34D4.3, COL-141, COL-88, COL-89, F21H7.5, MSP-142, COL-14, F55D12.6, MSP-19, R105.1, COL-182, COL-180, F58A6.9, MSP-10, COL-176, COL-175, Y57G11A.…	1006	468	9555	2.43539	2.4727e-20	2.4727e-20	1.48479e-18
GOTERM_CC_4	GO:0044425~membrane part	812	33.1835	4.22842e-21	Y37H2A.14, C06G4.4, T24C4.4, Y37H2A.10, ANT-1.3, F56A11.6, ZK39.10, F32B4.1, F32B4.2, Y69A2AR.31, DPF-2, T05E12.3, CPI-2, C38D9.5, CLEC-266, R05C11.4, CDH-12, C09B9.7, W01D2.3, C09B9.2, M03E7.3, Y69A2AR.23, K06B4.4, GLT-5, R105.1, NAS-25, K09F6.3, CAH-5, Y69A2AR.14, Y69A2AR.19, T12G3.4, F54E4.2, SPD-3, Y37A1A.2, NAS-14, F20G2.6, Y37D8A.5, HAF-1, T10E9.6, W04E12.5, T10E9.5, T10E9.4, W04E12.4, Y37D…	922	6752	8829	1.15161	4.56669e-19	1.52223e-19	4.7612e-18
GOTERM_MF_2	GO:0042302~structural constituent of cuticle	59	2.41112	1.94248e-20	COL-58, COL-161, DPY-4, DPY-5, COL-158, COL-97, COL-157, COL-156, COL-95, DPY-13, COL-154, COL-153, COL-111, COL-92, COL-7, COL-91, COL-48, COL-13, COL-12, COL-49, BLI-2, COL-150, BLI-1, COL-145, COL-109, COL-146, COL-141, COL-88, COL-89, COL-101, COL-40, COL-14, COL-43, COL-45, COL-182, COL-180, COL-176, COL-139, COL-71, COL-175, COL-137, COL-173, COL-138, COL-79, COL-130, COL-77, COL-133, COL-7…	885	155	8884	3.82108	8.35266e-19	8.35266e-19	1.80767e-17
GOTERM_MF_4	GO:0016301~kinase activity	126	5.14916	2.14607e-20	K06H7.8, VY10G11R.1, C18H7.4, ZK666.8, F26A1.3, TAG-191, R10D12.10, H12I13.1, F01D4.3, W09C3.1, C03C10.2, C14A4.13, W06F12.3, C27D8.1, F54H5.2, F26E4.5, ZK596.2, W03A5.1, CKB-3, C09B9.4, ZC581.7, F57B9.8, OLD-1, R13H9.6, R13H9.5, TPA-1, ZC581.2, M7.7, D1044.1, F26A1.4, KIN-21, KIN-24, F22B3.8, C27D6.11, T19D12.5, B0207.7, C56C10.6, ZC373.3, GCY-22, Y47G6A.13, Y69E1A.3, H05L14.1, T09B4.7, F21F3.2,…	619	550	6132	2.26944	2.10315e-18	7.01049e-19	2.37293e-17
GOTERM_MF_3	GO:0016772~transferase activity, transferring phosphorus-containing groups	132	5.39436	3.80519e-20	K06H7.8, VY10G11R.1, C18H7.4, ZK666.8, F26A1.3, TAG-191, R10D12.10, H12I13.1, F01D4.3, W09C3.1, C03C10.2, C14A4.13, W06F12.3, C27D8.1, F54H5.2, F26E4.5, ZK596.2, W03A5.1, CKB-3, F43G6.5, K06B9.2, C09B9.4, ZC581.7, F57B9.8, OLD-1, R13H9.6, TPA-1, R13H9.5, ZC581.2, M7.7, D1044.1, F26A1.4, KIN-21, KIN-24, F22B3.8, C27D6.11, T19D12.5, B0207.7, C56C10.6, ZC373.3, GCY-22, Y47G6A.13, Y69E1A.3, H05L14.1,…	673	639	7243	2.22319	3.15831e-18	1.57915e-18	4.07485e-17
INTERPRO	IPR002486:Nematode cuticle collagen, N-terminal	59	2.41112	4.39939e-20	COL-58, COL-161, DPY-4, DPY-5, COL-158, COL-97, COL-157, COL-156, COL-95, DPY-13, COL-154, COL-153, COL-111, COL-92, COL-7, COL-91, COL-48, COL-13, COL-12, COL-49, BLI-2, COL-150, BLI-1, COL-145, COL-109, COL-146, COL-141, COL-88, COL-89, COL-101, COL-40, COL-14, COL-43, COL-45, COL-182, COL-180, COL-176, COL-139, COL-71, COL-175, COL-137, COL-173, COL-138, COL-79, COL-130, COL-77, COL-133, COL-7…	1457	147	13633	3.75549	3.6647e-17	5.23528e-18	6.78894e-17
GOTERM_MF_FAT	GO:0005198~structural molecule activity	120	4.90396	5.196e-20	Y48B6A.5, Y53C10A.15, COL-161, DPY-4, DPY-5, C54E10.1, COL-158, COL-97, COL-157, C15H11.1, DPY-13, COL-156, COL-95, F54H5.3, COL-154, COL-153, MSP-3, COL-92, COL-91, IFP-1, MSP-152, T22B3.3, COL-13, COL-12, COL-150, Y53F4B.19, COL-145, COL-146, GRL-4, C34D4.3, COL-141, COL-88, COL-89, F21H7.5, MSP-142, COL-14, F55D12.6, MSP-19, R105.1, COL-182, COL-180, F58A6.9, MSP-10, COL-176, COL-175, Y57G11A.…	741	468	6686	2.31357	1.89654e-17	3.1609e-18	7.15078e-17
GOTERM_MF_FAT	GO:0042302~structural constituent of cuticle	59	2.41112	2.41825e-18	COL-58, COL-161, DPY-4, DPY-5, COL-158, COL-97, COL-157, COL-156, COL-95, DPY-13, COL-154, COL-153, COL-111, COL-92, COL-7, COL-91, COL-48, COL-13, COL-12, COL-49, BLI-2, COL-150, BLI-1, COL-145, COL-109, COL-146, COL-141, COL-88, COL-89, COL-101, COL-40, COL-14, COL-43, COL-45, COL-182, COL-180, COL-176, COL-139, COL-71, COL-175, COL-137, COL-173, COL-138, COL-79, COL-130, COL-77, COL-133, COL-7…	741	155	6686	3.43454	8.82662e-16	1.26095e-16	3.32802e-15
INTERPRO	IPR008160:Collagen triple helix repeat	63	2.57458	1.2079e-17	COL-58, COL-161, DPY-4, DPY-5, COL-158, COL-97, COL-157, COL-156, COL-95, DPY-13, COL-154, COL-153, COL-111, COL-92, COL-110, COL-7, COL-91, COL-48, COL-13, COL-12, COL-49, BLI-2, COL-150, BLI-1, COL-145, COL-109, COL-146, COL-88, COL-141, COL-104, COL-89, COL-40, COL-101, COL-14, COL-43, COL-45, COL-81, COL-182, COL-180, COL-176, COL-139, COL-71, COL-175, COL-137, COL-173, COL-138, COL-79, COL-1…	1457	182	13633	3.23893	1.00618e-14	1.25773e-15	1.86398e-14
INTERPRO	IPR006186:Serine/threonine-specific protein phosphatase and bis(5-nucleosyl)-tetraphosphatase	31	1.26686	1.26254e-17	C27B7.6, Y71G12B.30, F40E3.5, T16G12.7, R08C7.8, ZC477.2, GSP-3, GSP-4, C06A1.3, R08A2.2, F07B7.12, Y69E1A.4, F49E11.7, F23B12.1, R03D7.8, F20D6.6, F52H3.6, Y40H4A.2, C23G10.1, F58G1.3, ZC477.10, Y54G2A.24, F42G8.8, ZK938.1, W03D8.2, C47A4.3, C34D4.2, F25B3.4, T25B9.2, F26B1.5, R13A5.11	1457	49	13633	5.91967	1.0517e-14	1.16855e-15	1.9483e-14
INTERPRO	IPR017441:Protein kinase, ATP binding site	79	3.22844	6.67944e-17	K06H7.8, VY10G11R.1, C35E7.10, D2024.1, Y69F12A.1, C05C12.1, C18H7.4, ZK666.8, C25H3.1, Y73B6A.1, H12I13.1, F01D4.3, C25A8.5, VER-1, C03C10.2, W09C3.1, C14A4.13, W06F12.3, C27D8.1, W02B12.12, B0218.5, TAG-344, F26E4.5, ZK596.2, W03A5.1, Y116A8C.38, FRK-1, F38E1.3, K09B11.5, Y39G8C.2, W01B6.5, ZC581.7, F57B9.8, OLD-1, R13H9.6, TPA-1, ZC581.2, C34F11.5, CMK-1, KIN-21, F59A3.8, Y38H8A.4, F53C3.1, ZK…	1457	272	13633	2.71763	9.24816e-14	9.21485e-15	1.66533e-13
SMART	SM00156:PP2Ac	31	1.26686	2.48228e-16	C27B7.6, Y71G12B.30, F40E3.5, T16G12.7, R08C7.8, ZC477.2, GSP-3, GSP-4, C06A1.3, R08A2.2, F07B7.12, Y69E1A.4, F49E11.7, F23B12.1, R03D7.8, F20D6.6, F52H3.6, Y40H4A.2, C23G10.1, F58G1.3, ZC477.10, Y54G2A.24, F42G8.8, ZK938.1, W03D8.2, C47A4.3, C34D4.2, F25B3.4, T25B9.2, F26B1.5, R13A5.11	666	49	5537	5.25976	3.66374e-14	1.22125e-14	2.66454e-13
INTERPRO	IPR000980:SH2 motif	33	1.34859	1.91302e-14	R11E3.1, C35E7.10, KIN-26, C18H7.4, Y4C6A.1, F01D4.3, C25A8.5, Y69E1A.3, Y52D5A.2, C55C3.4, F26E4.5, Y116A8C.38, KIN-5, B0207.11, T08G11.2, FRK-1, K09B11.5, T06C10.3, W01B6.5, ZC581.7, F57B9.8, T25B9.4, T25B9.5, ZK622.1, C34F11.5, SPE-8, KIN-21, KIN-24, F59A3.8, F22B3.8, Y116A8C.24, T21G5.1, Y43C5B.2	1457	67	13633	4.60862	1.59068e-11	1.44607e-12	2.94653e-11
INTERPRO	IPR000387:Protein-tyrosine phosphatase	29	1.18512	1.07049e-13	Y71G12B.31, R06B10.1, M05B5.1, Y22D7AR.12, M04G7.2, C33H5.16, ZK484.7, W03F11.4, C46A5.1, Y54F10BM.3, F35C11.2, Y69A2AR.19, B0207.1, ZK809.1, Y57G11C.6, ZK354.8, Y48G1C.5, C24D10.1, C33F10.8, R155.3, F47B3.7, Y48G9A.9, F55F8.7, F20H11.4, C17H12.3, C17H12.5, K07F5.6, T27A3.5, PPH-2	1457	55	13633	4.93364	8.91522e-11	7.42939e-12	1.65157e-10
SP_PIR_KEYWORDS	tyrosine-protein kinase	35	1.43032	2.93778e-13	R11E3.1, C35E7.10, KIN-26, C18H7.4, Y4C6A.1, F01D4.3, Y69E1A.3, C25A8.5, VER-1, Y52D5A.2, C55C3.4, F26E4.5, W03A5.1, Y116A8C.38, KIN-5, FRK-1, K09B11.5, F09A5.2, T06C10.3, W01B6.5, ZC581.7, F57B9.8, OLD-1, T25B9.4, T25B9.5, ZK622.1, C34F11.5, SPE-8, KIN-21, KIN-24, F59A3.8, F22B3.8, Y116A8C.24, T21G5.1, Y43C5B.2	2374	73	19674	3.97335	5.58154e-11	5.58154e-11	3.65108e-10
INTERPRO	IPR008266:Tyrosine protein kinase, active site	35	1.43032	3.28218e-13	R11E3.1, C35E7.10, KIN-26, C18H7.4, Y4C6A.1, F01D4.3, C25A8.5, Y69E1A.3, Y52D5A.2, C55C3.4, F20D6.5, F26E4.5, KIN-30, W03A5.1, Y116A8C.38, KIN-5, FRK-1, K09B11.5, F09A5.2, T06C10.3, ZC581.7, F57B9.8, OLD-1, T25B9.4, T25B9.5, ZK622.1, C34F11.5, SPE-8, KIN-21, Y48G1BM.6, KIN-24, F59A3.8, F22B3.8, Y116A8C.24, T21G5.1	1457	81	13633	4.0431	2.73376e-10	2.10288e-11	5.06439e-10
SMART	SM00252:SH2	33	1.34859	3.83858e-13	R11E3.1, C35E7.10, KIN-26, C18H7.4, Y4C6A.1, F01D4.3, C25A8.5, Y69E1A.3, Y52D5A.2, C55C3.4, F26E4.5, Y116A8C.38, KIN-5, B0207.11, T08G11.2, FRK-1, K09B11.5, T06C10.3, W01B6.5, ZC581.7, F57B9.8, T25B9.4, T25B9.5, ZK622.1, C34F11.5, SPE-8, KIN-21, KIN-24, F59A3.8, F22B3.8, Y116A8C.24, T21G5.1, Y43C5B.2	666	67	5537	4.09486	6.33277e-11	1.58319e-11	4.65872e-10
PIR_SUPERFAMILY	PIRSF038285:cuticle collagen	33	1.34859	3.2423e-12	COL-58, DPY-4, DPY-5, COL-180, COL-97, COL-175, DPY-13, COL-79, COL-111, COL-77, COL-92, COL-91, COL-7, COL-133, COL-73, COL-48, COL-13, COL-49, COL-12, BLI-2, COL-150, COL-145, COL-60, COL-129, COL-88, COL-104, COL-65, COL-40, COL-101, COL-61, COL-14, COL-45, COL-125	533	73	4541	3.85137	1.06996e-09	1.06996e-09	4.39562e-09
INTERPRO	IPR001245:Tyrosine protein kinase	41	1.67552	4.00596e-12	R11E3.1, C35E7.10, KIN-26, C18H7.4, GCY-22, Y4C6A.1, F01D4.3, Y69E1A.3, C25A8.5, VER-1, Y52D5A.2, C14A4.13, C55C3.4, F26E4.5, KIN-30, W03A5.1, Y116A8C.38, ODR-1, KIN-5, FRK-1, C39H7.1, K09B11.5, F09A5.2, T06C10.3, W01B6.5, ZC581.7, F57B9.8, OLD-1, T25B9.4, T25B9.5, ZK622.1, C34F11.5, SPE-8, KIN-21, KIN-24, F59A3.8, Y38H8A.3, F22B3.8, Y116A8C.24, T21G5.1, Y43C5B.2	1457	115	13633	3.33594	3.33692e-09	2.38351e-10	6.18173e-09
GOTERM_MF_FAT	GO:0004713~protein tyrosine kinase activity	84	3.43277	4.111e-12	K06H7.8, C35E7.10, Y69F12A.1, C18H7.4, ZK666.8, TAG-191, T05C12.1, F01D4.3, C25A8.5, VER-1, C14A4.13, W06F12.3, C27D8.1, F54H5.2, W02B12.12, TAG-344, F26E4.5, ZK596.2, W03A5.1, Y116A8C.38, FRK-1, F38E1.3, GSKA-3, K09B11.5, W01B6.2, Y39G8C.2, F35C11.3, W01B6.5, ZC581.7, F57B9.8, OLD-1, M05D6.1, R13H9.5, TPA-1, C34F11.5, GCY-11, CMK-1, Y48G1BM.6, KIN-21, F59A3.8, Y38H8A.4, KIN-24, F53C3.1, Y38H8A.3…	741	351	6686	2.15934	1.50053e-09	1.87566e-10	5.65765e-09
GOTERM_MF_1	GO:0003824~catalytic activity	494	20.188	4.86692e-12	VY10G11R.1, Y108F1.5, TAG-191, H12I13.1, C31H1.5, Y19D10B.6, DPF-2, C14A4.13, Y51A2B.4, CPI-2, C27D8.1, ABT-5, E04F6.4, F54H5.2, T22C1.8, TRXR-2, ABT-1, W03A5.1, K06B9.2, C09B9.4, F57B9.3, CYN-10, F42C5.5, F57B9.8, NAS-38, M7.7, NAS-32, PAF-1, KIN-21, KIN-24, NAS-30, UGT-50, Y105C5B.15, C27D6.11, ACE-3, DAF-9, Y18H1A.9, B0207.7, GLT-5, T16G12.7, NAS-28, ACDH-5, T19D2.1, NAS-25, NTP-1, C33H5.16, G…	1006	3726	9555	1.25926	4.86688e-11	2.43344e-11	2.92242e-09
INTERPRO	IPR004843:Metallophosphoesterase	29	1.18512	1.89439e-11	C27B7.6, Y71G12B.30, T16G12.7, R08C7.8, ZC477.2, GSP-3, GSP-4, C06A1.3, R08A2.2, Y69E1A.4, F49E11.7, F23B12.1, F20D6.6, F52H3.6, Y40H4A.2, C23G10.1, F58G1.3, Y54G2A.24, F42G8.8, ZK938.1, W03D8.2, C47A4.3, K07C11.7, C34D4.2, F25B3.4, T25B9.2, Y105C5B.15, F26B1.5, R13A5.11	1457	65	13633	4.17462	1.57803e-08	1.05202e-09	2.92334e-08
INTERPRO	IPR012885:F-box associated type 2	50	2.04332	5.2555e-11	FBXB-11, SDZ-33, FBXB-16, FBXB-17, FBXB-13, FBXB-15, FBXB-98, FBXB-97, FBXB-59, FBXB-95, FBXB-93, T26H2.10, FBXB-54, FBXB-53, SDZ-9, Y6G8.9, FBXB-2, FBXB-85, FBXB-49, FBXB-46, FBXB-45, FBXB-7, FBXB-8, FBXB-41, SDZ-10, FBXB-107, FBXB-106, K05F6.4, W08F4.10, Y53F4B.24, F49B2.7, F21D9.1, FBXB-72, FBXB-104, FBXB-105, FBXB-103, C53A3.1, F55C9.14, FBXB-119, FBXB-21, FBXB-22, FBXB-26, MATH-48, T02H6.5, …	1457	171	13633	2.73594	4.37783e-08	2.73614e-09	8.11004e-08
GOTERM_MF_2	GO:0016740~transferase activity	192	7.84634	7.65497e-11	K06H7.8, VY10G11R.1, C18H7.4, ZK666.8, F26A1.3, TAG-191, R10D12.10, H12I13.1, F01D4.3, C03C10.2, W09C3.1, C14A4.13, W06F12.3, C27D8.1, F54H5.2, F26E4.5, ZK596.2, W03A5.1, CKB-3, K02E11.6, F43G6.5, K06B9.2, C09B9.4, ZC581.7, F57B9.8, OLD-1, R13H9.6, TPA-1, R13H9.5, M7.7, ZC581.2, D1044.1, UGT-2, F26A1.4, KIN-21, KIN-24, UGT-50, STR-225, F22B3.8, T28F2.1, C27D6.11, UGT-8, GST-41, H20J04.9, T19D12.5…	885	1249	8884	1.54314	3.29164e-09	1.64582e-09	7.1237e-08
SMART	SM00219:TyrKc	41	1.67552	1.09687e-10	R11E3.1, C35E7.10, KIN-26, C18H7.4, GCY-22, Y4C6A.1, F01D4.3, Y69E1A.3, C25A8.5, VER-1, Y52D5A.2, C14A4.13, C55C3.4, F26E4.5, KIN-30, W03A5.1, Y116A8C.38, ODR-1, KIN-5, FRK-1, C39H7.1, K09B11.5, F09A5.2, T06C10.3, W01B6.5, ZC581.7, F57B9.8, OLD-1, T25B9.4, T25B9.5, ZK622.1, C34F11.5, SPE-8, KIN-21, KIN-24, F59A3.8, Y38H8A.3, F22B3.8, Y116A8C.24, T21G5.1, Y43C5B.2	666	115	5537	2.96406	1.80984e-08	3.61969e-09	1.33142e-07
GOTERM_BP_2	GO:0043170~macromolecule metabolic process	299	12.219	1.26882e-10	VY10G11R.1, TAG-191, R10D12.10, ZK484.7, H12I13.1, EAK-6, SKR-10, DPF-2, NHR-7, Y19D10B.6, C14A4.13, C27D8.1, F54H5.2, SKR-12, T22C1.8, TRXR-2, SKR-13, FBXB-54, W03A5.1, NHR-145, WRT-4, WRT-6, C09B9.4, C07E3.4, CYN-10, R03G8.4, F57B9.8, F42C5.5, F55H12.5, OLD-1, ZK287.7, NAS-38, TAF-7.2, M7.7, NAS-32, T28A11.20, KIN-21, KIN-24, NAS-30, K02F6.1, ZMP-1, C27D6.11, F55D12.6, DAF-8, T19D12.5, Y18H1A.9…	755	2372	8116	1.35504	1.43377e-08	1.43377e-08	1.44066e-07
PIR_SUPERFAMILY	PIRSF000908:serine/threonine-protein phosphatase, conventional type	19	0.776461	1.32226e-10	C23G10.1, Y71G12B.30, F58G1.3, Y54G2A.24, F40E3.5, T16G12.7, F42G8.8, ZK938.1, GSP-4, C06A1.3, Y69E1A.4, F49E11.7, C34D4.2, F23B12.1, T25B9.2, F52H3.6, F26B1.5, Y40H4A.2, R13A5.11	533	29	4541	5.58187	4.36344e-08	2.18172e-08	1.7926e-07
INTERPRO	IPR016130:Protein-tyrosine phosphatase, active site	26	1.06253	1.41898e-10	Y71G12B.31, ZK354.8, F36H1.3, C15H7.3, T20B6.1, F54F12.1, Y22D7AR.12, M04G7.2, Y113G7C.1, C33H5.16, ZK484.7, H06I04.5, R155.3, W03F11.4, K09F6.3, Y48G9A.9, F26A3.4, F47B3.7, T28F4.3, F55F8.7, F20H11.4, C17H12.3, T22C1.8, T27A3.5, F25H5.7, B0207.1	1457	57	13633	4.26806	1.18201e-07	6.953e-09	2.1897e-07
GOTERM_MF_3	GO:0001883~purine nucleoside binding	152	6.21169	2.02698e-10	K06H7.8, VY10G11R.1, F23F1.5, C18H7.4, ZK666.8, F26A1.3, TAG-191, R10D12.10, H12I13.1, F01D4.3, W09C3.1, C03C10.2, C14A4.13, W06F12.3, C27D8.1, ABT-5, F54H5.2, TRXR-2, ABT-1, F26E4.5, FBXB-54, ZK596.2, W03A5.1, CKB-3, C09B9.4, F57B9.3, ZC581.7, F57B9.8, OLD-1, R13H9.6, TPA-1, R13H9.5, M7.7, ZC581.2, F26A1.4, KIN-21, KIN-24, F22B3.8, C27D6.11, T19D12.5, B0207.7, C56C10.6, ZC373.3, GCY-22, Y47G6A.1…	673	1010	7243	1.61967	1.68239e-08	5.60797e-09	2.17062e-07
UP_SEQ_FEATURE	domain:MSP	13	0.531263	2.65416e-10	F38H4.6, MSP-56, MSP-57, MSP-31, ZK1307.4, MSP-33, MSP-59, MSP-53, MSP-36, MSP-19, MSP-55, MSP-38, MSP-113, F58A6.9, MSP-10, MSP-64, MSP-63, MSP-3, MSP-65, SSP-31, SSP-11, MSP-40, MSP-152, SSP-19, MSP-45, SSP-16, MSP-81, MSP-49, MSP-79, MSP-78, MSP-77, ZK688.12, MSP-76, MSP-51, MSP-50, MSP-142, ZK1307.3	242	18	3249	9.69628	1.55534e-07	1.55534e-07	3.90732e-07
GOTERM_BP_3	GO:0044260~cellular macromolecule metabolic process	249	10.1757	3.10183e-09	VY10G11R.1, TAG-191, R10D12.10, ZK484.7, H12I13.1, EAK-6, SKR-10, NHR-7, C14A4.13, C27D8.1, F54H5.2, SKR-12, T22C1.8, SKR-13, TRXR-2, FBXB-54, W03A5.1, NHR-145, C09B9.4, C07E3.4, CYN-10, F57B9.8, F42C5.5, F55H12.5, OLD-1, ZK287.7, M7.7, TAF-7.2, KIN-21, KIN-24, C27D6.11, F55D12.6, DAF-8, T19D12.5, NHR-116, B0207.7, C56C10.6, R09E10.9, C33H5.16, K09F6.3, C46A5.1, TTLL-11, T04F3.3, Y54F10BM.3, NHR-…	728	1969	7908	1.37369	8.62309e-07	2.87436e-07	4.09682e-06
GOTERM_MF_2	GO:0016787~hydrolase activity	213	8.70454	1.25377e-08	Y108F1.5, ZK484.7, H12I13.1, C31H1.5, EAK-6, DPF-2, Y19D10B.6, CPI-2, C29F5.3, Y51A2B.4, ABT-5, T22C1.8, ABT-1, R02D3.8, WRT-4, WRT-6, C07E3.4, F57B9.3, R03G8.4, F42C5.5, F55H12.5, NAS-38, NAS-32, PAF-1, T28A11.20, NAS-30, ZK262.3, Y105C5B.15, K02F6.1, ZMP-1, F26B1.5, ACE-3, Y18H1A.9, GLT-5, T16G12.7, NAS-28, R08C7.8, C08F11.7, NTP-1, NAS-25, T19D2.1, R09E10.9, C33H5.16, GSP-3, GSP-4, F07B7.12, K…	885	1508	8884	1.41789	5.3912e-07	1.79707e-07	1.16675e-05
GOTERM_BP_2	GO:0044238~primary metabolic process	355	14.5076	3.18211e-08	VY10G11R.1, LYS-2, TAG-191, R10D12.10, ZK484.7, H12I13.1, C31H1.5, EAK-6, SKR-10, DPF-2, Y19D10B.6, NHR-7, C14A4.13, Y51A2B.4, C27D8.1, F54H5.2, SKR-12, T22C1.8, TRXR-2, SKR-13, LYS-7, HDL-1, FBXB-54, W03A5.1, NHR-145, WRT-4, WRT-6, C09B9.4, C07E3.4, CYN-10, R03G8.4, F42C5.5, F57B9.8, F55H12.5, OLD-1, ZK287.7, NAS-38, TAF-7.2, M7.7, NAS-32, PAF-1, UGT-2, T28A11.20, KIN-21, KIN-24, NAS-30, ZK262.3…	755	3059	8116	1.24751	3.59577e-06	1.79789e-06	3.61306e-05
GOTERM_MF_4	GO:0030554~adenyl nucleotide binding	152	6.21169	4.82877e-08	K06H7.8, VY10G11R.1, F23F1.5, C18H7.4, ZK666.8, F26A1.3, TAG-191, R10D12.10, H12I13.1, F01D4.3, W09C3.1, C03C10.2, C14A4.13, W06F12.3, C27D8.1, ABT-5, F54H5.2, TRXR-2, ABT-1, F26E4.5, FBXB-54, ZK596.2, W03A5.1, CKB-3, C09B9.4, F57B9.3, ZC581.7, F57B9.8, OLD-1, R13H9.6, TPA-1, R13H9.5, M7.7, ZC581.2, F26A1.4, KIN-21, KIN-24, F22B3.8, C27D6.11, T19D12.5, B0207.7, C56C10.6, ZC373.3, GCY-22, Y47G6A.1…	619	1009	6132	1.49233	4.73219e-06	1.18305e-06	5.33922e-05
INTERPRO	IPR001810:Cyclin-like F-box	81	3.31018	7.55736e-08	FBXB-11, R03H10.1, FBXB-16, SDZ-33, FBXB-17, FBXB-13, F34D6.1, FBXB-15, FBXB-98, FBXA-223, F35E2.8, FBXB-59, Y20C6A.1, FBXB-95, FBXA-224, FBXB-93, FBXB-56, FBXB-54, Y6E2A.10, T26E3.5, SDZ-9, FBXA-94, FBXB-2, FBXB-85, FBXA-162, FBXA-163, FBXB-46, FBXB-45, FBXB-7, FBXB-8, T26E3.8, FBXB-41, FBXA-120, W04A8.3, K10G4.10, Y40B10A.4, SDZ-10, FBXB-106, K05F6.4, FBXA-111, T08E11.1, FBXA-114, FBXA-83, FBXA…	1457	413	13633	1.83513	6.29508e-05	3.49737e-06	0.000116622
GOTERM_MF_2	GO:0001882~nucleoside binding	152	6.21169	8.90879e-08	K06H7.8, VY10G11R.1, F23F1.5, C18H7.4, ZK666.8, F26A1.3, TAG-191, R10D12.10, H12I13.1, F01D4.3, W09C3.1, C03C10.2, C14A4.13, W06F12.3, C27D8.1, ABT-5, F54H5.2, TRXR-2, ABT-1, F26E4.5, FBXB-54, ZK596.2, W03A5.1, CKB-3, C09B9.4, F57B9.3, ZC581.7, F57B9.8, OLD-1, R13H9.6, TPA-1, R13H9.5, M7.7, ZC581.2, F26A1.4, KIN-21, KIN-24, F22B3.8, C27D6.11, T19D12.5, B0207.7, C56C10.6, ZC373.3, GCY-22, Y47G6A.1…	885	1017	8884	1.50033	3.83077e-06	9.57694e-07	8.2905e-05
GOTERM_MF_3	GO:0032553~ribonucleotide binding	154	6.29342	1.00134e-07	K06H7.8, VY10G11R.1, F23F1.5, C18H7.4, ZK666.8, F26A1.3, TAG-191, R10D12.10, H12I13.1, F01D4.3, W09C3.1, C03C10.2, C14A4.13, W06F12.3, C27D8.1, ABT-5, F54H5.2, ABT-1, F26E4.5, FBXB-54, ZK596.2, W03A5.1, CKB-3, C09B9.4, F57B9.3, ZC581.7, F57B9.8, OLD-1, R13H9.6, TPA-1, R13H9.5, M7.7, ZC581.2, W04C9.5, F26A1.4, KIN-21, KIN-24, F22B3.8, C27D6.11, T19D12.5, B0207.7, C56C10.6, ZC373.3, GCY-22, Y47G6A.…	673	1120	7243	1.47981	8.31109e-06	2.07778e-06	0.00010723
SP_PIR_KEYWORDS	cytoskeleton	38	1.55292	1.20442e-07	F38H4.6, MSP-31, Y48B6A.5, MSP-33, Y53C10A.15, MSP-36, MSP-38, MSP-113, C54E10.1, C15H11.1, F54H5.3, MSP-3, C10H11.7, C35E7.9, MSP-40, F13A7.1, MSP-152, T22B3.3, W03D8.5, Y53F4B.19, SPE-26, F21H7.5, MSP-142, F42A9.7, C14A4.8, F57A10.2, MSP-56, MSP-57, MSP-59, F36D3.4, MSP-53, MSP-19, MSP-55, DCT-9, F58A6.9, MSP-10, ZK546.3, F36H12.3, MSP-64, MSP-63, MSP-65, F52F12.8, ZK354.7, MSP-45, F58E6.5, T05…	2374	125	19674	2.51933	2.28838e-05	1.1442e-05	0.000149693
INTERPRO	IPR005514:Protein of unknown function DUF316	13	0.531263	2.46569e-07	D1081.3, R01H2.2, T06G6.8, F15H9.1, F35E2.9, C46E10.1, Y47H9B.2, F35E2.5, F25E5.7, Y116A8A.4, TRY-8, Y116A8A.6, TRY-7	1457	21	13633	5.79237	0.000205371	1.081e-05	0.000380493
GOTERM_MF_3	GO:0017076~purine nucleotide binding	159	6.49775	3.36715e-07	K06H7.8, VY10G11R.1, F23F1.5, C18H7.4, ZK666.8, F26A1.3, TAG-191, R10D12.10, H12I13.1, F01D4.3, W09C3.1, C03C10.2, C14A4.13, W06F12.3, C27D8.1, ABT-5, F54H5.2, TRXR-2, ABT-1, F26E4.5, FBXB-54, ZK596.2, W03A5.1, CKB-3, C09B9.4, F57B9.3, ZC581.7, F57B9.8, OLD-1, R13H9.6, TPA-1, R13H9.5, M7.7, ZC581.2, W04C9.5, F26A1.4, KIN-21, KIN-24, F22B3.8, C27D6.11, T19D12.5, B0207.7, C56C10.6, ZC373.3, GCY-22,…	673	1187	7243	1.44162	2.79469e-05	5.58945e-06	0.000360576
GOTERM_MF_5	GO:0032559~adenyl ribonucleotide binding	147	6.00736	3.73908e-07	K06H7.8, VY10G11R.1, F23F1.5, C18H7.4, ZK666.8, F26A1.3, TAG-191, R10D12.10, H12I13.1, F01D4.3, W09C3.1, C03C10.2, C14A4.13, W06F12.3, C27D8.1, ABT-5, F54H5.2, ABT-1, F26E4.5, FBXB-54, ZK596.2, W03A5.1, CKB-3, C09B9.4, F57B9.3, ZC581.7, F57B9.8, OLD-1, R13H9.6, TPA-1, R13H9.5, M7.7, ZC581.2, F26A1.4, KIN-21, KIN-24, F22B3.8, C27D6.11, T19D12.5, B0207.7, C56C10.6, ZC373.3, GCY-22, Y47G6A.13, Y69E1…	533	944	4951	1.44648	4.03813e-05	1.34606e-05	0.00042102
INTERPRO	IPR017442:Serine/threonine protein kinase-related	57	2.32938	3.90608e-07	K06H7.8, D2024.1, Y69F12A.1, C05C12.1, F26A1.3, C25H3.1, ZK666.8, TAG-191, T05C12.1, C03C10.2, W09C3.1, W06F12.3, C27D8.1, F54H5.2, W02B12.12, TAG-344, B0218.5, ZK596.2, F38E1.3, W03G9.5, GSKA-3, W01B6.2, Y39G8C.2, F35C11.3, M05D6.1, R13H9.6, R13H9.5, TPA-1, M7.7, CMK-1, GCY-11, F53C3.1, Y38H8A.4, GCY-19, C27D6.11, T19D12.5, B0207.7, C56C10.6, ZC373.3, Y47G6A.13, C08F8.6, T15B12.2, F41G3.5, C04G2…	1457	265	13633	2.01262	0.000325323	1.62687e-05	0.000602766
INTERPRO	IPR004296:Protein of unknown function DUF236	10	0.408664	8.46382e-07	C47E12.10, C04F12.6, C03C11.1, F27C1.3, MATH-46, ZC376.8, F47B3.4, C36F7.5, K07A1.5, R08A2.1	1457	13	13633	7.19761	0.000704788	3.35726e-05	0.00130609
GOTERM_CC_FAT	GO:0016021~integral to membrane	806	32.9383	8.92035e-07	Y37H2A.14, C06G4.4, T24C4.4, Y37H2A.10, ANT-1.3, F56A11.6, ZK39.10, F32B4.1, F32B4.2, Y69A2AR.31, DPF-2, T05E12.3, CPI-2, C38D9.5, CLEC-266, R05C11.4, CDH-12, C09B9.7, W01D2.3, C09B9.2, M03E7.3, Y69A2AR.23, K06B4.4, GLT-5, R105.1, NAS-25, K09F6.3, CAH-5, Y69A2AR.14, Y69A2AR.19, T12G3.4, F54E4.2, SPD-3, Y37A1A.2, NAS-14, F20G2.6, Y37D8A.5, HAF-1, T10E9.6, W04E12.5, T10E9.5, W04E12.4, T10E9.4, Y37D…	908	6596	7912	1.06477	0.000123985	0.000123985	0.00105118
GOTERM_BP_1	GO:0008152~metabolic process	423	17.2865	1.42212e-06	VY10G11R.1, TAG-191, H12I13.1, C31H1.5, SKR-10, DPF-2, Y19D10B.6, NHR-7, C14A4.13, Y51A2B.4, E04F6.4, C27D8.1, F54H5.2, T22C1.8, SKR-12, SKR-13, TRXR-2, W03A5.1, K06B9.2, C09B9.4, CYN-10, F42C5.5, F57B9.8, NAS-38, TAF-7.2, M7.7, NAS-32, CYC-2.2, PAF-1, KIN-21, KIN-24, NAS-30, UGT-50, C27D6.11, DAF-8, DAF-9, Y18H1A.9, B0207.7, GLT-5, NAS-28, ACDH-5, NAS-25, T19D2.1, R09E10.9, C33H5.16, K09F6.3, T2…	809	3776	8513	1.17881	2.41757e-05	2.41757e-05	0.00102968
GOTERM_CC_FAT	GO:0031224~intrinsic to membrane	806	32.9383	1.63344e-06	Y37H2A.14, C06G4.4, T24C4.4, Y37H2A.10, ANT-1.3, F56A11.6, ZK39.10, F32B4.1, F32B4.2, Y69A2AR.31, DPF-2, T05E12.3, CPI-2, C38D9.5, CLEC-266, R05C11.4, CDH-12, C09B9.7, W01D2.3, C09B9.2, M03E7.3, Y69A2AR.23, K06B4.4, GLT-5, R105.1, NAS-25, K09F6.3, CAH-5, Y69A2AR.14, Y69A2AR.19, T12G3.4, F54E4.2, SPD-3, Y37A1A.2, NAS-14, F20G2.6, Y37D8A.5, HAF-1, T10E9.6, W04E12.5, T10E9.5, W04E12.4, T10E9.4, Y37D…	908	6608	7912	1.06283	0.000227023	0.000113518	0.00192486
INTERPRO	IPR009658:Protein of unknown function DUF1248	9	0.367797	2.03916e-06	F22B5.5, C28D4.7, ZK1248.5, C28D4.8, C28D4.5, C28D4.4, F36D3.8, K08A2.2, T09F5.10	1457	11	13633	7.65564	0.00169718	7.72072e-05	0.0031467
INTERPRO	IPR013069:BTB/POZ	28	1.14426	3.87358e-06	BTB-2, B0496.1, B0496.2, Y108F1.5, BTB-17, BTB-16, BTB-8, BATH-27, BATH-1, BATH-21, BATH-2, BATH-3, BATH-46, BATH-5, Y43E12A.3, F47D12.7, F55B11.7, KEL-10, R09A1.2, BTB-10, BTB-11, F27C8.5, BATH-13, BTB-12, BTB-13, K08E4.7, C17H12.12, R10D12.8	1457	100	13633	2.61993	0.0032215	0.000140282	0.00597737
PIR_SUPERFAMILY	PIRSF000675:tyrosine-protein kinase	11	0.44953	4.05837e-06	R11E3.1, C35E7.10, C55C3.4, ZK622.1, SPE-8, F59A3.8, ZC581.7, F26E4.5, F22B3.8, KIN-5, C25A8.5	533	17	4541	5.51275	0.00133837	0.000446322	0.00550183
INTERPRO	IPR016186:C-type lectin-like	47	1.92072	4.36289e-06	CLEC-210, CLEC-66, CLEC-48, CLEC-260, CLEC-82, CLEC-184, CLEC-65, CLEC-123, CLEC-27, CLEC-160, CLEC-26, CLEC-86, CLEC-60, CLEC-24, CLEC-266, CLEC-40, CLEC-242, CLEC-166, CLEC-245, Y38H6C.8, CLEC-246, CLEC-169, CLEC-265, CLEC-222, CLEC-119, CLEC-117, CLEC-173, CLEC-94, CLEC-57, CLEC-170, CLEC-96, CLEC-4, CLEC-151, CLEC-36, CLEC-72, CLEC-150, CLEC-73, CLEC-154, CLEC-31, CLEC-153, CLEC-208, CLEC-52,…	1457	218	13633	2.01731	0.0036277	0.000151418	0.00673241
GOTERM_MF_FAT	GO:0005524~ATP binding	147	6.00736	4.42087e-06	K06H7.8, VY10G11R.1, F23F1.5, C18H7.4, ZK666.8, F26A1.3, TAG-191, R10D12.10, H12I13.1, F01D4.3, W09C3.1, C03C10.2, C14A4.13, W06F12.3, C27D8.1, ABT-5, F54H5.2, ABT-1, F26E4.5, FBXB-54, ZK596.2, W03A5.1, CKB-3, C09B9.4, F57B9.3, ZC581.7, F57B9.8, OLD-1, R13H9.6, TPA-1, R13H9.5, M7.7, ZC581.2, F26A1.4, KIN-21, KIN-24, F22B3.8, C27D6.11, T19D12.5, B0207.7, C56C10.6, ZC373.3, GCY-22, Y47G6A.13, Y69E1…	741	942	6686	1.40804	0.00161232	0.000179275	0.00608387
SMART	SM00256:FBOX	81	3.31018	4.90859e-06	FBXB-11, R03H10.1, FBXB-16, SDZ-33, FBXB-17, FBXB-13, F34D6.1, FBXB-15, FBXB-98, FBXA-223, F35E2.8, FBXB-59, Y20C6A.1, FBXB-95, FBXA-224, FBXB-93, FBXB-56, FBXB-54, Y6E2A.10, T26E3.5, SDZ-9, FBXA-94, FBXB-2, FBXB-85, FBXA-162, FBXA-163, FBXB-46, FBXB-45, FBXB-7, FBXB-8, T26E3.8, FBXB-41, FBXA-120, W04A8.3, K10G4.10, Y40B10A.4, SDZ-10, FBXB-106, K05F6.4, FBXA-111, T08E11.1, FBXA-114, FBXA-83, FBXA…	666	413	5537	1.63055	0.000809592	0.000134978	0.00595805
GOTERM_MF_FAT	GO:0032559~adenyl ribonucleotide binding	147	6.00736	5.02387e-06	K06H7.8, VY10G11R.1, F23F1.5, C18H7.4, ZK666.8, F26A1.3, TAG-191, R10D12.10, H12I13.1, F01D4.3, W09C3.1, C03C10.2, C14A4.13, W06F12.3, C27D8.1, ABT-5, F54H5.2, ABT-1, F26E4.5, FBXB-54, ZK596.2, W03A5.1, CKB-3, C09B9.4, F57B9.3, ZC581.7, F57B9.8, OLD-1, R13H9.6, TPA-1, R13H9.5, M7.7, ZC581.2, F26A1.4, KIN-21, KIN-24, F22B3.8, C27D6.11, T19D12.5, B0207.7, C56C10.6, ZC373.3, GCY-22, Y47G6A.13, Y69E1…	741	944	6686	1.40506	0.00183204	0.000183355	0.00691368
SP_PIR_KEYWORDS	collagen	29	1.18512	6.81471e-06	COL-58, DPY-5, COL-139, COL-175, COL-71, DPY-13, COL-173, COL-79, COL-111, COL-110, COL-91, COL-7, COL-73, COL-48, COL-13, COL-49, COL-12, COL-33, BLI-1, COL-145, COL-109, COL-104, COL-88, COL-141, COL-40, COL-101, COL-43, COL-14, COL-45	2374	97	19674	2.47764	0.00129396	0.000431507	0.00846943
INTERPRO	IPR008574:Protein of unknown function DUF856, Caenorhabditis species	7	0.286065	9.35366e-06	T16A9.5, F58A6.5, Y37D8A.5, W03D8.9, K06A5.2, Y69E1A.1, W03D8.10	1457	7	13633	9.3569	0.00776136	0.000311617	0.0144332
GOTERM_MF_4	GO:0032555~purine ribonucleotide binding	154	6.29342	1.28416e-05	K06H7.8, VY10G11R.1, F23F1.5, C18H7.4, ZK666.8, F26A1.3, TAG-191, R10D12.10, H12I13.1, F01D4.3, W09C3.1, C03C10.2, C14A4.13, W06F12.3, C27D8.1, ABT-5, F54H5.2, ABT-1, F26E4.5, FBXB-54, ZK596.2, W03A5.1, CKB-3, C09B9.4, F57B9.3, ZC581.7, F57B9.8, OLD-1, R13H9.6, TPA-1, R13H9.5, M7.7, ZC581.2, W04C9.5, F26A1.4, KIN-21, KIN-24, F22B3.8, C27D6.11, T19D12.5, B0207.7, C56C10.6, ZC373.3, GCY-22, Y47G6A.…	619	1120	6132	1.36212	0.00125769	0.000251665	0.0141981
PIR_SUPERFAMILY	PIRSF016383:DUF856_CAE_spp	7	0.286065	1.58975e-05	T16A9.5, F58A6.5, Y37D8A.5, W03D8.9, K06A5.2, Y69E1A.1, W03D8.10	533	7	4541	8.5197	0.00523249	0.0013107	0.0215503
GOTERM_MF_FAT	GO:0030554~adenyl nucleotide binding	152	6.21169	2.2062e-05	K06H7.8, VY10G11R.1, F23F1.5, C18H7.4, ZK666.8, F26A1.3, TAG-191, R10D12.10, H12I13.1, F01D4.3, W09C3.1, C03C10.2, C14A4.13, W06F12.3, C27D8.1, ABT-5, F54H5.2, TRXR-2, ABT-1, F26E4.5, FBXB-54, ZK596.2, W03A5.1, CKB-3, C09B9.4, F57B9.3, ZC581.7, F57B9.8, OLD-1, R13H9.6, TPA-1, R13H9.5, M7.7, ZC581.2, F26A1.4, KIN-21, KIN-24, F22B3.8, C27D6.11, T19D12.5, B0207.7, C56C10.6, ZC373.3, GCY-22, Y47G6A.1…	741	1009	6686	1.35925	0.0080204	0.000731799	0.0303577
GOTERM_MF_FAT	GO:0001883~purine nucleoside binding	152	6.21169	2.32099e-05	K06H7.8, VY10G11R.1, F23F1.5, C18H7.4, ZK666.8, F26A1.3, TAG-191, R10D12.10, H12I13.1, F01D4.3, W09C3.1, C03C10.2, C14A4.13, W06F12.3, C27D8.1, ABT-5, F54H5.2, TRXR-2, ABT-1, F26E4.5, FBXB-54, ZK596.2, W03A5.1, CKB-3, C09B9.4, F57B9.3, ZC581.7, F57B9.8, OLD-1, R13H9.6, TPA-1, R13H9.5, M7.7, ZC581.2, F26A1.4, KIN-21, KIN-24, F22B3.8, C27D6.11, T19D12.5, B0207.7, C56C10.6, ZC373.3, GCY-22, Y47G6A.1…	741	1010	6686	1.35791	0.00843592	0.000705726	0.0319369
SP_PIR_KEYWORDS	serine/threonine-specific phosphatase	12	0.490396	2.58631e-05	F49E11.7, F58G1.3, C34D4.2, F25B3.4, T16G12.7, F42G8.8, ZK938.1, F52H3.6, GSP-4, W03D8.2, Y69E1A.4, Y40H4A.2	2374	23	19674	4.3238	0.004902	0.00122776	0.0321396
INTERPRO	IPR001357:BRCT	13	0.531263	2.89505e-05	C18H2.3, F26D2.10, C18H2.5, C18H2.4, T08G3.7, F36D3.5, REV-1, K09D9.11, C01G10.1, F56H1.3, F37A4.4, C18H2.1, F40E12.2	1457	30	13633	4.05466	0.0238277	0.000927114	0.0446658
PIR_SUPERFAMILY	PIRSF015697:uncharacterized protein	13	0.531263	3.05715e-05	T20D4.15, F35F10.13, C36C5.12, T28A11.3, T28A11.19, C17B7.4, T20D4.10, T28A11.16, T20D4.11, K10C9.9, T20D4.12, C17B7.3, C03G6.5	533	28	4541	3.95557	0.010038	0.00201572	0.0414382
INTERPRO	IPR008498:Protein of unknown function DUF780, Caenorhabditis species	7	0.286065	3.40091e-05	NSPD-7, NSPD-6, NSPD-5, NSPD-4, NSPD-9, NSPD-10, NSPD-1, NSPD-2, NSPD-3	1457	8	13633	8.18729	0.0279326	0.00104871	0.0524685
GOTERM_MF_FAT	GO:0001882~nucleoside binding	152	6.21169	3.40574e-05	K06H7.8, VY10G11R.1, F23F1.5, C18H7.4, ZK666.8, F26A1.3, TAG-191, R10D12.10, H12I13.1, F01D4.3, W09C3.1, C03C10.2, C14A4.13, W06F12.3, C27D8.1, ABT-5, F54H5.2, TRXR-2, ABT-1, F26E4.5, FBXB-54, ZK596.2, W03A5.1, CKB-3, C09B9.4, F57B9.3, ZC581.7, F57B9.8, OLD-1, R13H9.6, TPA-1, R13H9.5, M7.7, ZC581.2, F26A1.4, KIN-21, KIN-24, F22B3.8, C27D6.11, T19D12.5, B0207.7, C56C10.6, ZC373.3, GCY-22, Y47G6A.1…	741	1017	6686	1.34856	0.0123542	0.000955787	0.04686
GOTERM_CC_4	GO:0005856~cytoskeleton	46	1.87985	3.63407e-05	F38H4.6, MSP-31, Y48B6A.5, MSP-33, Y53C10A.15, MSP-36, MSP-38, MSP-113, C54E10.1, C15H11.1, SPE-15, F54H5.3, MSP-3, C10H11.7, C35E7.9, TBB-6, MSP-40, F13A7.1, MSP-152, IFP-1, T22B3.3, W03D8.5, Y53F4B.19, Y113G7C.1, DLC-5, TMD-2, DLC-6, SPE-26, F21H7.5, MSP-142, F42A9.7, BBS-5, F57A10.2, MSP-56, MSP-57, MSP-59, F36D3.4, MSP-53, MSP-19, MSP-55, F58A6.9, MSP-10, ZK546.3, F36H12.3, MSP-64, MSP-63, MS…	922	235	8829	1.87444	0.00391717	0.000980735	0.040912
GOTERM_CC_5	GO:0005856~cytoskeleton	46	1.87985	3.70126e-05	F38H4.6, MSP-31, Y48B6A.5, MSP-33, Y53C10A.15, MSP-36, MSP-38, MSP-113, C54E10.1, C15H11.1, SPE-15, F54H5.3, MSP-3, C10H11.7, C35E7.9, TBB-6, MSP-40, F13A7.1, MSP-152, IFP-1, T22B3.3, W03D8.5, Y53F4B.19, Y113G7C.1, DLC-5, TMD-2, DLC-6, SPE-26, F21H7.5, MSP-142, F42A9.7, BBS-5, F57A10.2, MSP-56, MSP-57, MSP-59, F36D3.4, MSP-53, MSP-19, MSP-55, F58A6.9, MSP-10, ZK546.3, F36H12.3, MSP-64, MSP-63, MS…	920	235	8803	1.87298	0.00387885	0.00129463	0.0414509
UP_SEQ_FEATURE	signal peptide	54	2.20678	3.90038e-05	CRN-6, HIM-4, LET-268, B0228.1, CPG-8, CPG-7, INS-7, CLEC-160, PXN-1, COL-7, INS-5, C03G6.5, INS-6, WRT-4, COL-13, WRT-6, COL-12, FLP-18, ABF-1, F52C9.5, LRP-1, FLP-13, MUA-3, BLI-1, NAS-38, INS-22, NAS-32, COL-145, K07C11.7, SPE-27, NAS-30, TAG-209, ZK262.3, UGT-50, C35D10.10, NAS-28, T09B9.3, NAS-25, GLR-2, PAT-2, FLP-1, B0416.2, UGT-46, NAS-23, CAH-5, FOZI-1, Y73F4A.2, NAS-14, NUC-1, HEX-1, SO…	242	422	3249	1.71797	0.0225974	0.0113633	0.0574041
SP_PIR_KEYWORDS	phosphoric monoester hydrolase	14	0.572129	4.14406e-05	F58G1.3, T16G12.7, R08C7.8, F42G8.8, ZK938.1, GSP-4, W03D8.2, Y69E1A.4, C47A4.3, F49E11.7, C34D4.2, F25B3.4, F52H3.6, Y40H4A.2	2374	32	19674	3.62568	0.00784296	0.00157354	0.0514928
INTERPRO	IPR001304:C-type lectin	49	2.00245	4.24281e-05	CLEC-210, CLEC-66, CLEC-48, CLEC-184, CLEC-82, CLEC-260, CLEC-83, CLEC-65, CLEC-27, CLEC-160, CLEC-123, CLEC-26, CLEC-60, CLEC-86, CLEC-24, CLEC-266, CLEC-40, CLEC-166, CLEC-242, Y38H6C.8, CLEC-245, CLEC-246, CLEC-265, CLEC-169, CLEC-222, CLEC-119, CLEC-117, CLEC-173, CLEC-94, CLEC-57, CLEC-170, CLEC-4, CLEC-96, CLEC-36, CLEC-151, CLEC-150, CLEC-72, CLEC-73, CLEC-31, CLEC-154, CLEC-153, CLEC-208,…	1457	251	13633	1.82665	0.0347261	0.00126147	0.0654531
INTERPRO	IPR000210:BTB/POZ-like	33	1.34859	5.57447e-05	BTB-2, B0496.1, B0496.2, Y108F1.5, BTB-17, BTB-16, BTB-8, BATH-27, T05E12.3, BATH-1, ZK418.2, BATH-21, FBXB-52, BATH-2, BATH-3, BATH-46, BATH-5, Y43E12A.3, F55B11.7, F47D12.7, KEL-10, BTB-10, R09A1.2, BTB-11, F27C8.5, BATH-13, BTB-12, BTB-13, K08E4.7, C17H12.12, R10D12.8, F22E5.12, F22E5.8	1457	146	13633	2.11492	0.0453749	0.00159998	0.085988
INTERPRO	IPR016638:Uncharacterised protein family UPF0376	13	0.531263	6.16719e-05	T20D4.15, F35F10.13, C36C5.12, C04E12.2, C04E12.4, T28A11.3, T28A11.19, C17B7.4, T20D4.10, T28A11.16, T20D4.11, T20D4.12, C17B7.3, C03G6.5	1457	32	13633	3.80124	0.050077	0.00171101	0.095127
GOTERM_BP_2	GO:0044237~cellular metabolic process	301	12.3008	6.27844e-05	VY10G11R.1, TAG-191, R10D12.10, ZK484.7, H12I13.1, C31H1.5, EAK-6, SKR-10, NHR-7, C14A4.13, C27D8.1, F54H5.2, SKR-12, T22C1.8, TRXR-2, SKR-13, HDL-1, FBXB-54, W03A5.1, NHR-145, C09B9.4, C07E3.4, CYN-10, F57B9.8, F42C5.5, F55H12.5, OLD-1, ZK287.7, TAF-7.2, M7.7, CYC-2.2, UGT-2, KIN-21, KIN-24, C27D6.11, W04A8.2, F55D12.6, UGT-8, DAF-8, T19D12.5, NHR-116, B0207.7, C56C10.6, R09E10.9, C33H5.16, K09F…	755	2709	8116	1.19441	0.00706975	0.00236216	0.071264
UP_SEQ_FEATURE	region of interest:Triple-helical region	11	0.44953	8.43318e-05	COL-145, COL-13, DPY-13, COL-12, COL-40, COL-79, COL-14, DPY-5, COL-91, BLI-1, COL-7	242	33	3249	4.47521	0.0482192	0.0163386	0.124077
SMART	SM00292:BRCT	13	0.531263	9.0244e-05	C18H2.3, F26D2.10, C18H2.5, C18H2.4, T08G3.7, F36D3.5, REV-1, K09D9.11, C01G10.1, F56H1.3, F37A4.4, C18H2.1, F40E12.2	666	30	5537	3.60265	0.0147806	0.00212502	0.109486
PIR_SUPERFAMILY	PIRSF015697:UCP015697	13	0.531263	0.000145678	T20D4.15, F35F10.13, C36C5.12, C04E12.2, C04E12.4, T28A11.3, T28A11.19, C17B7.4, T20D4.10, T28A11.16, T20D4.11, T20D4.12, C17B7.3, C03G6.5	533	32	4541	3.46113	0.0469399	0.00798086	0.197317
GOTERM_BP_5	GO:0030704~vitelline membrane formation	9	0.367797	0.000151208	Y57G11A.2, Y39A3A.3, Y39F10C.1, Y54E2A.9, C08G5.3, Y37E11AL.4, T02H6.9, T02H6.7, R105.1	587	20	6749	5.17385	0.0535565	0.0109484	0.20781
GOTERM_BP_4	GO:0030704~vitelline membrane formation	9	0.367797	0.000206584	Y57G11A.2, Y39A3A.3, Y39F10C.1, Y54E2A.9, C08G5.3, Y37E11AL.4, T02H6.9, T02H6.7, R105.1	698	20	7683	4.95322	0.0766524	0.0158234	0.286269
GOTERM_BP_FAT	GO:0030704~vitelline membrane formation	9	0.367797	0.000214838	Y57G11A.2, Y39A3A.3, Y39F10C.1, Y54E2A.9, C08G5.3, Y37E11AL.4, T02H6.9, T02H6.7, R105.1	716	20	7838	4.92612	0.140193	0.0248603	0.323684
GOTERM_CC_FAT	GO:0005856~cytoskeleton	46	1.87985	0.00032585	F38H4.6, MSP-31, Y48B6A.5, MSP-33, Y53C10A.15, MSP-36, MSP-38, MSP-113, C54E10.1, C15H11.1, SPE-15, F54H5.3, MSP-3, C10H11.7, C35E7.9, TBB-6, MSP-40, F13A7.1, MSP-152, IFP-1, T22B3.3, W03D8.5, Y53F4B.19, Y113G7C.1, DLC-5, TMD-2, DLC-6, SPE-26, F21H7.5, MSP-142, F42A9.7, BBS-5, F57A10.2, MSP-56, MSP-57, MSP-59, F36D3.4, MSP-53, MSP-19, MSP-55, F58A6.9, MSP-10, ZK546.3, F36H12.3, MSP-64, MSP-63, MS…	908	235	7912	1.70565	0.0442898	0.0149868	0.383314
PIR_SUPERFAMILY	PIRSF019652:major sperm protein	6	0.245198	0.000371941	MSP-56, MSP-57, MSP-31, MSP-45, MSP-33, MSP-59, MSP-53, MSP-19, MSP-36, MSP-55, MSP-38, MSP-81, MSP-113, MSP-49, F58A6.9, MSP-10, ZK546.3, MSP-79, MSP-78, MSP-64, MSP-77, MSP-63, MSP-76, MSP-3, MSP-65, MSP-51, MSP-50, MSP-142, MSP-40, MSP-152	533	7	4541	7.3026	0.115527	0.0173848	0.503069
GOTERM_MF_2	GO:0008316~structural constituent of vitelline membrane	9	0.367797	0.000393825	Y57G11A.2, Y39A3A.3, Y39F10C.1, Y54E2A.9, C08G5.3, Y37E11AL.4, T02H6.9, T02H6.7, R105.1	885	20	8884	4.51729	0.0167952	0.00338183	0.365894
INTERPRO	IPR009676:Protein of unknown function DUF1265	7	0.286065	0.000421977	Y49F6B.8, F40G12.7, C25G4.8, C50E10.2, W03D8.7, C25G4.7, F41C3.1	1457	11	13633	5.95439	0.296425	0.0112773	0.649196
INTERPRO	IPR002542:Protein of unknown function DUF19	15	0.612996	0.000434039	T20D4.15, F35F10.13, C36C5.12, C04E12.2, C04E12.4, T08G5.3, T28A11.3, T28A11.19, C17B7.4, T20D4.10, T28A11.16, T20D4.11, C17B7.3, K10C9.9, T20D4.12, C03G6.5	1457	49	13633	2.86436	0.303462	0.0112374	0.667696
SMART	SM00225:BTB	33	1.34859	0.00043809	BTB-2, B0496.1, B0496.2, Y108F1.5, BTB-17, BTB-16, BTB-8, BATH-27, T05E12.3, BATH-1, ZK418.2, BATH-21, FBXB-52, BATH-2, BATH-3, BATH-46, BATH-5, Y43E12A.3, F55B11.7, F47D12.7, KEL-10, BTB-10, R09A1.2, BTB-11, F27C8.5, BATH-13, BTB-12, BTB-13, K08E4.7, C17H12.12, R10D12.8, F22E5.12, F22E5.8	666	146	5537	1.87915	0.0697489	0.00899688	0.530473
GOTERM_CC_3	GO:0031143~pseudopodium	5	0.204332	0.000459808	MSP-56, MSP-57, MSP-31, MSP-45, MSP-33, MSP-59, MSP-53, MSP-19, MSP-36, MSP-55, MSP-38, MSP-81, MSP-113, MSP-49, F58A6.9, MSP-10, MSP-79, MSP-78, MSP-64, MSP-77, MSP-63, MSP-76, MSP-3, MSP-65, MSP-51, MSP-50, MSP-142, MSP-40, MSP-152	948	5	9458	9.97679	0.0392226	0.00995327	0.495823
GOTERM_BP_FAT	GO:0030198~extracellular matrix organization	9	0.367797	0.000462409	Y57G11A.2, Y39A3A.3, Y39F10C.1, Y54E2A.9, C08G5.3, Y37E11AL.4, T02H6.9, T02H6.7, R105.1	716	22	7838	4.47829	0.27758	0.0453875	0.695472
GOTERM_BP_3	GO:0030198~extracellular matrix organization	9	0.367797	0.000487614	Y57G11A.2, Y39A3A.3, Y39F10C.1, Y54E2A.9, C08G5.3, Y37E11AL.4, T02H6.9, T02H6.7, R105.1	728	22	7908	4.44381	0.126799	0.0333293	0.642114
INTERPRO	IPR002900:Protein of unknown function DUF38, Caenorhabditis species	42	1.71639	0.000519075	Y40B10A.4, FBXA-111, T08E11.1, FBXA-114, FBXA-83, FBXA-115, FBXA-223, FBXA-192, FBXA-155, FBXA-42, FBXA-43, FBXA-202, FBXA-136, FBXA-135, FBXA-196, Y20C6A.1, FBXA-134, FBXA-224, FBXA-158, FBXA-153, F47H4.2, R05C11.2, C17C3.5, K10G4.5, FBXA-94, FBXA-129, FBXA-218, FBXA-104, FBXA-71, FBXA-162, FBXA-125, FBXA-143, FBXA-108, FBXA-163, FBXA-30, FBXA-183, FBXA-39, FBXA-188, FBXA-189, FBXA-120, FBXA-166…	1457	227	13633	1.73123	0.351116	0.0130206	0.79802
GOTERM_CC_4	GO:0031143~pseudopodium	5	0.204332	0.000539677	MSP-56, MSP-57, MSP-31, MSP-45, MSP-33, MSP-59, MSP-53, MSP-19, MSP-36, MSP-55, MSP-38, MSP-81, MSP-113, MSP-49, F58A6.9, MSP-10, MSP-79, MSP-78, MSP-64, MSP-77, MSP-63, MSP-76, MSP-3, MSP-65, MSP-51, MSP-50, MSP-142, MSP-40, MSP-152	922	5	8829	9.57592	0.0566339	0.0115924	0.605997
SMART	SM00034:CLECT	49	2.00245	0.000576745	CLEC-210, CLEC-66, CLEC-48, CLEC-184, CLEC-82, CLEC-260, CLEC-83, CLEC-65, CLEC-27, CLEC-160, CLEC-123, CLEC-26, CLEC-60, CLEC-86, CLEC-24, CLEC-266, CLEC-40, CLEC-166, CLEC-242, Y38H6C.8, CLEC-245, CLEC-246, CLEC-265, CLEC-169, CLEC-222, CLEC-119, CLEC-117, CLEC-173, CLEC-94, CLEC-57, CLEC-170, CLEC-4, CLEC-96, CLEC-36, CLEC-151, CLEC-150, CLEC-72, CLEC-73, CLEC-31, CLEC-154, CLEC-153, CLEC-208,…	666	251	5537	1.62302	0.0908002	0.010521	0.697828
INTERPRO	IPR005552:Scramblase	6	0.245198	0.000585685	SCRM-8, SCRM-6, SCRM-7, SCRM-4, SCRM-5, SCRM-3	1457	8	13633	7.01767	0.386158	0.014251	0.899992
INTERPRO	IPR005515:Vitelline membrane outer layer protein I (VOMI)	9	0.367797	0.000642885	Y57G11A.2, Y39A3A.3, Y39F10C.1, Y54E2A.9, C08G5.3, Y37E11AL.4, T02H6.9, T02H6.7, R105.1	1457	20	13633	4.2106	0.414738	0.015189	0.987481
SP_PIR_KEYWORDS	iron	41	1.67552	0.000765507	C27B7.6, DAF-9, Y71G12B.30, T16G12.7, LET-268, GSP-3, GSP-4, C06A1.3, R08A2.2, Y69E1A.4, F49E11.7, CYP-33C5, F23B12.1, CYP-33C2, F52H3.6, PXN-1, CYP-14A3, CYP-33C9, Y40H4A.2, C23G10.1, F58G1.3, Y54G2A.24, CYP-34A4, CYP-13B1, CAT-2, CYP-34A10, CYP-25A2, CYP-25A1, F42G8.8, GBH-1, CYP-34A6, ZK938.1, W03D8.2, C47A4.3, CYC-2.2, C34D4.2, F25B3.4, CYP-33D3, T25B9.2, F26B1.5, R13A5.11	2374	199	19674	1.70743	0.135412	0.0239587	0.94727
GOTERM_CC_FAT	GO:0031143~pseudopodium	5	0.204332	0.000780015	MSP-56, MSP-57, MSP-31, MSP-45, MSP-33, MSP-59, MSP-53, MSP-19, MSP-36, MSP-55, MSP-38, MSP-81, MSP-113, MSP-49, F58A6.9, MSP-10, MSP-79, MSP-78, MSP-64, MSP-77, MSP-63, MSP-76, MSP-3, MSP-65, MSP-51, MSP-50, MSP-142, MSP-40, MSP-152	908	5	7912	8.71366	0.102789	0.0267518	0.915327
GOTERM_MF_FAT	GO:0008316~structural constituent of vitelline membrane	9	0.367797	0.00080888	Y57G11A.2, Y39A3A.3, Y39F10C.1, Y54E2A.9, C08G5.3, Y37E11AL.4, T02H6.9, T02H6.7, R105.1	741	20	6686	4.06032	0.255737	0.0208762	1.10746
PIR_SUPERFAMILY	PIRSF015994:Caenorhabditis elegans hypothetical protein F36D3.5	5	0.204332	0.000845735	F26D2.10, C18H2.5, T08G3.7, F36D3.5, F37A4.4	533	5	4541	8.5197	0.24362	0.0342993	1.1405
GOTERM_BP_5	GO:0030259~lipid glycosylation	12	0.490396	0.00103656	UGT-41, UGT-31, UGT-11, UGT-30, UGT-2, UGT-46, UGT-13, UGT-36, UGT-25, UGT-14, UGT-8, UGT-40	587	44	6749	3.13567	0.314428	0.0609786	1.41655
INTERPRO	IPR011333:BTB/POZ fold	31	1.26686	0.00122999	BTB-2, Y108F1.5, BTB-17, BTB-16, BTB-8, BATH-27, SKR-10, T05E12.3, BATH-1, SKR-12, BATH-21, SKR-13, BATH-2, BATH-3, BATH-46, BATH-5, SKR-5, SKR-8, SKR-9, BTB-10, R09A1.2, BTB-11, F27C8.5, BATH-13, BTB-12, BTB-13, K08E4.7, C16D2.1, R10D12.8, F22E5.8, F22E5.12	1457	158	13633	1.83585	0.64128	0.0280765	1.88131
GOTERM_BP_FAT	GO:0030259~lipid glycosylation	12	0.490396	0.0015649	UGT-41, UGT-31, UGT-11, UGT-30, UGT-2, UGT-46, UGT-13, UGT-36, UGT-25, UGT-14, UGT-8, UGT-40	716	44	7838	2.98553	0.667457	0.128573	2.33546
GOTERM_MF_FAT	GO:0032553~ribonucleotide binding	154	6.29342	0.00176733	K06H7.8, VY10G11R.1, F23F1.5, C18H7.4, ZK666.8, F26A1.3, TAG-191, R10D12.10, H12I13.1, F01D4.3, W09C3.1, C03C10.2, C14A4.13, W06F12.3, C27D8.1, ABT-5, F54H5.2, ABT-1, F26E4.5, FBXB-54, ZK596.2, W03A5.1, CKB-3, C09B9.4, F57B9.3, ZC581.7, F57B9.8, OLD-1, R13H9.6, TPA-1, R13H9.5, M7.7, ZC581.2, W04C9.5, F26A1.4, KIN-21, KIN-24, F22B3.8, C27D6.11, T19D12.5, B0207.7, C56C10.6, ZC373.3, GCY-22, Y47G6A.…	741	1120	6686	1.24065	0.475675	0.0421298	2.40497
GOTERM_MF_FAT	GO:0032555~purine ribonucleotide binding	154	6.29342	0.00176733	K06H7.8, VY10G11R.1, F23F1.5, C18H7.4, ZK666.8, F26A1.3, TAG-191, R10D12.10, H12I13.1, F01D4.3, W09C3.1, C03C10.2, C14A4.13, W06F12.3, C27D8.1, ABT-5, F54H5.2, ABT-1, F26E4.5, FBXB-54, ZK596.2, W03A5.1, CKB-3, C09B9.4, F57B9.3, ZC581.7, F57B9.8, OLD-1, R13H9.6, TPA-1, R13H9.5, M7.7, ZC581.2, W04C9.5, F26A1.4, KIN-21, KIN-24, F22B3.8, C27D6.11, T19D12.5, B0207.7, C56C10.6, ZC373.3, GCY-22, Y47G6A.…	741	1120	6686	1.24065	0.475675	0.0421298	2.40497
SP_PIR_KEYWORDS	metalloprotein	23	0.939926	0.0017947	F58G1.3, SOD-3, CYP-34A4, CYP-13B1, T16G12.7, CYP-25A2, CYP-34A10, F42G8.8, CYP-34A6, ZK938.1, W03D8.2, GSP-4, Y69E1A.4, F49E11.7, CYC-2.2, C34D4.2, F25B3.4, CYP-33D3, F52H3.6, SOD-5, CYP-14A3, CYP-33C9, Y40H4A.2	2374	95	19674	2.00639	0.289155	0.0475876	2.20784
GOTERM_BP_5	GO:0048515~spermatid differentiation	4	0.163465	0.00243724	SPE-15, SPE-8, SPE-10, SPE-4	587	4	6749	11.4974	0.58862	0.11917	3.30117
GOTERM_BP_5	GO:0007286~spermatid development	4	0.163465	0.00243724	SPE-15, SPE-8, SPE-10, SPE-4	587	4	6749	11.4974	0.58862	0.11917	3.30117
GOTERM_MF_2	GO:0030246~carbohydrate binding	31	1.26686	0.00245929	LEC-8, UGT-41, CLEC-82, PQN-84, CLEC-83, UGT-46, CLEC-160, UGT-25, CLEC-86, CLEC-166, UGT-40, CLEC-169, Y73F4A.2, CLEC-117, AMAN-3, CLEC-136, CLEC-173, UGT-11, UGT-31, UGT-30, CLEC-170, UGT-2, UGT-13, UGT-36, CLEC-72, CLEC-73, UGT-14, CLEC-52, CLEC-79, CLEC-53, UGT-8	885	177	8884	1.75814	0.100467	0.0174918	2.26537
GOTERM_BP_4	GO:0048515~spermatid differentiation	4	0.163465	0.00277323	SPE-15, SPE-8, SPE-10, SPE-4	698	4	7683	11.0072	0.657661	0.163609	3.7801
GOTERM_BP_4	GO:0007286~spermatid development	4	0.163465	0.00277323	SPE-15, SPE-8, SPE-10, SPE-4	698	4	7683	11.0072	0.657661	0.163609	3.7801
GOTERM_BP_FAT	GO:0048515~spermatid differentiation	4	0.163465	0.00281869	SPE-15, SPE-8, SPE-10, SPE-4	716	4	7838	10.9469	0.862528	0.197868	4.16977
GOTERM_BP_FAT	GO:0007286~spermatid development	4	0.163465	0.00281869	SPE-15, SPE-8, SPE-10, SPE-4	716	4	7838	10.9469	0.862528	0.197868	4.16977
GOTERM_MF_2	GO:0000166~nucleotide binding	166	6.78382	0.00327627	K06H7.8, VY10G11R.1, F23F1.5, C18H7.4, ZK666.8, F26A1.3, TAG-191, R10D12.10, CPB-2, H12I13.1, F01D4.3, W09C3.1, C03C10.2, C14A4.13, W06F12.3, C27D8.1, F07F6.1, ABT-5, F54H5.2, TRXR-2, ABT-1, F26E4.5, FBXB-54, ZK596.2, W03A5.1, CKB-3, C09B9.4, F57B9.3, ZC581.7, F57B9.8, OLD-1, R13H9.6, TPA-1, R13H9.5, M7.7, ZC581.2, W04C9.5, F26A1.4, KIN-21, KIN-24, F22B3.8, C27D6.11, T19D12.5, B0207.7, C56C10.6, …	885	1369	8884	1.21722	0.131607	0.0199569	3.00774
INTERPRO	IPR008271:Serine/threonine protein kinase, active site	37	1.51206	0.00330356	K06H7.8, T19D12.5, F26A1.3, C25H3.1, ZK666.8, ZC373.3, Y47G6A.13, C08F8.6, C03C10.2, T15B12.2, W06F12.3, F41G3.5, C55C3.8, C04G2.2, W02B12.12, TAG-344, ZK596.2, F21F3.2, ZK354.6, C39H7.1, GSKA-3, W01B6.2, NEKL-1, TPA-1, R13H9.5, ZC581.2, C50F4.10, F26A1.4, CMK-1, Y38H8A.4, ZK507.3, Y38H8A.3, F49C5.4, K11C4.1, F32B6.10, Y106G6E.1, C27D6.11	1457	212	13633	1.63304	0.936481	0.0717905	4.97816
PIR_SUPERFAMILY	PIRSF000564:kinase-related transforming protein	11	0.44953	0.00337207	K06H7.8, F33D11.7, C50F4.10, Y38H8A.4, ZK666.8, TAG-344, B0218.5, ZK596.2, K08H2.5, F21F3.2, R13H9.5	533	33	4541	2.8399	0.671974	0.116489	4.47601
GOTERM_MF_FAT	GO:0017076~purine nucleotide binding	159	6.49775	0.00440318	K06H7.8, VY10G11R.1, F23F1.5, C18H7.4, ZK666.8, F26A1.3, TAG-191, R10D12.10, H12I13.1, F01D4.3, W09C3.1, C03C10.2, C14A4.13, W06F12.3, C27D8.1, ABT-5, F54H5.2, TRXR-2, ABT-1, F26E4.5, FBXB-54, ZK596.2, W03A5.1, CKB-3, C09B9.4, F57B9.3, ZC581.7, F57B9.8, OLD-1, R13H9.6, TPA-1, R13H9.5, M7.7, ZC581.2, W04C9.5, F26A1.4, KIN-21, KIN-24, F22B3.8, C27D6.11, T19D12.5, B0207.7, C56C10.6, ZC373.3, GCY-22,…	741	1187	6686	1.20863	0.800254	0.095768	5.89234
GOTERM_BP_5	GO:0030258~lipid modification	13	0.531263	0.00475362	UGT-41, UGT-11, UGT-31, UGT-30, UGT-2, UGT-13, UGT-46, UGT-25, UGT-36, UGT-14, F25C8.1, UGT-40, UGT-8	587	60	6749	2.49111	0.823502	0.194913	6.3447
GOTERM_MF_FAT	GO:0005506~iron ion binding	44	1.79812	0.00484652	C27B7.6, DAF-9, Y71G12B.30, T16G12.7, LET-268, GSP-3, GSP-4, C06A1.3, R08A2.2, Y69E1A.4, F49E11.7, CYP-33C5, F23B12.1, CYP-33C2, GLB-30, GLB-8, F52H3.6, PXN-1, CYP-14A3, CYP-33C9, C23G10.1, F58G1.3, Y54G2A.24, VEM-1, CYP-13B1, CYP-34A4, CAT-2, CYP-34A10, CYP-25A2, CYP-25A1, F42G8.8, CYP-34A6, GBH-1, ZK938.1, W03D8.2, C47A4.3, CYC-2.2, C34D4.2, F25B3.4, CYP-33D3, T25B9.2, GLB-18, F26B1.5, R13A5.11	741	262	6686	1.5153	0.830225	0.0990547	6.46743
INTERPRO	IPR002656:Acyltransferase 3	15	0.612996	0.00499649	OAC-31, OAC-30, OAC-36, OAC-10, OAC-23, OAC-49, OAC-22, OAC-9, OAC-37, OAC-56, OAC-27, OAC-58, OAC-19, OAC-52, OAC-40	1457	62	13633	2.26377	0.984587	0.103989	7.4385
GOTERM_BP_5	GO:0007283~spermatogenesis	8	0.326931	0.00546386	FER-1, SPE-15, SPE-8, SPE-27, SPE-17, SPE-11, SPE-10, SPE-4	587	26	6749	3.53768	0.863891	0.198755	7.25996
PIR_SUPERFAMILY	PIRSF000925:tyrosine-protein phosphatase	6	0.245198	0.00546935	C17H12.3, T27A3.5, C33H5.16, ZK484.7, F47B3.7, Y48G9A.9	533	11	4541	4.64711	0.83632	0.165551	7.16552
PIR_SUPERFAMILY	PIRSF016383:uncharacterized conserved protein	4	0.163465	0.00584038	W03D8.9, K06A5.2, Y69E1A.1, W03D8.10	533	4	4541	8.5197	0.855283	0.161152	7.63396
GOTERM_BP_FAT	GO:0043062~extracellular structure organization	9	0.367797	0.00670962	Y57G11A.2, Y39A3A.3, Y39F10C.1, Y54E2A.9, C08G5.3, Y37E11AL.4, T02H6.9, T02H6.7, R105.1	716	32	7838	3.07882	0.991198	0.377042	9.6595
GOTERM_BP_4	GO:0030258~lipid modification	13	0.531263	0.00677	UGT-41, UGT-11, UGT-31, UGT-30, UGT-2, UGT-13, UGT-46, UGT-25, UGT-36, UGT-14, F25C8.1, UGT-40, UGT-8	698	60	7683	2.38489	0.92735	0.312427	8.99522
SP_PIR_KEYWORDS	cuticle	11	0.44953	0.00680045	COL-145, COL-13, DPY-13, COL-12, COL-40, COL-79, COL-14, DPY-5, COL-91, BLI-1, COL-7	2374	35	19674	2.60457	0.726512	0.149612	8.13122
GOTERM_BP_4	GO:0007283~spermatogenesis	8	0.326931	0.00696204	FER-1, SPE-15, SPE-8, SPE-27, SPE-17, SPE-11, SPE-10, SPE-4	698	26	7683	3.38682	0.932575	0.286158	9.23906
GOTERM_BP_4	GO:0048232~male gamete generation	8	0.326931	0.00696204	FER-1, SPE-15, SPE-8, SPE-27, SPE-17, SPE-11, SPE-10, SPE-4	698	26	7683	3.38682	0.932575	0.286158	9.23906
GOTERM_BP_FAT	GO:0030258~lipid modification	13	0.531263	0.00707409	UGT-41, UGT-11, UGT-31, UGT-30, UGT-2, UGT-13, UGT-46, UGT-25, UGT-36, UGT-14, F25C8.1, UGT-40, UGT-8	716	60	7838	2.37183	0.9932	0.36473	10.1584
GOTERM_BP_FAT	GO:0048232~male gamete generation	8	0.326931	0.00717625	FER-1, SPE-15, SPE-8, SPE-27, SPE-17, SPE-11, SPE-10, SPE-4	716	26	7838	3.36829	0.993674	0.344216	10.2978
GOTERM_BP_FAT	GO:0007283~spermatogenesis	8	0.326931	0.00717625	FER-1, SPE-15, SPE-8, SPE-27, SPE-17, SPE-11, SPE-10, SPE-4	716	26	7838	3.36829	0.993674	0.344216	10.2978
GOTERM_BP_3	GO:0048232~male gamete generation	8	0.326931	0.0074853	FER-1, SPE-15, SPE-8, SPE-27, SPE-17, SPE-11, SPE-10, SPE-4	728	26	7908	3.34235	0.876157	0.341472	9.44707
GOTERM_BP_2	GO:0043062~extracellular structure organization	9	0.367797	0.00748602	Y57G11A.2, Y39A3A.3, Y39F10C.1, Y54E2A.9, C08G5.3, Y37E11AL.4, T02H6.9, T02H6.7, R105.1	755	32	8116	3.02334	0.572201	0.191258	8.178
INTERPRO	IPR004045:Glutathione S-transferase, N-terminal	13	0.531263	0.00753078	GST-15, GST-41, GST-14, F56A4.3, GST-19, GST-4, GST-2, GST-25, GST-33, GST-24, GST-35, GST-21, GST-31	1457	52	13633	2.33922	0.998158	0.149098	11.0105
GOTERM_MF_FAT	GO:0030246~carbohydrate binding	31	1.26686	0.0109894	LEC-8, UGT-41, CLEC-82, PQN-84, CLEC-83, UGT-46, CLEC-160, UGT-25, CLEC-86, CLEC-166, UGT-40, CLEC-169, Y73F4A.2, CLEC-117, AMAN-3, CLEC-136, CLEC-173, UGT-11, UGT-31, UGT-30, CLEC-170, UGT-2, UGT-13, UGT-36, CLEC-72, CLEC-73, UGT-14, CLEC-52, CLEC-79, CLEC-53, UGT-8	741	177	6686	1.58029	0.982285	0.200745	14.1076
PIR_SUPERFAMILY	PIRSF017573:PIRSF017573	4	0.163465	0.0133324	C14A6.6, C14A6.13, W04E12.5, W04E12.4	533	5	4541	6.81576	0.988077	0.308648	16.6369
COG_ONTOLOGY	Cell division and chromosome partitioning	9	0.367797	0.0137272	VY10G11R.1, C23H4.6, EEED8.14, F21C10.7, F01G10.5, H40L08.3, F46C5.6, CHE-3, H12I13.1	87	43	1118	2.68966	0.262205	0.262205	10.2532
INTERPRO	IPR006570:SPK	10	0.408664	0.0138291	Y73B3B.1, Y57A10A.3, B0513.6, Y57A10A.8, R05D7.2, CSP-1, C08F11.7, Y45F10C.1, H12I13.1, C17C3.15	1457	37	13633	2.52889	0.999991	0.251738	19.3373
KEGG_PATHWAY	cel04350:TGF-beta signaling pathway	6	0.245198	0.0140177	SKR-10, SKR-5, SKR-8, SKR-9, SKR-12, SKR-13	64	36	1534	3.99479	0.577316	0.577316	13.2354
GOTERM_MF_FAT	GO:0008138~protein tyrosine/serine/threonine phosphatase activity	8	0.326931	0.0159349	C24F3.2, F54F12.1, T20B6.1, Y69A2AR.19, H06I04.5, T28F4.3, F47B3.7, F26A3.4	741	25	6686	2.88734	0.997157	0.265512	19.8334
GOTERM_CC_2	GO:0042995~cell projection	9	0.367797	0.0167972	MSP-56, MSP-31, MSP-57, MSP-33, MSP-59, MSP-53, MSP-36, MSP-19, MSP-55, MSP-38, MSP-113, F58A6.9, MSP-10, MSP-64, MSP-63, MSP-3, MSP-65, CHE-3, MSP-40, MSP-152, MSP-45, TNC-2, MSP-81, H06I04.5, MSP-49, MSP-79, MSP-78, MSP-77, MSP-76, MSP-51, MSP-50, MSP-142, BBS-5	948	34	9458	2.64092	0.437833	0.174681	13.8406
GOTERM_CC_3	GO:0042995~cell projection	9	0.367797	0.0167972	MSP-56, MSP-31, MSP-57, MSP-33, MSP-59, MSP-53, MSP-36, MSP-19, MSP-55, MSP-38, MSP-113, F58A6.9, MSP-10, MSP-64, MSP-63, MSP-3, MSP-65, CHE-3, MSP-40, MSP-152, MSP-45, TNC-2, MSP-81, H06I04.5, MSP-49, MSP-79, MSP-78, MSP-77, MSP-76, MSP-51, MSP-50, MSP-142, BBS-5	948	34	9458	2.64092	0.77094	0.255285	16.7298
COG_ONTOLOGY	Secondary metabolites biosynthesis, transport, and catabolism	13	0.531263	0.0168294	DAF-9, CYP-34A4, CYP-13B1, CYP-25A2, CYP-34A10, CYP-25A1, CYP-34A6, CYP-33C5, CYP-33D3, CYP-33C2, BCMO-1, CYP-33C9, CYP-14A3	87	81	1118	2.06244	0.311608	0.170306	12.4389
GOTERM_BP_5	GO:0006508~proteolysis	60	2.45198	0.0178193	H12I13.1, SKR-10, ADT-1, Y19D10B.6, DPF-2, C18H2.4, F42G10.1, SKR-12, SKR-13, GRD-2, WRT-4, WRT-6, R03G8.4, NAS-38, CKI-1, NAS-32, T28A11.20, C17B7.8, NAS-30, F44F1.3, K02F6.1, ZMP-1, Y18H1A.9, CLP-3, GLT-5, W08F4.10, NAS-28, DCT-10, C08F11.7, T19D2.1, NAS-25, C26B9.5, T25D3.3, F28E10.5, F49B2.6, NAS-23, F25E5.7, R05H10.7, TRY-8, TRY-9, CLP-6, TRY-7, F54G2.2, SKR-5, SKR-8, SKR-9, T07F10.1, NAS-14…	587	520	6749	1.32663	0.998562	0.480284	21.9126
INTERPRO	IPR002593:Protein of unknown function DX	4	0.163465	0.0189681	K05F1.1, F09E8.1, T10E9.4, F57A8.6	1457	6	13633	6.23793	1	0.322319	25.5855
SP_PIR_KEYWORDS	atp-binding	97	3.96404	0.0194946	K06H7.8, VY10G11R.1, C18H7.4, ZK666.8, H12I13.1, F01D4.3, W09C3.1, C03C10.2, W06F12.3, C14A4.13, C27D8.1, ABT-5, F26E4.5, ZK596.2, CKB-3, W03A5.1, F57B9.3, ZC581.7, F57B9.8, OLD-1, R13H9.6, TPA-1, ZC581.2, KIN-21, KIN-24, F22B3.8, C27D6.11, T19D12.5, B0207.7, Y69E1A.3, H05L14.1, T09B4.7, KIN-5, KLP-17, T06C10.3, NEKL-1, WHT-5, T25B9.4, T25B9.5, WHT-3, HAF-1, SPE-8, WHT-6, F49C5.4, F32B6.10, T05A7…	2374	649	19674	1.23862	0.976259	0.340067	21.7048
INTERPRO	IPR017933:Glutathione S-transferase/chloride channel, C-terminal	12	0.490396	0.0195758	GST-15, GST-41, GST-14, GST-4, GST-19, GST-2, GST-25, GST-24, GST-33, GST-35, GST-21, GST-31	1457	52	13633	2.15928	1	0.324366	26.2936
INTERPRO	IPR014044:SCP-like extracellular	9	0.367797	0.0202084	SCL-15, D2062.1, SCL-17, SCL-23, SCL-24, SCL-21, SCL-6, VAP-1, SCL-3	1457	33	13633	2.55188	1	0.326649	27.0241
GOTERM_MF_3	GO:0008233~peptidase activity	52	2.12505	0.020419	SRP-6, ADT-1, Y19D10B.6, DPF-2, CPI-2, C18H2.4, F42G10.1, GRD-2, WRT-4, WRT-6, R03G8.4, NAS-38, NAS-32, T28A11.20, NAS-30, C17B7.8, F44F1.3, K02F6.1, ZMP-1, Y18H1A.9, CLP-3, W08F4.10, GLT-5, NAS-28, DCT-10, C08F11.7, NAS-25, T19D2.1, C26B9.5, T25D3.3, F28E10.5, F49B2.6, NAS-23, F25E5.7, R05H10.7, TRY-8, TRY-9, CLP-6, TRY-7, F54G2.2, T07F10.1, NAS-14, ZK430.5, C17B7.10, AEX-5, BTB-13, K08E4.7, CSP…	673	414	7243	1.35178	0.819554	0.248277	19.8222
SP_PIR_KEYWORDS	hydrolase	84	3.43277	0.0205681	Y71G12B.31, Y71G12B.30, CRN-6, ZK484.7, W03F11.4, C06A1.3, ADT-1, DPF-2, F23B12.1, T22C1.8, F52H3.6, Y40H4A.2, WRT-4, Y54G2A.24, WRT-6, F36H1.3, T20B6.1, F57B9.3, Y113G7C.1, W03D8.2, F26A3.4, NAS-38, K07C11.7, NAS-32, F20H11.4, C34D4.2, PAF-1, C17H12.3, NAS-30, ZK262.3, ZMP-1, ACE-3, F26B1.5, C27B7.6, C15H7.3, T16G12.7, Y22D7AR.12, NAS-28, R08C7.8, M04G7.2, T19D2.1, NAS-25, NTP-1, ZC477.2, F09C8.…	2374	553	19674	1.25883	0.98072	0.326232	22.7636
KEGG_PATHWAY	cel04120:Ubiquitin mediated proteolysis	9	0.367797	0.0215223	SKR-10, SKR-5, F52C6.12, UBC-24, SKR-8, SKR-9, SKR-12, SKR-13, APC-10	64	86	1534	2.50836	0.734779	0.485004	19.6526
PIR_SUPERFAMILY	PIRSF019658:Caenorhabditis elegans hypothetical protein F32B6.7	5	0.204332	0.0219332	SSP-19, C34D4.3, SSP-16, SSP-31, SSP-11	533	10	4541	4.25985	0.999337	0.43048	25.967
INTERPRO	IPR001283:Allergen V5/Tpx-1 related	9	0.367797	0.024026	SCL-15, D2062.1, SCL-17, SCL-23, SCL-24, SCL-21, SCL-6, VAP-1, SCL-3	1457	34	13633	2.47683	1	0.368974	31.2906
INTERPRO	IPR002213:UDP-glucuronosyl/UDP-glucosyltransferase	16	0.653862	0.0258484	K02E11.3, UGT-41, UGT-31, UGT-11, UGT-30, UGT-2, UGT-46, UGT-13, UGT-25, UGT-36, UGT-14, UGT-50, K02E11.6, T19H12.3, UGT-40, UGT-8	1457	82	13633	1.82574	1	0.384164	33.244
UP_SEQ_FEATURE	domain:CUB	5	0.204332	0.0264051	NAS-32, NAS-23, NAS-30, NAS-28, NAS-38	242	16	3249	4.19551	1	0.980166	32.5611
SMART	SM00583:SPK	10	0.408664	0.0276241	Y73B3B.1, Y57A10A.3, B0513.6, Y57A10A.8, R05D7.2, CSP-1, C08F11.7, Y45F10C.1, H12I13.1, C17C3.15	666	37	5537	2.24698	0.990168	0.370111	28.825
UP_SEQ_FEATURE	domain:EGF-like	6	0.245198	0.0285252	NAS-32, NAS-23, NAS-30, NAS-28, NAS-25, NAS-38	242	24	3249	3.3564	1	0.966351	34.691
UP_SEQ_FEATURE	repeat:Kelch 1	3	0.122599	0.0297474	F47D12.7, SPE-26, KEL-10	242	4	3249	10.0692	1	0.94763	35.8902
UP_SEQ_FEATURE	repeat:Kelch 2	3	0.122599	0.0297474	F47D12.7, SPE-26, KEL-10	242	4	3249	10.0692	1	0.94763	35.8902
UP_SEQ_FEATURE	repeat:Kelch 4	3	0.122599	0.0297474	F47D12.7, SPE-26, KEL-10	242	4	3249	10.0692	1	0.94763	35.8902
UP_SEQ_FEATURE	repeat:Kelch 5	3	0.122599	0.0297474	F47D12.7, SPE-26, KEL-10	242	4	3249	10.0692	1	0.94763	35.8902
UP_SEQ_FEATURE	repeat:Kelch 6	3	0.122599	0.0297474	F47D12.7, SPE-26, KEL-10	242	4	3249	10.0692	1	0.94763	35.8902
UP_SEQ_FEATURE	repeat:Kelch 3	3	0.122599	0.0297474	F47D12.7, SPE-26, KEL-10	242	4	3249	10.0692	1	0.94763	35.8902
GOTERM_BP_5	GO:0009712~catechol metabolic process	7	0.286065	0.0301783	R05D8.7, R05D8.9, CAT-2, HDL-1, DHS-15, DHS-4, F26D2.15	587	28	6749	2.87436	0.999986	0.637238	34.3966
INTERPRO	IPR009564:Protein of unknown function DUF1179	4	0.163465	0.0305868	H38K22.6, H38K22.7, C06C6.8, Y57G7A.3	1457	7	13633	5.3468	1	0.430237	38.0827
PIR_SUPERFAMILY	PIRSF017579:PIRSF017579	5	0.204332	0.0313411	FBXB-21, FBXB-16, FBXB-26, FBXB-17, FBXB-15	533	11	4541	3.87259	0.999973	0.527907	35.0593
COG_ONTOLOGY	General function prediction only / Signal transduction mechanisms / Transcription / DNA replication, recombination, and repair	3	0.122599	0.0316952	K09C6.8, K09C6.7, C04G2.2	87	4	1118	9.63793	0.507659	0.210373	22.2813
INTERPRO	IPR006613:Dysferlin, N-terminal	3	0.122599	0.0317657	FER-1, FERL-1, T01H3.2	1457	3	13633	9.3569	1	0.435679	39.2345
INTERPRO	IPR015737:Testis-specific serine-threonine kinase	3	0.122599	0.0317657	Y38H8A.4, TAG-344, C27D6.11	1457	3	13633	9.3569	1	0.435679	39.2345
GOTERM_CC_1	GO:0005576~extracellular region	43	1.75725	0.0317717	SCL-23, SCL-24, SCL-21, NAS-28, C06A8.6, NAS-25, T19D2.1, T23B12.8, INS-7, FLP-1, INS-33, CLEC-160, NAS-23, CAH-5, C44B12.6, SCL-6, PXN-1, INS-5, C03G6.5, SCL-3, INS-6, SCL-15, WRT-4, WRT-6, SCL-17, FLP-18, Y73F4A.2, T01D3.3, NAS-14, INS-37, INS-19, FLP-13, NAS-38, INS-22, NAS-32, D2062.1, ZK262.3, NLP-28, COL-40, VAP-1, ZMP-1, F32A5.4, COL-14	979	311	9662	1.36456	0.29894	0.29894	18.2197
INTERPRO	IPR001878:Zinc finger, CCHC-type	9	0.367797	0.033119	F54G2.2, F49F1.8, C38D9.2, F15D4.5, ZC15.1, DCT-10, K02F6.1, K08D12.3, Y43F4A.3	1457	36	13633	2.33922	1	0.442607	40.532
KEGG_PATHWAY	cel04310:Wnt signaling pathway	7	0.286065	0.0331817	SKR-10, SKR-5, SKR-8, SKR-9, SKR-12, SKR-13, EGL-8	64	60	1534	2.79635	0.872346	0.496486	28.7779
GOTERM_CC_FAT	GO:0042995~cell projection	9	0.367797	0.0348573	MSP-56, MSP-31, MSP-57, MSP-33, MSP-59, MSP-53, MSP-36, MSP-19, MSP-55, MSP-38, MSP-113, F58A6.9, MSP-10, MSP-64, MSP-63, MSP-3, MSP-65, CHE-3, MSP-40, MSP-152, MSP-45, TNC-2, MSP-81, H06I04.5, MSP-49, MSP-79, MSP-78, MSP-77, MSP-76, MSP-51, MSP-50, MSP-142, BBS-5	908	34	7912	2.30656	0.992785	0.627055	34.17
INTERPRO	IPR016897:E3 ubiquitin ligase, SCF complex, Skp subunit	6	0.245198	0.0361515	SKR-10, SKR-5, SKR-8, SKR-9, SKR-12, SKR-13	1457	18	13633	3.11897	1	0.465252	43.346
GOTERM_BP_4	GO:0009712~catechol metabolic process	7	0.286065	0.0364672	R05D8.7, R05D8.9, CAT-2, HDL-1, DHS-15, DHS-4, F26D2.15	698	28	7683	2.75179	0.999999	0.79674	40.2778
GOTERM_BP_4	GO:0018958~phenol metabolic process	7	0.286065	0.0364672	R05D8.7, R05D8.9, CAT-2, HDL-1, DHS-15, DHS-4, F26D2.15	698	28	7683	2.75179	0.999999	0.79674	40.2778
GOTERM_BP_FAT	GO:0009712~catechol metabolic process	7	0.286065	0.037338	R05D8.7, R05D8.9, CAT-2, HDL-1, DHS-15, DHS-4, F26D2.15	716	28	7838	2.73673	1	0.872264	43.6839
GOTERM_BP_FAT	GO:0034311~diol metabolic process	7	0.286065	0.037338	R05D8.7, R05D8.9, CAT-2, HDL-1, DHS-15, DHS-4, F26D2.15	716	28	7838	2.73673	1	0.872264	43.6839
GOTERM_BP_FAT	GO:0018958~phenol metabolic process	7	0.286065	0.037338	R05D8.7, R05D8.9, CAT-2, HDL-1, DHS-15, DHS-4, F26D2.15	716	28	7838	2.73673	1	0.872264	43.6839
PIR_SUPERFAMILY	PIRSF028860:Caenorhabditis elegans hypothetical protein C24D10.1	3	0.122599	0.0379074	Y57G11C.6, C17H12.5, C24D10.1	533	3	4541	8.5197	0.999997	0.572663	40.7799
PIR_SUPERFAMILY	PIRSF019680:PIRSF019680	3	0.122599	0.0379074	C06C6.7, C06C6.6, F36G9.13	533	3	4541	8.5197	0.999997	0.572663	40.7799
PIR_SUPERFAMILY	PIRSF016405:Caenorhabditis elegans hypothetical protein F36D3.4	3	0.122599	0.0379074	F36D3.4, F53B6.4, F21H7.5	533	3	4541	8.5197	0.999997	0.572663	40.7799
PIR_SUPERFAMILY	PIRSF015812:Caenorhabditis elegans hypothetical protein F57E7.1	3	0.122599	0.0379074	C33G8.4, F20A1.1, F20A1.10	533	3	4541	8.5197	0.999997	0.572663	40.7799
PIR_SUPERFAMILY	PIRSF016363:hypothetical protein, Caenorhabditis elegans C24D10.2 type	3	0.122599	0.0379074	F11G11.4, C24D10.2, C27D6.3	533	3	4541	8.5197	0.999997	0.572663	40.7799
PIR_SUPERFAMILY	PIRSF015801:Caenorhabditis elegans hypothetical protein K08D10.7	3	0.122599	0.0379074	SCRM-8, SCRM-6, SCRM-5	533	3	4541	8.5197	0.999997	0.572663	40.7799
GOTERM_BP_3	GO:0018958~phenol metabolic process	7	0.286065	0.038586	R05D8.7, R05D8.9, CAT-2, HDL-1, DHS-15, DHS-4, F26D2.15	728	28	7908	2.71566	0.999982	0.838496	40.5317
GOTERM_BP_3	GO:0034311~diol metabolic process	7	0.286065	0.038586	R05D8.7, R05D8.9, CAT-2, HDL-1, DHS-15, DHS-4, F26D2.15	728	28	7908	2.71566	0.999982	0.838496	40.5317
SMART	SM00693:DysFN	3	0.122599	0.0397646	FER-1, FERL-1, T01H3.2	666	3	5537	8.31381	0.998763	0.455916	38.8924
PIR_SUPERFAMILY	PIRSF028881:Caenorhabditis elegans hypothetical protein T26H2.7	6	0.245198	0.0404542	OAC-49, OAC-23, OAC-10, OAC-27, OAC-19, OAC-40	533	17	4541	3.00695	0.999999	0.573317	42.8701
GOTERM_BP_FAT	GO:0006508~proteolysis	60	2.45198	0.0439232	H12I13.1, SKR-10, ADT-1, Y19D10B.6, DPF-2, C18H2.4, F42G10.1, SKR-12, SKR-13, GRD-2, WRT-4, WRT-6, R03G8.4, NAS-38, CKI-1, NAS-32, T28A11.20, C17B7.8, NAS-30, F44F1.3, K02F6.1, ZMP-1, Y18H1A.9, CLP-3, GLT-5, W08F4.10, NAS-28, DCT-10, C08F11.7, T19D2.1, NAS-25, C26B9.5, T25D3.3, F28E10.5, F49B2.6, NAS-23, F25E5.7, R05H10.7, TRY-8, TRY-9, CLP-6, TRY-7, F54G2.2, SKR-5, SKR-8, SKR-9, T07F10.1, NAS-14…	716	520	7838	1.26311	1	0.895176	49.2249
SMART	SM00198:SCP	9	0.367797	0.0441504	SCL-15, D2062.1, SCL-17, SCL-23, SCL-24, SCL-21, SCL-6, VAP-1, SCL-3	666	34	5537	2.20072	0.999419	0.462527	42.1955
GOTERM_CC_2	GO:0042597~periplasmic space	5	0.204332	0.0441845	CDH-12, GLR-7, GLR-5, GLR-2, GSTK-2	948	14	9458	3.56314	0.784862	0.318949	32.794
GOTERM_CC_3	GO:0042597~periplasmic space	5	0.204332	0.0441845	CDH-12, GLR-7, GLR-5, GLR-2, GSTK-2	948	14	9458	3.56314	0.980387	0.480694	38.6392
GOTERM_CC_3	GO:0030288~outer membrane-bounded periplasmic space	5	0.204332	0.0441845	CDH-12, GLR-7, GLR-5, GLR-2, GSTK-2	948	14	9458	3.56314	0.980387	0.480694	38.6392
INTERPRO	IPR013525:ABC-2 type transporter	4	0.163465	0.0451184	WHT-4, WHT-5, WHT-3, WHT-6	1457	8	13633	4.67845	1	0.536597	50.9555
UP_SEQ_FEATURE	metal ion-binding site:Iron	5	0.204332	0.0472335	C27B7.6, C23G10.1, CAT-2, LET-268, C06A1.3	242	19	3249	3.53306	1	0.982587	50.9489
GOTERM_MF_3	GO:0005529~sugar binding	16	0.653862	0.0483525	LEC-8, CLEC-117, CLEC-173, CLEC-136, PQN-84, CLEC-82, CLEC-83, CLEC-170, CLEC-160, CLEC-72, CLEC-73, CLEC-86, CLEC-166, CLEC-52, CLEC-53, CLEC-169	673	102	7243	1.6882	0.98365	0.444366	41.1823
GOTERM_CC_4	GO:0030288~outer membrane-bounded periplasmic space	5	0.204332	0.0502631	CDH-12, GLR-7, GLR-5, GLR-2, GSTK-2	922	14	8829	3.41997	0.996188	0.604761	44.0483
GOTERM_CC_5	GO:0030288~outer membrane-bounded periplasmic space	5	0.204332	0.0503849	CDH-12, GLR-7, GLR-5, GLR-2, GSTK-2	920	14	8803	3.41731	0.99561	0.74259	43.9591
PIR_SUPERFAMILY	PIRSF028729:E3_ubiquit_lig_SCF_Skp	6	0.245198	0.0508028	SKR-10, SKR-5, SKR-8, SKR-9, SKR-12, SKR-13	533	18	4541	2.8399	1	0.636547	50.6805
GOTERM_BP_FAT	GO:0007635~chemosensory behavior	6	0.245198	0.0526279	UNC-119, ODR-4, TBX-2, CHE-3, ODR-1, DYF-2	716	23	7838	2.85572	1	0.920641	55.7704
INTERPRO	IPR002110:Ankyrin	16	0.653862	0.0535003	F26D2.10, F36D3.5, K09D9.11, F56H1.3, C01G10.1, C18H2.3, C18H2.5, T08G3.7, C18H2.4, C38D9.5, T16G1.9, SPE-41, F37A4.4, Y67A10A.3, C18H2.1, F40E12.2	1457	90	13633	1.66345	1	0.59265	57.1942
GOTERM_BP_3	GO:0007635~chemosensory behavior	6	0.245198	0.054119	UNC-119, ODR-4, TBX-2, CHE-3, ODR-1, DYF-2	728	23	7908	2.83373	1	0.89026	52.0427
GOTERM_MF_3	GO:0005328~neurotransmitter:sodium symporter activity	5	0.204332	0.0542557	MOD-5, SNF-10, SNF-5, SNF-2, F56F4.3	673	16	7243	3.36321	0.990245	0.439401	44.9738
INTERPRO	IPR018453:Protease inhibitor I8, cysteine-rich trypsin inhibitor-like subgroup	6	0.245198	0.0547635	K05F1.10, T01D3.3, Y69H2.10, B0238.12, T01D3.6, Y26D4A.12	1457	20	13633	2.80707	1	0.594325	58.0674
INTERPRO	IPR016072:SKP1 component, dimerisation	6	0.245198	0.0547635	SKR-10, SKR-5, SKR-8, SKR-9, SKR-12, SKR-13	1457	20	13633	2.80707	1	0.594325	58.0674
GOTERM_CC_2	GO:0044462~external encapsulating structure part	5	0.204332	0.0556281	CDH-12, GLR-7, GLR-5, GLR-2, GSTK-2	948	15	9458	3.3256	0.857155	0.322401	39.5486
GOTERM_CC_2	GO:0030313~cell envelope	5	0.204332	0.0556281	CDH-12, GLR-7, GLR-5, GLR-2, GSTK-2	948	15	9458	3.3256	0.857155	0.322401	39.5486
GOTERM_CC_3	GO:0044462~external encapsulating structure part	5	0.204332	0.0556281	CDH-12, GLR-7, GLR-5, GLR-2, GSTK-2	948	15	9458	3.3256	0.993122	0.50902	46.1288
GOTERM_CC_3	GO:0030313~cell envelope	5	0.204332	0.0556281	CDH-12, GLR-7, GLR-5, GLR-2, GSTK-2	948	15	9458	3.3256	0.993122	0.50902	46.1288
SP_PIR_KEYWORDS	cell projection	6	0.245198	0.0567872	MSP-56, MSP-57, MSP-31, MSP-45, MSP-33, MSP-59, MSP-53, MSP-19, MSP-36, MSP-55, MSP-38, MSP-81, MSP-113, MSP-49, F58A6.9, MSP-10, MSP-79, MSP-78, MSP-64, MSP-77, MSP-63, MSP-76, MSP-3, MSP-65, MSP-51, MSP-50, MSP-142, CHE-3, MSP-40, MSP-152	2374	18	19674	2.76243	0.999985	0.635716	51.6459
INTERPRO	IPR003439:ABC transporter-like	11	0.44953	0.0574754	PGP-13, PGP-7, WHT-4, WHT-5, WHT-3, PGP-12, HAF-1, ABT-5, WHT-6, PGP-8, CFT-1	1457	54	13633	1.90603	1	0.60558	59.8859
GOTERM_BP_FAT	GO:0048610~reproductive cellular process	13	0.531263	0.0577323	Y54E2A.9, T02H6.9, SPE-4, T02H6.7, R105.1, Y57G11A.2, Y39A3A.3, Y39F10C.1, SPE-15, SPE-8, Y37E11AL.4, C08G5.3, SPE-10	716	80	7838	1.77888	1	0.92667	59.2329
SMART	SM00343:ZnF_C2HC	9	0.367797	0.0595054	F54G2.2, F49F1.8, C38D9.2, F15D4.5, ZC15.1, DCT-10, K02F6.1, K08D12.3, Y43F4A.3	666	36	5537	2.07845	0.99996	0.540982	52.5113
GOTERM_BP_3	GO:0048610~reproductive cellular process	13	0.531263	0.060566	Y54E2A.9, T02H6.9, SPE-4, T02H6.7, R105.1, Y57G11A.2, Y39A3A.3, Y39F10C.1, SPE-15, SPE-8, Y37E11AL.4, C08G5.3, SPE-10	728	80	7908	1.76518	1	0.885948	56.1848
INTERPRO	IPR002076:GNS1/SUR4 membrane protein	4	0.163465	0.0624276	ELO-7, ELO-8, ELO-2, ELO-4	1457	9	13633	4.15862	1	0.630046	63.018
GOTERM_BP_5	GO:0001539~ciliary or flagellar motility	3	0.122599	0.0630673	TNC-2, CHE-3, H06I04.5	587	5	6749	6.89847	1	0.861382	59.1863
GOTERM_CC_4	GO:0044462~external encapsulating structure part	5	0.204332	0.0630721	CDH-12, GLR-7, GLR-5, GLR-2, GSTK-2	922	15	8829	3.19197	0.99912	0.634012	51.9812
GOTERM_CC_4	GO:0030313~cell envelope	5	0.204332	0.0630721	CDH-12, GLR-7, GLR-5, GLR-2, GSTK-2	922	15	8829	3.19197	0.99912	0.634012	51.9812
GOTERM_BP_2	GO:0048610~reproductive cellular process	13	0.531263	0.0646038	Y54E2A.9, T02H6.9, SPE-4, T02H6.7, R105.1, Y57G11A.2, Y39A3A.3, Y39F10C.1, SPE-15, SPE-8, Y37E11AL.4, C08G5.3, SPE-10	755	80	8116	1.74682	0.999472	0.778945	53.1537
SP_PIR_KEYWORDS	kinase	42	1.71639	0.0647632	R11E3.1, K06H7.8, C35E7.10, KIN-26, C18H7.4, Y4C6A.1, F01D4.3, Y69E1A.3, C25A8.5, VER-1, Y52D5A.2, C03C10.2, C55C3.4, F26E4.5, CKB-3, Y116A8C.38, KIN-5, FRK-1, K09B11.5, F09A5.2, T06C10.3, W01B6.5, ZC581.7, F57B9.8, NEKL-1, OLD-1, TPA-1, D1044.1, T25B9.4, T25B9.5, ZK622.1, C34F11.5, CMK-1, SPE-8, KIN-21, KIN-24, F59A3.8, ZK507.3, F22B3.8, Y116A8C.24, T21G5.1, Y43C5B.2	2374	268	19674	1.29875	0.999997	0.653589	56.4894
GOTERM_MF_3	GO:0030414~peptidase inhibitor activity	14	0.572129	0.0659521	Y55F3BR.2, C31H1.2, Y57G11C.5, CPI-2, F44G3.7, Y73F8A.20, SPON-1, R01H2.4, SRP-6, F32D8.7, T01D3.3, F29G6.1, TAG-290, C02F12.5	673	89	7243	1.69294	0.996528	0.466987	51.8393
UP_SEQ_FEATURE	metal ion-binding site:Manganese	4	0.163465	0.0661912	C27B7.6, C23G10.1, SOD-3, C06A1.3	242	13	3249	4.13096	1	0.993372	63.5118
KEGG_PATHWAY	cel00310:Lysine degradation	5	0.204332	0.0670197	SET-23, ECH-7, GBH-1, LET-268, F54C8.1	64	38	1534	3.15378	0.985471	0.652819	50.225
GOTERM_CC_FAT	GO:0030288~outer membrane-bounded periplasmic space	5	0.204332	0.0672397	CDH-12, GLR-7, GLR-5, GLR-2, GSTK-2	908	14	7912	3.11202	0.999937	0.800624	55.9683
GOTERM_CC_FAT	GO:0042597~periplasmic space	5	0.204332	0.0672397	CDH-12, GLR-7, GLR-5, GLR-2, GSTK-2	908	14	7912	3.11202	0.999937	0.800624	55.9683
GOTERM_BP_4	GO:0001539~ciliary or flagellar motility	3	0.122599	0.068303	TNC-2, CHE-3, H06I04.5	698	5	7683	6.6043	1	0.934837	62.5317
GOTERM_MF_3	GO:0004497~monooxygenase activity	16	0.653862	0.0683226	DAF-9, CYP-34A4, CYP-13B1, Y73F4A.2, CAT-2, CYP-25A2, CYP-34A10, CYP-25A1, CYP-34A6, CYP-33C5, CYP-33D3, CYP-33C2, T10E9.3, COQ-6, CYP-14A3, CYP-33C9	673	107	7243	1.60931	0.997188	0.444218	53.1321
GOTERM_CC_2	GO:0030312~external encapsulating structure	5	0.204332	0.068504	CDH-12, GLR-7, GLR-5, GLR-2, GSTK-2	948	16	9458	3.11775	0.910432	0.331103	46.4234
GOTERM_CC_3	GO:0030312~external encapsulating structure	5	0.204332	0.068504	CDH-12, GLR-7, GLR-5, GLR-2, GSTK-2	948	16	9458	3.11775	0.997917	0.537786	53.5569
GOTERM_BP_FAT	GO:0001539~ciliary or flagellar motility	3	0.122599	0.0689908	TNC-2, CHE-3, H06I04.5	716	5	7838	6.56816	1	0.947982	65.9953
GOTERM_BP_3	GO:0001539~ciliary or flagellar motility	3	0.122599	0.0699661	TNC-2, CHE-3, H06I04.5	728	5	7908	6.51758	1	0.893595	61.6345
PIR_SUPERFAMILY	PIRSF016364:Caenorhabditis elegans hypothetical protein K06H6.2	3	0.122599	0.0699745	Y40H7A.4, Y39F10A.3, Y55F3AM.11	533	4	4541	6.38977	1	0.735512	62.5991
PIR_SUPERFAMILY	PIRSF015806:Caenorhabditis elegans hypothetical protein C32B5.10	3	0.122599	0.0699745	FBXC-26, FBXC-22, FBXC-21	533	4	4541	6.38977	1	0.735512	62.5991
UP_SEQ_FEATURE	disulfide bond	23	0.939926	0.0719243	NAS-28, F52C9.5, LRP-1, NAS-14, NAS-25, F26C11.1, MUA-3, NAS-38, INS-7, NAS-32, INS-22, DPF-2, NAS-23, CLEC-160, IFE-5, SOL-1, NAS-30, TRXR-2, ZK262.3, F32A5.4, PXN-1, INS-6, TRX-2	242	215	3249	1.43623	1	0.99225	66.6743
KEGG_PATHWAY	cel00500:Starch and sucrose metabolism	4	0.163465	0.0722818	UGT-46, TRE-3, UGT-50, Y105E8B.9	64	24	1534	3.99479	0.989711	0.599617	52.9773
COG_ONTOLOGY	Defense mechanisms	6	0.245198	0.0738782	PGP-13, PGP-7, ABT-5, PGP-8, CFT-1, LACT-2	87	30	1118	2.57011	0.815202	0.344346	45.1555
INTERPRO	IPR006588:Protein of unknown function PAW	6	0.245198	0.0779757	F35F10.1, F35F10.4, C04E12.2, T20D4.3, C17B7.5, C04E12.5, C04E12.4	1457	22	13633	2.55188	1	0.70758	71.4293
INTERPRO	IPR005071:Protein of unknown function DUF274	6	0.245198	0.0779757	DOD-19, F39E9.1, DOD-20, Y46D2A.2, C34H4.1, Y46D2A.1	1457	22	13633	2.55188	1	0.70758	71.4293
UP_SEQ_FEATURE	metal ion-binding site:Zinc; catalytic	8	0.326931	0.0797317	NAS-32, NAS-23, CAH-5, NAS-30, NAS-28, NAS-14, NAS-25, NAS-38	242	51	3249	2.10598	1	0.99232	70.5717
INTERPRO	IPR004046:Glutathione S-transferase, C-terminal	10	0.408664	0.0803184	GST-15, GST-41, GST-14, GST-4, GST-19, GST-2, GST-25, GST-24, GST-33, GST-31	1457	50	13633	1.87138	1	0.712189	72.5292
INTERPRO	IPR013078:Phosphoglycerate mutase	4	0.163465	0.0823089	F53B6.7, F09C12.8, C52E4.7, F55A11.11	1457	10	13633	3.74276	1	0.714999	73.4325
INTERPRO	IPR000175:Sodium:neurotransmitter symporter	5	0.204332	0.0830569	MOD-5, SNF-10, SNF-5, SNF-2, F56F4.3	1457	16	13633	2.92403	1	0.712155	73.7647
GOTERM_CC_FAT	GO:0044462~external encapsulating structure part	5	0.204332	0.0836912	CDH-12, GLR-7, GLR-5, GLR-2, GSTK-2	908	15	7912	2.90455	0.999995	0.823697	64.2978
GOTERM_CC_FAT	GO:0030313~cell envelope	5	0.204332	0.0836912	CDH-12, GLR-7, GLR-5, GLR-2, GSTK-2	908	15	7912	2.90455	0.999995	0.823697	64.2978
KEGG_PATHWAY	cel00040:Pentose and glucuronate interconversions	3	0.122599	0.0840742	UGT-46, UGT-50, Y105E8B.9	64	12	1534	5.99219	0.995285	0.590507	58.654
GOTERM_MF_2	GO:0004857~enzyme inhibitor activity	15	0.612996	0.08658	Y55F3BR.2, C31H1.2, Y57G11C.5, CPI-2, F44G3.7, Y73F8A.20, SPON-1, R01H2.4, SRP-6, F32D8.7, T01D3.3, F29G6.1, TAG-290, C02F12.5, CKI-1	885	95	8884	1.58501	0.979637	0.385384	56.9473
KEGG_PATHWAY	cel00980:Metabolism of xenobiotics by cytochrome P450	4	0.163465	0.0876668	UGT-46, GST-4, GST-2, UGT-50	64	26	1534	3.6875	0.99629	0.550462	60.2563
GOTERM_BP_FAT	GO:0006800~oxygen and reactive oxygen species metabolic process	4	0.163465	0.0892939	SOD-3, T01D3.3, SOD-5, PXN-1	716	12	7838	3.64898	1	0.974088	75.6192
PIR_SUPERFAMILY	PIRSF036365:metalloproteinase, nematode astacin type	6	0.245198	0.0902389	NAS-32, NAS-23, NAS-30, NAS-28, NAS-25, NAS-38	533	21	4541	2.4342	1	0.806521	72.2557
GOTERM_BP_3	GO:0006800~oxygen and reactive oxygen species metabolic process	4	0.163465	0.0909507	SOD-3, T01D3.3, SOD-5, PXN-1	728	12	7908	3.62088	1	0.929412	71.6186
INTERPRO	IPR003235:Nematode insulin-related peptide, beta type	6	0.245198	0.091273	INS-7, INS-33, INS-19, INS-37, INS-5, INS-6	1457	23	13633	2.44093	1	0.741097	77.167
INTERPRO	IPR001232:SKP1 component	6	0.245198	0.091273	SKR-10, SKR-5, SKR-8, SKR-9, SKR-12, SKR-13	1457	23	13633	2.44093	1	0.741097	77.167
INTERPRO	IPR009819:Pes-10	3	0.122599	0.0915621	C27C7.7, SDZ-26, PES-10	1457	5	13633	5.61414	1	0.736368	77.2788
INTERPRO	IPR010601:Protein of unknown function DUF1182	3	0.122599	0.0915621	F16D3.6, B0546.5, Y69H2.1	1457	5	13633	5.61414	1	0.736368	77.2788
GOTERM_MF_FAT	GO:0005328~neurotransmitter:sodium symporter activity	5	0.204332	0.0920537	MOD-5, SNF-10, SNF-5, SNF-2, F56F4.3	741	16	6686	2.81967	1	0.828368	73.526
GOTERM_BP_4	GO:0006801~superoxide metabolic process	3	0.122599	0.0964231	SOD-3, T01D3.3, SOD-5	698	6	7683	5.50358	1	0.971504	75.5103
GOTERM_BP_FAT	GO:0006801~superoxide metabolic process	3	0.122599	0.0973608	SOD-3, T01D3.3, SOD-5	716	6	7838	5.47346	1	0.977404	78.6822
INTERPRO	IPR002035:von Willebrand factor, type A	10	0.408664	0.0976893	CLEC-66, CLEC-65, C18H7.1, CLEC-160, CLEC-60, HIM-4, DPY-1, CUTL-23, MUA-3, T19D12.4	1457	52	13633	1.7994	1	0.754329	79.532
INTERPRO	IPR002413:Ves allergen	5	0.204332	0.099828	SCL-15, SCL-23, SCL-6, VAP-1, SCL-3	1457	17	13633	2.75203	1	0.756589	80.268

## Sheet: AWK107.g3_vs_WT
Category	Term	Count	%	PValue	Genes	List Total	Pop Hits	Pop Total	Fold Enrichment	Bonferroni	Benjamini	FDR
GOTERM_BP_4	GO:0006796~phosphate metabolic process	146	8.76351	4.51157e-52	R06B10.1, K06H7.8, C18H7.4, ZK666.8, F26A1.3, TAG-191, R10D12.10, ZK484.7, F01D4.3, W09C3.1, C03C10.2, C14A4.13, W06F12.3, C27D8.1, F54H5.2, T22C1.8, W03F8.2, F26E4.5, ZK596.2, C09B9.4, ZC581.7, F42C5.5, F57B9.8, F55H12.5, OLD-1, R13H9.6, R13H9.5, M7.7, ZC581.2, F20H11.4, F26A1.4, KIN-21, KIN-24, Y80D3A.8, F22B3.8, Y39B6A.30, C27D6.11, T19D12.5, B0207.7, C56C10.6, GCY-22, Y47G6A.13, C33H5.16, CDC…	435	665	7683	3.87769	1.34445e-49	1.34445e-49	6.02267e-49
GOTERM_BP_FAT	GO:0006796~phosphate metabolic process	146	8.76351	1.90832e-51	R06B10.1, K06H7.8, C18H7.4, ZK666.8, F26A1.3, TAG-191, R10D12.10, ZK484.7, F01D4.3, W09C3.1, C03C10.2, C14A4.13, W06F12.3, C27D8.1, F54H5.2, T22C1.8, W03F8.2, F26E4.5, ZK596.2, C09B9.4, ZC581.7, F42C5.5, F57B9.8, F55H12.5, OLD-1, R13H9.6, R13H9.5, M7.7, ZC581.2, F20H11.4, F26A1.4, KIN-21, KIN-24, Y80D3A.8, F22B3.8, Y39B6A.30, C27D6.11, T19D12.5, B0207.7, C56C10.6, GCY-22, Y47G6A.13, C33H5.16, CDC…	447	665	7838	3.84972	9.46526e-49	9.46526e-49	2.74495e-48
GOTERM_BP_FAT	GO:0006793~phosphorus metabolic process	146	8.76351	1.90832e-51	R06B10.1, K06H7.8, C18H7.4, ZK666.8, F26A1.3, TAG-191, R10D12.10, ZK484.7, F01D4.3, W09C3.1, C03C10.2, C14A4.13, W06F12.3, C27D8.1, F54H5.2, T22C1.8, W03F8.2, F26E4.5, ZK596.2, C09B9.4, ZC581.7, F42C5.5, F57B9.8, F55H12.5, OLD-1, R13H9.6, R13H9.5, M7.7, ZC581.2, F20H11.4, F26A1.4, KIN-21, KIN-24, Y80D3A.8, F22B3.8, Y39B6A.30, C27D6.11, T19D12.5, B0207.7, C56C10.6, GCY-22, Y47G6A.13, C33H5.16, CDC…	447	665	7838	3.84972	9.46526e-49	9.46526e-49	2.74495e-48
GOTERM_BP_3	GO:0006793~phosphorus metabolic process	146	8.76351	2.02949e-50	R06B10.1, K06H7.8, C18H7.4, ZK666.8, F26A1.3, TAG-191, R10D12.10, ZK484.7, F01D4.3, W09C3.1, C03C10.2, C14A4.13, W06F12.3, C27D8.1, F54H5.2, T22C1.8, W03F8.2, F26E4.5, ZK596.2, C09B9.4, ZC581.7, F42C5.5, F57B9.8, F55H12.5, OLD-1, R13H9.6, R13H9.5, M7.7, ZC581.2, F20H11.4, F26A1.4, KIN-21, KIN-24, Y80D3A.8, F22B3.8, Y39B6A.30, C27D6.11, T19D12.5, B0207.7, C56C10.6, GCY-22, Y47G6A.13, C33H5.16, CDC…	458	665	7908	3.79081	4.62725e-48	4.62725e-48	2.59827e-47
GOTERM_BP_5	GO:0006464~protein modification process	145	8.70348	1.20939e-49	R06B10.1, K06H7.8, C18H7.4, ZK666.8, F26A1.3, TAG-191, R10D12.10, ZK484.7, F01D4.3, W09C3.1, C03C10.2, C14A4.13, W06F12.3, C27D8.1, UBC-24, F54H5.2, T22C1.8, W03F8.2, F26E4.5, ZK596.2, C09B9.4, ZC581.7, F42C5.5, F57B9.8, F55H12.5, OLD-1, R13H9.6, R13H9.5, M7.7, ZC581.2, F20H11.4, F26A1.4, KIN-21, KIN-24, Y80D3A.8, F22B3.8, Y39B6A.30, C27D6.11, T19D12.5, B0207.7, C56C10.6, GCY-22, Y47G6A.13, C33H5…	376	711	6749	3.66058	3.13232e-47	3.13232e-47	1.57985e-46
GOTERM_BP_4	GO:0043412~biopolymer modification	145	8.70348	3.60717e-45	R06B10.1, K06H7.8, C18H7.4, ZK666.8, F26A1.3, TAG-191, R10D12.10, ZK484.7, F01D4.3, W09C3.1, C03C10.2, C14A4.13, W06F12.3, C27D8.1, UBC-24, F54H5.2, T22C1.8, W03F8.2, F26E4.5, ZK596.2, C09B9.4, ZC581.7, F42C5.5, F57B9.8, F55H12.5, OLD-1, R13H9.6, R13H9.5, M7.7, ZC581.2, F20H11.4, F26A1.4, KIN-21, KIN-24, Y80D3A.8, F22B3.8, Y39B6A.30, C27D6.11, T19D12.5, B0207.7, C56C10.6, GCY-22, Y47G6A.13, C33H5…	435	740	7683	3.46081	1.07494e-42	5.37468e-43	4.81535e-42
GOTERM_BP_FAT	GO:0006468~protein amino acid phosphorylation	98	5.88235	5.86259e-34	K06H7.8, C18H7.4, F26A1.3, ZK666.8, TAG-191, R10D12.10, F01D4.3, W09C3.1, C03C10.2, W06F12.3, C14A4.13, C27D8.1, F54H5.2, W03F8.2, F26E4.5, ZK596.2, C09B9.4, ZC581.7, F57B9.8, OLD-1, R13H9.6, R13H9.5, ZC581.2, M7.7, F26A1.4, KIN-21, KIN-24, F22B3.8, C27D6.11, T19D12.5, B0207.7, C56C10.6, GCY-22, Y47G6A.13, Y69E1A.3, H05L14.1, ZAK-1, F21F3.2, KIN-5, T06C10.3, F33D11.7, T25B9.4, T25B9.5, C50F4.10, …	447	437	7838	3.93226	2.90784e-31	1.45392e-31	8.43284e-31
GOTERM_CC_3	GO:0031224~intrinsic to membrane	572	34.3337	6.11033e-31	Y37H2A.14, C06G4.4, Y105C5B.17, SRH-70, F58F12.2, F32B4.2, GTL-2, C31H1.2, T05E12.3, COL-95, TSP-5, DPF-2, TSP-4, ABT-5, E04F6.4, UGT-63, C38D9.5, T22C1.9, T19A6.4, TSP-3, C45B2.2, W01D2.3, C09B9.2, C45B2.1, M03E7.3, Y69A2AR.23, COL-88, UGT-54, MEC-4, F56D6.13, F56D6.12, Y73F8A.35, F08A8.8, B0207.9, GLT-5, GLT-6, ZK795.2, R105.1, NAS-25, C33A11.2, K07A1.5, K09F6.3, UGT-42, C32C4.3, ZK892.3, UGT-4…	647	6608	9458	1.26538	3.54399e-29	3.54399e-29	6.07938e-28
GOTERM_BP_5	GO:0016310~phosphorylation	100	6.0024	9.85836e-31	K06H7.8, C18H7.4, F26A1.3, ZK666.8, TAG-191, R10D12.10, F01D4.3, W09C3.1, C03C10.2, W06F12.3, C14A4.13, C27D8.1, F54H5.2, W03F8.2, F26E4.5, ZK596.2, C09B9.4, ZC581.7, F57B9.8, OLD-1, R13H9.6, R13H9.5, ZC581.2, M7.7, F26A1.4, KIN-21, KIN-24, F22B3.8, C27D6.11, T19D12.5, B0207.7, C56C10.6, GCY-22, Y47G6A.13, Y69E1A.3, H05L14.1, ZAK-1, F21F3.2, KIN-5, T06C10.3, F33D11.7, T25B9.4, T25B9.5, C50F4.10, …	376	514	6749	3.49211	2.55332e-28	1.27666e-28	1.28782e-27
GOTERM_BP_FAT	GO:0016310~phosphorylation	100	6.0024	2.72513e-29	K06H7.8, C18H7.4, F26A1.3, ZK666.8, TAG-191, R10D12.10, F01D4.3, W09C3.1, C03C10.2, W06F12.3, C14A4.13, C27D8.1, F54H5.2, W03F8.2, F26E4.5, ZK596.2, C09B9.4, ZC581.7, F57B9.8, OLD-1, R13H9.6, R13H9.5, ZC581.2, M7.7, F26A1.4, KIN-21, KIN-24, F22B3.8, C27D6.11, T19D12.5, B0207.7, C56C10.6, GCY-22, Y47G6A.13, Y69E1A.3, H05L14.1, ZAK-1, F21F3.2, KIN-5, T06C10.3, F33D11.7, T25B9.4, T25B9.5, C50F4.10, …	447	514	7838	3.41142	1.35166e-26	4.50555e-27	3.91987e-26
GOTERM_CC_2	GO:0044425~membrane part	576	34.5738	3.75648e-29	Y37H2A.14, C06G4.4, Y105C5B.17, SRH-70, F58F12.2, F32B4.2, GTL-2, C31H1.2, T05E12.3, COL-95, TSP-5, DPF-2, TSP-4, ABT-5, E04F6.4, UGT-63, C38D9.5, T22C1.9, T19A6.4, TSP-3, C45B2.2, W01D2.3, C09B9.2, C45B2.1, M03E7.3, CYC-2.2, Y69A2AR.23, COL-88, UGT-54, MEC-4, F56D6.13, F56D6.12, Y73F8A.35, F08A8.8, B0207.9, GLT-5, GLT-6, ZK795.2, R105.1, NAS-25, C33A11.2, K07A1.5, K09F6.3, UGT-42, C32C4.3, ZK892…	647	6752	9458	1.24705	1.01425e-27	1.01425e-27	3.11218e-26
GOTERM_CC_3	GO:0044425~membrane part	576	34.5738	3.75648e-29	Y37H2A.14, C06G4.4, Y105C5B.17, SRH-70, F58F12.2, F32B4.2, GTL-2, C31H1.2, T05E12.3, COL-95, TSP-5, DPF-2, TSP-4, ABT-5, E04F6.4, UGT-63, C38D9.5, T22C1.9, T19A6.4, TSP-3, C45B2.2, W01D2.3, C09B9.2, C45B2.1, M03E7.3, CYC-2.2, Y69A2AR.23, COL-88, UGT-54, MEC-4, F56D6.13, F56D6.12, Y73F8A.35, F08A8.8, B0207.9, GLT-5, GLT-6, ZK795.2, R105.1, NAS-25, C33A11.2, K07A1.5, K09F6.3, UGT-42, C32C4.3, ZK892…	647	6752	9458	1.24705	2.17876e-27	1.08938e-27	3.73745e-26
GOTERM_BP_5	GO:0044267~cellular protein metabolic process	153	9.18367	3.26595e-28	R06B10.1, K06H7.8, C18H7.4, ZK666.8, F26A1.3, TAG-191, R10D12.10, ZK484.7, F01D4.3, W09C3.1, C03C10.2, C14A4.13, W06F12.3, C27D8.1, UBC-24, F54H5.2, T22C1.8, W03F8.2, F26E4.5, ZK596.2, C09B9.4, ZC581.7, F42C5.5, F57B9.8, F55H12.5, OLD-1, R13H9.6, R13H9.5, M7.7, ZC581.2, F20H11.4, F26A1.4, KIN-21, KIN-24, Y80D3A.8, F22B3.8, Y39B6A.30, C27D6.11, F55D12.6, T19D12.5, F49H6.5, B0207.7, C56C10.6, GCY-2…	376	1167	6749	2.35327	8.45882e-26	2.81961e-26	4.26639e-25
GOTERM_MF_FAT	GO:0004721~phosphoprotein phosphatase activity	62	3.72149	7.38576e-27	R06B10.1, Y71G12B.30, F38H4.4, ZK484.7, W03F11.4, C06A1.3, F23B12.1, T22C1.8, Y116A8C.37, F52H3.6, C50F2.5, W01B6.6, Y57G11C.6, F36H1.3, T20B6.1, F42C5.5, F55H12.5, Y113G7C.1, F20H11.4, C34D4.2, C17H12.3, C17H12.5, Y80D3A.8, Y39B6A.30, C27B7.6, C15H7.3, M05B5.1, T16G12.7, C48B6.4, C33H5.16, GSP-3, CDC-25.4, GSP-4, Y69E1A.4, R08A2.2, K09F6.3, T28F4.3, F49E11.7, C46A5.1, T04F3.3, F35C11.2, Y54F10BM…	499	173	6686	4.80188	2.19357e-24	2.19357e-24	9.85447e-24
GOTERM_BP_4	GO:0019538~protein metabolic process	182	10.9244	8.14928e-27	R06B10.1, K06H7.8, C18H7.4, ZK666.8, F26A1.3, TAG-191, R10D12.10, ZK484.7, F01D4.3, DPF-2, C03C10.2, Y19D10B.6, W09C3.1, C14A4.13, W06F12.3, C27D8.1, UBC-24, F54H5.2, T22C1.8, F42G10.1, W03F8.2, F26E4.5, ZK596.2, C09B9.4, ZC581.7, R03G8.4, F42C5.5, F57B9.8, F55H12.5, OLD-1, F45E1.5, R13H9.6, R13H9.5, NAS-38, M7.7, ZC581.2, F20H11.4, F26A1.4, CPZ-1, KIN-21, KIN-24, Y80D3A.8, F22B3.8, Y39B6A.30, ZM…	435	1536	7683	2.09277	2.42849e-24	8.09495e-25	1.08788e-23
GOTERM_BP_4	GO:0044267~cellular protein metabolic process	153	9.18367	2.22e-26	R06B10.1, K06H7.8, C18H7.4, ZK666.8, F26A1.3, TAG-191, R10D12.10, ZK484.7, F01D4.3, W09C3.1, C03C10.2, C14A4.13, W06F12.3, C27D8.1, UBC-24, F54H5.2, T22C1.8, W03F8.2, F26E4.5, ZK596.2, C09B9.4, ZC581.7, F42C5.5, F57B9.8, F55H12.5, OLD-1, R13H9.6, R13H9.5, M7.7, ZC581.2, F20H11.4, F26A1.4, KIN-21, KIN-24, Y80D3A.8, F22B3.8, Y39B6A.30, C27D6.11, F55D12.6, T19D12.5, F49H6.5, B0207.7, C56C10.6, GCY-2…	435	1167	7683	2.31559	6.6156e-24	1.6539e-24	2.96357e-23
GOTERM_CC_2	GO:0016020~membrane	579	34.7539	2.57638e-26	Y37H2A.14, C06G4.4, Y105C5B.17, SRH-70, F58F12.2, F32B4.2, GTL-2, C31H1.2, T05E12.3, COL-95, TSP-5, DPF-2, TSP-4, ABT-5, E04F6.4, GPN-1, UGT-63, C38D9.5, T22C1.9, T19A6.4, TSP-3, C45B2.2, W01D2.3, C09B9.2, C45B2.1, M03E7.3, CYC-2.2, Y69A2AR.23, COL-88, UGT-54, MEC-4, F56D6.13, F56D6.12, Y73F8A.35, F08A8.8, B0207.9, GLT-5, GLT-6, ZK795.2, R105.1, NAS-25, C33A11.2, K07A1.5, K09F6.3, UGT-42, C32C4.3…	647	6918	9458	1.22347	6.95623e-25	3.47812e-25	2.13449e-23
GOTERM_CC_3	GO:0016020~membrane	579	34.7539	2.57638e-26	Y37H2A.14, C06G4.4, Y105C5B.17, SRH-70, F58F12.2, F32B4.2, GTL-2, C31H1.2, T05E12.3, COL-95, TSP-5, DPF-2, TSP-4, ABT-5, E04F6.4, GPN-1, UGT-63, C38D9.5, T22C1.9, T19A6.4, TSP-3, C45B2.2, W01D2.3, C09B9.2, C45B2.1, M03E7.3, CYC-2.2, Y69A2AR.23, COL-88, UGT-54, MEC-4, F56D6.13, F56D6.12, Y73F8A.35, F08A8.8, B0207.9, GLT-5, GLT-6, ZK795.2, R105.1, NAS-25, C33A11.2, K07A1.5, K09F6.3, UGT-42, C32C4.3…	647	6918	9458	1.22347	1.4943e-24	4.981e-25	2.56333e-23
INTERPRO	IPR000719:Protein kinase, core	95	5.70228	1.44976e-25	K06H7.8, C35E7.10, C18H7.4, C05C12.1, F26A1.3, ZK666.8, C25H3.1, TAG-191, R10D12.10, T05C12.1, F01D4.3, C03C10.2, W09C3.1, C14A4.13, W06F12.3, C27D8.1, F54H5.2, W03F8.2, B0218.5, F26E4.5, ZK596.2, Y116A8C.38, FRK-1, F38E1.3, W03G9.5, GSKA-3, K09B11.5, W01B6.2, F35C11.3, C09B9.4, W01B6.5, Y39G8B.5, F25F2.1, ZC581.7, F57B9.8, OLD-1, M05D6.1, R13H9.6, R13H9.5, M7.7, ZC581.2, C34F11.5, F26A1.4, KIN-2…	977	404	13633	3.28125	8.55358e-23	8.55358e-23	2.13626e-22
GOTERM_CC_5	GO:0016021~integral to membrane	572	34.3337	2.61009e-25	Y37H2A.14, C06G4.4, Y105C5B.17, SRH-70, F58F12.2, F32B4.2, GTL-2, C31H1.2, T05E12.3, COL-95, TSP-5, DPF-2, TSP-4, ABT-5, E04F6.4, UGT-63, C38D9.5, T22C1.9, T19A6.4, TSP-3, C45B2.2, W01D2.3, C09B9.2, C45B2.1, M03E7.3, Y69A2AR.23, COL-88, UGT-54, MEC-4, F56D6.13, F56D6.12, Y73F8A.35, F08A8.8, B0207.9, GLT-5, GLT-6, ZK795.2, R105.1, NAS-25, C33A11.2, K07A1.5, K09F6.3, UGT-42, C32C4.3, ZK892.3, UGT-4…	631	6596	8803	1.20981	1.93147e-23	1.93147e-23	2.7319e-22
GOTERM_BP_3	GO:0019538~protein metabolic process	182	10.9244	3.51604e-25	R06B10.1, K06H7.8, C18H7.4, ZK666.8, F26A1.3, TAG-191, R10D12.10, ZK484.7, F01D4.3, DPF-2, C03C10.2, Y19D10B.6, W09C3.1, C14A4.13, W06F12.3, C27D8.1, UBC-24, F54H5.2, T22C1.8, F42G10.1, W03F8.2, F26E4.5, ZK596.2, C09B9.4, ZC581.7, R03G8.4, F42C5.5, F57B9.8, F55H12.5, OLD-1, F45E1.5, R13H9.6, R13H9.5, NAS-38, M7.7, ZC581.2, F20H11.4, F26A1.4, CPZ-1, KIN-21, KIN-24, Y80D3A.8, F22B3.8, Y39B6A.30, ZM…	458	1536	7908	2.04589	8.01656e-23	4.00828e-23	4.50142e-22
GOTERM_MF_5	GO:0004672~protein kinase activity	98	5.88235	3.80925e-25	K06H7.8, C18H7.4, F26A1.3, ZK666.8, TAG-191, R10D12.10, F01D4.3, W09C3.1, C03C10.2, W06F12.3, C14A4.13, C27D8.1, F54H5.2, W03F8.2, F26E4.5, ZK596.2, C09B9.4, ZC581.7, F57B9.8, OLD-1, R13H9.6, R13H9.5, ZC581.2, M7.7, F26A1.4, KIN-21, KIN-24, F22B3.8, C27D6.11, T19D12.5, B0207.7, C56C10.6, GCY-22, Y47G6A.13, Y69E1A.3, H05L14.1, ZAK-1, F21F3.2, KIN-5, T06C10.3, F33D11.7, T25B9.4, T25B9.5, C50F4.10, …	364	448	4951	2.97536	3.08549e-23	3.08549e-23	4.05964e-22
GOTERM_CC_5	GO:0031224~intrinsic to membrane	572	34.3337	5.57799e-25	Y37H2A.14, C06G4.4, Y105C5B.17, SRH-70, F58F12.2, F32B4.2, GTL-2, C31H1.2, T05E12.3, COL-95, TSP-5, DPF-2, TSP-4, ABT-5, E04F6.4, UGT-63, C38D9.5, T22C1.9, T19A6.4, TSP-3, C45B2.2, W01D2.3, C09B9.2, C45B2.1, M03E7.3, Y69A2AR.23, COL-88, UGT-54, MEC-4, F56D6.13, F56D6.12, Y73F8A.35, F08A8.8, B0207.9, GLT-5, GLT-6, ZK795.2, R105.1, NAS-25, C33A11.2, K07A1.5, K09F6.3, UGT-42, C32C4.3, ZK892.3, UGT-4…	631	6608	8803	1.20761	4.12771e-23	2.06386e-23	5.83831e-22
GOTERM_MF_4	GO:0042578~phosphoric ester hydrolase activity	70	4.20168	1.35164e-24	R06B10.1, Y71G12B.30, F38H4.4, F55C5.2, ZK484.7, W03F11.4, C06A1.3, F23B12.1, T22C1.8, Y116A8C.37, F52H3.6, C50F2.5, W01B6.6, Y57G11C.6, F36H1.3, T20B6.1, F42C5.5, Y113G7C.1, F55H12.5, F20H11.4, C34D4.2, C17H12.3, C17H12.5, Y105C5B.3, Y80D3A.8, Y39B6A.30, ASM-2, C27B7.6, M05B5.1, C15H7.3, T16G12.7, C48B6.4, T09B9.3, GSP-3, C33H5.16, F26C11.1, GSP-4, CDC-25.4, Y69E1A.4, R08A2.2, T28F4.3, K09F6.3, …	425	256	6132	3.94522	1.05428e-22	1.05428e-22	1.42974e-21
GOTERM_CC_4	GO:0016021~integral to membrane	572	34.3337	1.58463e-24	Y37H2A.14, C06G4.4, Y105C5B.17, SRH-70, F58F12.2, F32B4.2, GTL-2, C31H1.2, T05E12.3, COL-95, TSP-5, DPF-2, TSP-4, ABT-5, E04F6.4, UGT-63, C38D9.5, T22C1.9, T19A6.4, TSP-3, C45B2.2, W01D2.3, C09B9.2, C45B2.1, M03E7.3, Y69A2AR.23, COL-88, UGT-54, MEC-4, F56D6.13, F56D6.12, Y73F8A.35, F08A8.8, B0207.9, GLT-5, GLT-6, ZK795.2, R105.1, NAS-25, C33A11.2, K07A1.5, K09F6.3, UGT-42, C32C4.3, ZK892.3, UGT-4…	634	6596	8829	1.20764	1.23601e-22	1.23601e-22	1.67619e-21
GOTERM_MF_FAT	GO:0004674~protein serine/threonine kinase activity	95	5.70228	3.03089e-24	K06H7.8, C35E7.10, C05C12.1, C18H7.4, F26A1.3, ZK666.8, C25H3.1, TAG-191, R10D12.10, T05C12.1, F01D4.3, C03C10.2, W09C3.1, C14A4.13, W06F12.3, C27D8.1, F54H5.2, W03F8.2, B0218.5, F26E4.5, ZK596.2, Y116A8C.38, FRK-1, F38E1.3, W03G9.5, GSKA-3, K09B11.5, W01B6.2, F35C11.3, C09B9.4, W01B6.5, Y39G8B.5, F25F2.1, ZC581.7, F57B9.8, OLD-1, M05D6.1, R13H9.6, R13H9.5, M7.7, ZC581.2, C34F11.5, F26A1.4, KIN-2…	499	418	6686	3.04518	9.00176e-22	4.50088e-22	4.04398e-21
GOTERM_CC_4	GO:0031224~intrinsic to membrane	572	34.3337	3.34357e-24	Y37H2A.14, C06G4.4, Y105C5B.17, SRH-70, F58F12.2, F32B4.2, GTL-2, C31H1.2, T05E12.3, COL-95, TSP-5, DPF-2, TSP-4, ABT-5, E04F6.4, UGT-63, C38D9.5, T22C1.9, T19A6.4, TSP-3, C45B2.2, W01D2.3, C09B9.2, C45B2.1, M03E7.3, Y69A2AR.23, COL-88, UGT-54, MEC-4, F56D6.13, F56D6.12, Y73F8A.35, F08A8.8, B0207.9, GLT-5, GLT-6, ZK795.2, R105.1, NAS-25, C33A11.2, K07A1.5, K09F6.3, UGT-42, C32C4.3, ZK892.3, UGT-4…	634	6608	8829	1.20545	2.60799e-22	1.30399e-22	3.53677e-21
INTERPRO	IPR000242:Protein-tyrosine phosphatase, receptor/non-receptor type	43	2.58103	4.87299e-24	R06B10.1, F38H4.4, C15H7.3, M05B5.1, C48B6.4, C33H5.16, ZK484.7, W03F11.4, K09F6.3, T28F4.3, C46A5.1, T04F3.3, F35C11.2, Y54F10BM.3, C43E11.5, T22C1.8, F40G12.10, Y116A8C.37, Y69A2AR.19, C50F2.5, B0207.1, Y57G11C.6, W01B6.6, F36H1.3, F54F12.1, T20B6.1, C24D10.1, F42C5.5, F55H12.5, Y113G7C.1, R155.3, F47B3.7, F55F8.7, F20H11.4, C17H12.3, C17H12.5, Y80D3A.8, K07F5.6, T27A3.5, F25H5.7, Y18H1A.1, Y39…	977	93	13633	6.45182	2.87506e-21	1.43753e-21	7.18048e-21
GOTERM_MF_5	GO:0016791~phosphatase activity	66	3.96158	6.82304e-24	R06B10.1, Y71G12B.30, F38H4.4, ZK484.7, W03F11.4, C06A1.3, F23B12.1, T22C1.8, Y116A8C.37, F52H3.6, C50F2.5, W01B6.6, Y57G11C.6, F36H1.3, T20B6.1, F42C5.5, F55H12.5, Y113G7C.1, F20H11.4, C34D4.2, C17H12.3, C17H12.5, Y105C5B.3, Y80D3A.8, Y39B6A.30, C27B7.6, C15H7.3, M05B5.1, T16G12.7, C48B6.4, GSP-3, C33H5.16, F26C11.1, GSP-4, CDC-25.4, Y69E1A.4, R08A2.2, K09F6.3, T28F4.3, F49E11.7, C46A5.1, T04F3.…	364	225	4951	3.98982	5.52666e-22	2.76333e-22	7.27154e-21
GOTERM_MF_FAT	GO:0004672~protein kinase activity	98	5.88235	1.02725e-23	K06H7.8, C18H7.4, F26A1.3, ZK666.8, TAG-191, R10D12.10, F01D4.3, W09C3.1, C03C10.2, W06F12.3, C14A4.13, C27D8.1, F54H5.2, W03F8.2, F26E4.5, ZK596.2, C09B9.4, ZC581.7, F57B9.8, OLD-1, R13H9.6, R13H9.5, ZC581.2, M7.7, F26A1.4, KIN-21, KIN-24, F22B3.8, C27D6.11, T19D12.5, B0207.7, C56C10.6, GCY-22, Y47G6A.13, Y69E1A.3, H05L14.1, ZAK-1, F21F3.2, KIN-5, T06C10.3, F33D11.7, T25B9.4, T25B9.5, C50F4.10, …	499	448	6686	2.93099	3.05093e-21	1.01698e-21	1.37061e-20
SMART	SM00194:PTPc	43	2.58103	1.08676e-23	R06B10.1, F38H4.4, C15H7.3, M05B5.1, C48B6.4, C33H5.16, ZK484.7, W03F11.4, K09F6.3, T28F4.3, C46A5.1, T04F3.3, F35C11.2, Y54F10BM.3, C43E11.5, T22C1.8, F40G12.10, Y116A8C.37, Y69A2AR.19, C50F2.5, B0207.1, Y57G11C.6, W01B6.6, F36H1.3, F54F12.1, T20B6.1, C24D10.1, F42C5.5, F55H12.5, Y113G7C.1, R155.3, F47B3.7, F55F8.7, F20H11.4, C17H12.3, C17H12.5, Y80D3A.8, K07F5.6, T27A3.5, F25H5.7, Y18H1A.1, Y39…	416	93	5537	6.15413	1.22804e-21	1.22804e-21	1.23394e-20
GOTERM_BP_FAT	GO:0006470~protein amino acid dephosphorylation	44	2.64106	3.37331e-23	R06B10.1, F38H4.4, C15H7.3, M05B5.1, C48B6.4, C33H5.16, ZK484.7, CDC-25.4, W03F11.4, K09F6.3, T28F4.3, C46A5.1, T04F3.3, F35C11.2, Y54F10BM.3, C43E11.5, T22C1.8, F40G12.10, Y116A8C.37, Y69A2AR.19, C50F2.5, B0207.1, Y57G11C.6, W01B6.6, F36H1.3, F54F12.1, T20B6.1, C24D10.1, F42C5.5, F55H12.5, Y113G7C.1, R155.3, F47B3.7, F55F8.7, F20H11.4, C17H12.3, C17H12.5, Y80D3A.8, K07F5.6, T27A3.5, F25H5.7, Y18…	447	125	7838	6.17221	1.67316e-20	4.18291e-21	4.85223e-20
GOTERM_MF_FAT	GO:0016791~phosphatase activity	66	3.96158	4.71161e-23	R06B10.1, Y71G12B.30, F38H4.4, ZK484.7, W03F11.4, C06A1.3, F23B12.1, T22C1.8, Y116A8C.37, F52H3.6, C50F2.5, W01B6.6, Y57G11C.6, F36H1.3, T20B6.1, F42C5.5, F55H12.5, Y113G7C.1, F20H11.4, C34D4.2, C17H12.3, C17H12.5, Y105C5B.3, Y80D3A.8, Y39B6A.30, C27B7.6, C15H7.3, M05B5.1, T16G12.7, C48B6.4, GSP-3, C33H5.16, F26C11.1, GSP-4, CDC-25.4, Y69E1A.4, R08A2.2, K09F6.3, T28F4.3, F49E11.7, C46A5.1, T04F3.…	499	225	6686	3.93031	1.39935e-20	3.49837e-21	6.28648e-20
GOTERM_CC_4	GO:0044425~membrane part	576	34.5738	2.08062e-22	Y37H2A.14, C06G4.4, Y105C5B.17, SRH-70, F58F12.2, F32B4.2, GTL-2, C31H1.2, T05E12.3, COL-95, TSP-5, DPF-2, TSP-4, ABT-5, E04F6.4, UGT-63, C38D9.5, T22C1.9, T19A6.4, TSP-3, C45B2.2, W01D2.3, C09B9.2, C45B2.1, M03E7.3, CYC-2.2, Y69A2AR.23, COL-88, UGT-54, MEC-4, F56D6.13, F56D6.12, Y73F8A.35, F08A8.8, B0207.9, GLT-5, GLT-6, ZK795.2, R105.1, NAS-25, C33A11.2, K07A1.5, K09F6.3, UGT-42, C32C4.3, ZK892…	634	6752	8829	1.18799	1.62288e-20	5.4096e-21	2.20084e-19
GOTERM_BP_5	GO:0016311~dephosphorylation	44	2.64106	2.3085e-22	R06B10.1, F38H4.4, C15H7.3, M05B5.1, C48B6.4, C33H5.16, ZK484.7, CDC-25.4, W03F11.4, K09F6.3, T28F4.3, C46A5.1, T04F3.3, F35C11.2, Y54F10BM.3, C43E11.5, T22C1.8, F40G12.10, Y116A8C.37, Y69A2AR.19, C50F2.5, B0207.1, Y57G11C.6, W01B6.6, F36H1.3, F54F12.1, T20B6.1, C24D10.1, F42C5.5, F55H12.5, Y113G7C.1, R155.3, F47B3.7, F55F8.7, F20H11.4, C17H12.3, C17H12.5, Y80D3A.8, K07F5.6, T27A3.5, F25H5.7, Y18…	376	134	6749	5.89386	5.97903e-20	1.49476e-20	3.01565e-19
GOTERM_MF_4	GO:0016773~phosphotransferase activity, alcohol group as acceptor	98	5.88235	4.56548e-22	K06H7.8, C18H7.4, F26A1.3, ZK666.8, TAG-191, R10D12.10, F01D4.3, W09C3.1, C03C10.2, W06F12.3, C14A4.13, C27D8.1, F54H5.2, W03F8.2, F26E4.5, ZK596.2, C09B9.4, ZC581.7, F57B9.8, OLD-1, R13H9.6, R13H9.5, ZC581.2, M7.7, F26A1.4, KIN-21, KIN-24, F22B3.8, C27D6.11, T19D12.5, B0207.7, C56C10.6, GCY-22, Y47G6A.13, Y69E1A.3, H05L14.1, ZAK-1, F21F3.2, KIN-5, T06C10.3, F33D11.7, T25B9.4, T25B9.5, C50F4.10, …	425	510	6132	2.77248	3.56107e-20	1.78054e-20	4.82928e-19
GOTERM_BP_FAT	GO:0016311~dephosphorylation	44	2.64106	7.7439e-22	R06B10.1, F38H4.4, C15H7.3, M05B5.1, C48B6.4, C33H5.16, ZK484.7, CDC-25.4, W03F11.4, K09F6.3, T28F4.3, C46A5.1, T04F3.3, F35C11.2, Y54F10BM.3, C43E11.5, T22C1.8, F40G12.10, Y116A8C.37, Y69A2AR.19, C50F2.5, B0207.1, Y57G11C.6, W01B6.6, F36H1.3, F54F12.1, T20B6.1, C24D10.1, F42C5.5, F55H12.5, Y113G7C.1, R155.3, F47B3.7, F55F8.7, F20H11.4, C17H12.3, C17H12.5, Y80D3A.8, K07F5.6, T27A3.5, F25H5.7, Y18…	447	134	7838	5.75765	3.84097e-19	7.68195e-20	1.11389e-18
GOTERM_MF_4	GO:0016301~kinase activity	99	5.94238	3.83192e-20	K06H7.8, C18H7.4, F26A1.3, ZK666.8, TAG-191, R10D12.10, F01D4.3, W09C3.1, C03C10.2, W06F12.3, C14A4.13, C27D8.1, F54H5.2, W03F8.2, F26E4.5, ZK596.2, C09B9.4, ZC581.7, F57B9.8, OLD-1, R13H9.6, R13H9.5, ZC581.2, M7.7, D1044.1, F26A1.4, KIN-21, KIN-24, F22B3.8, C27D6.11, T19D12.5, B0207.7, C56C10.6, GCY-22, Y47G6A.13, Y69E1A.3, H05L14.1, ZAK-1, F21F3.2, KIN-5, T06C10.3, F33D11.7, T25B9.4, T25B9.5, C…	425	550	6132	2.59708	2.9889e-18	9.963e-19	4.05333e-17
GOTERM_MF_FAT	GO:0004725~protein tyrosine phosphatase activity	44	2.64106	3.83334e-20	R06B10.1, F38H4.4, C15H7.3, M05B5.1, C48B6.4, C33H5.16, ZK484.7, CDC-25.4, W03F11.4, K09F6.3, T28F4.3, C46A5.1, T04F3.3, F35C11.2, Y54F10BM.3, C43E11.5, T22C1.8, F40G12.10, Y116A8C.37, Y69A2AR.19, C50F2.5, B0207.1, Y57G11C.6, W01B6.6, F36H1.3, F54F12.1, T20B6.1, C24D10.1, F42C5.5, F55H12.5, Y113G7C.1, R155.3, F47B3.7, F55F8.7, F20H11.4, C17H12.3, C17H12.5, Y80D3A.8, K07F5.6, T27A3.5, F25H5.7, Y18…	499	116	6686	5.0823	1.1385e-17	2.277e-18	5.11465e-17
GOTERM_MF_3	GO:0016788~hydrolase activity, acting on ester bonds	85	5.10204	6.0107e-20	R06B10.1, Y71G12B.30, F38H4.4, CRN-6, F55C5.2, ZK484.7, W03F11.4, C06A1.3, C31H1.5, F23B12.1, Y51A2B.4, T22C1.8, Y116A8C.37, F52H3.6, C50F2.5, F44B9.10, W01B6.6, Y57G11C.6, D2021.4, F36H1.3, T20B6.1, W03D8.8, F42C5.5, Y113G7C.1, F55H12.5, F20H11.4, C34D4.2, PAF-1, C17H12.3, C17H12.5, Y105C5B.3, Y80D3A.8, SUL-3, ZK262.3, Y39B6A.30, K11E4.1, ASM-2, C27B7.6, Y46H3A.4, M05B5.1, C15H7.3, T16G12.7, C48…	455	467	7243	2.8974	4.02717e-18	4.02717e-18	6.16476e-17
INTERPRO	IPR008962:PapD-like	34	2.04082	6.82741e-20	F38H4.6, MSP-31, MSP-33, MSP-36, MSP-38, MSP-113, C15H11.1, F54H5.3, MSP-3, C10H11.7, C35E7.9, F13A7.1, MSP-40, MSP-152, T22B3.3, SSP-16, W03D8.5, C34D4.3, F21H7.5, MSP-142, F42A9.7, MSP-56, MSP-57, ZK1307.4, MSP-59, F36D3.4, MSP-53, MSP-55, DCT-9, F58A6.9, MSP-10, F36H12.3, MSP-64, MSP-63, MSP-65, SSP-31, Y41C4A.7, F52F12.8, MSP-45, ZK354.7, F58E6.5, T05D4.5, K05F1.9, MSP-81, C36H8.1, C01G10.14,…	977	70	13633	6.77763	4.02817e-17	1.34272e-17	1.00604e-16
INTERPRO	IPR000535:Major sperm protein	35	2.10084	2.50272e-19	F38H4.6, MSP-31, MSP-33, MSP-36, MSP-38, MSP-113, C15H11.1, F54H5.3, MSP-3, C10H11.7, C35E7.9, F13A7.1, MSP-40, MSP-152, T22B3.3, SSP-16, W03D8.5, Y53F4B.19, C34D4.3, F21H7.5, MSP-142, F42A9.7, C14A4.8, MSP-56, MSP-57, ZK1307.4, MSP-59, F36D3.4, MSP-53, MSP-55, DCT-9, F58A6.9, MSP-10, F36H12.3, MSP-64, MSP-63, MSP-65, SSP-31, F52F12.8, MSP-45, ZK354.7, F58E6.5, T05D4.5, K05F1.9, MSP-81, C36H8.1, …	977	77	13633	6.3427	1.4766e-16	3.69151e-17	3.68782e-16
INTERPRO	IPR003125:Protein of unknown function WSN	30	1.80072	4.39371e-19	M70.3, R06B10.1, M70.1, F36D3.5, C06C6.6, C01G10.1, F56H1.3, F36G9.13, C01G5.4, D1065.3, W03F11.4, K09F6.3, B0524.4, C18H2.5, T08G3.7, C38D9.5, H20J04.1, Y57G7A.6, Y67A10A.3, Y69A2AR.19, C18H2.1, F26D2.10, T16A1.2, Y113G7C.1, F07E5.8, T20H9.6, Y80D3A.8, K02F6.3, F37A4.4, Y39B6A.30	977	56	13633	7.47533	2.59229e-16	5.18458e-17	6.47425e-16
SMART	SM00453:WSN	30	1.80072	9.54266e-19	M70.3, R06B10.1, M70.1, F36D3.5, C06C6.6, C01G10.1, F56H1.3, F36G9.13, C01G5.4, D1065.3, W03F11.4, K09F6.3, B0524.4, C18H2.5, T08G3.7, C38D9.5, H20J04.1, Y57G7A.6, Y67A10A.3, Y69A2AR.19, C18H2.1, F26D2.10, T16A1.2, Y113G7C.1, F07E5.8, T20H9.6, Y80D3A.8, K02F6.3, F37A4.4, Y39B6A.30	416	56	5537	7.13041	1.07832e-16	5.3916e-17	1.0835e-15
INTERPRO	IPR000980:SH2 motif	32	1.92077	1.80064e-18	R11E3.1, C35E7.10, KIN-26, C18H7.4, Y4C6A.1, F01D4.3, Y69E1A.3, C55C3.4, W03F8.2, F26E4.5, Y116A8C.38, KIN-5, B0207.11, T08G11.2, FRK-1, K09B11.5, T06C10.3, W01B6.5, ZC581.7, F57B9.8, T25B9.4, T25B9.5, ZK622.1, SPE-8, C34F11.5, KIN-21, F59A3.8, KIN-24, F22B3.8, Y116A8C.24, T21G5.1, Y43C5B.2	977	67	13633	6.66457	1.06238e-15	1.77063e-16	2.65329e-15
GOTERM_MF_3	GO:0016772~transferase activity, transferring phosphorus-containing groups	99	5.94238	3.54944e-18	K06H7.8, C18H7.4, F26A1.3, ZK666.8, TAG-191, R10D12.10, F01D4.3, W09C3.1, C03C10.2, W06F12.3, C14A4.13, C27D8.1, F54H5.2, W03F8.2, F26E4.5, ZK596.2, C09B9.4, ZC581.7, F57B9.8, OLD-1, R13H9.6, R13H9.5, ZC581.2, M7.7, D1044.1, F26A1.4, KIN-21, KIN-24, F22B3.8, C27D6.11, T19D12.5, B0207.7, C56C10.6, GCY-22, Y47G6A.13, Y69E1A.3, H05L14.1, ZAK-1, F21F3.2, KIN-5, T06C10.3, F33D11.7, T25B9.4, T25B9.5, C…	455	639	7243	2.46627	2.37813e-16	1.18906e-16	3.64042e-15
SMART	SM00252:SH2	32	1.92077	3.9618e-18	R11E3.1, C35E7.10, KIN-26, C18H7.4, Y4C6A.1, F01D4.3, Y69E1A.3, C55C3.4, W03F8.2, F26E4.5, Y116A8C.38, KIN-5, B0207.11, T08G11.2, FRK-1, K09B11.5, T06C10.3, W01B6.5, ZC581.7, F57B9.8, T25B9.4, T25B9.5, ZK622.1, SPE-8, C34F11.5, KIN-21, F59A3.8, KIN-24, F22B3.8, Y116A8C.24, T21G5.1, Y43C5B.2	416	67	5537	6.35706	4.47684e-16	1.49228e-16	4.49835e-15
INTERPRO	IPR000387:Dual-specific/protein-tyrosine phosphatase, conserved region	35	2.10084	1.63569e-17	R06B10.1, F38H4.4, C15H7.3, M05B5.1, C33H5.16, ZK484.7, W03F11.4, K09F6.3, T28F4.3, C46A5.1, T04F3.3, F35C11.2, Y54F10BM.3, T22C1.8, F40G12.10, Y69A2AR.19, B0207.1, Y57G11C.6, W01B6.6, F36H1.3, F54F12.1, C24D10.1, Y113G7C.1, R155.3, F47B3.7, F55F8.7, F20H11.4, C17H12.3, C17H12.5, Y80D3A.8, K07F5.6, T27A3.5, F25H5.7, Y39B6A.30, PPH-2	977	86	13633	5.67893	9.65057e-15	1.37865e-15	2.41023e-14
INTERPRO	IPR017441:Protein kinase, ATP binding site	62	3.72149	4.75769e-16	K06H7.8, C35E7.10, C05C12.1, C18H7.4, C25H3.1, ZK666.8, F01D4.3, C03C10.2, W09C3.1, C14A4.13, W06F12.3, C27D8.1, W03F8.2, F26E4.5, B0218.5, ZK596.2, Y116A8C.38, FRK-1, F38E1.3, K09B11.5, W01B6.5, ZC581.7, F57B9.8, OLD-1, R13H9.6, ZC581.2, C34F11.5, KIN-21, F53C3.1, Y38H8A.4, F59A3.8, Y38H8A.3, F22B3.8, Y116A8C.24, C27D6.11, Y43C5B.2, R11E3.1, T19D12.5, F59A6.4, KIN-26, B0207.7, Y4C6A.1, C08F8.6, …	977	272	13633	3.18068	2.62013e-13	3.27516e-14	6.55032e-13
SP_PIR_KEYWORDS	tyrosine-protein kinase	32	1.92077	2.51338e-15	R11E3.1, C35E7.10, KIN-26, C18H7.4, Y4C6A.1, Y69E1A.3, F01D4.3, C55C3.4, W03F8.2, F26E4.5, Y116A8C.38, KIN-5, FRK-1, K09B11.5, F09A5.2, T06C10.3, W01B6.5, ZC581.7, F57B9.8, OLD-1, T25B9.4, T25B9.5, ZK622.1, SPE-8, C34F11.5, KIN-21, F59A3.8, KIN-24, F22B3.8, Y116A8C.24, T21G5.1, Y43C5B.2	1624	73	19674	5.31048	3.75366e-13	3.75366e-13	3.04201e-12
GOTERM_MF_1	GO:0003824~catalytic activity	357	21.4286	4.6127e-15	TAG-191, R10D12.10, ZK484.7, C31H1.5, DPF-2, Y19D10B.6, C14A4.13, Y51A2B.4, C29F5.3, C27D8.1, ABT-5, E04F6.4, F54H5.2, UGT-63, T22C1.8, LYS-7, HDL-1, K02E11.6, LIPS-17, LIPS-15, C09B9.4, R03G8.4, F42C5.5, F57B9.8, F55H12.5, OLD-1, NAS-38, M7.7, PAF-1, UGT-2, KIN-21, UGT-54, KIN-24, SUL-3, ZK262.3, LYS-10, UGT-4, C27D6.11, ZMP-1, UGT-8, UGT-7, GST-41, T19D12.5, B0207.7, GLT-5, T16G12.7, C56C10.6, …	668	3726	9555	1.3705	4.66294e-14	4.66294e-14	2.79776e-12
INTERPRO	IPR001245:Tyrosine protein kinase	37	2.22089	1.16586e-14	R11E3.1, C35E7.10, KIN-26, C18H7.4, GCY-22, Y4C6A.1, F01D4.3, Y69E1A.3, C14A4.13, C55C3.4, ZAK-1, W03F8.2, F26E4.5, Y116A8C.38, KIN-5, FRK-1, C39H7.1, K09B11.5, F09A5.2, T06C10.3, W01B6.5, ZC581.7, F57B9.8, OLD-1, T25B9.4, T25B9.5, ZK622.1, C34F11.5, SPE-8, KIN-21, KIN-24, F59A3.8, Y38H8A.3, F22B3.8, Y116A8C.24, T21G5.1, Y43C5B.2	977	115	13633	4.48953	6.87783e-12	7.64167e-13	1.71752e-11
SMART	SM00219:TyrKc	37	2.22089	2.5938e-14	R11E3.1, C35E7.10, KIN-26, C18H7.4, GCY-22, Y4C6A.1, F01D4.3, Y69E1A.3, C14A4.13, C55C3.4, ZAK-1, W03F8.2, F26E4.5, Y116A8C.38, KIN-5, FRK-1, C39H7.1, K09B11.5, F09A5.2, T06C10.3, W01B6.5, ZC581.7, F57B9.8, OLD-1, T25B9.4, T25B9.5, ZK622.1, C34F11.5, SPE-8, KIN-21, KIN-24, F59A3.8, Y38H8A.3, F22B3.8, Y116A8C.24, T21G5.1, Y43C5B.2	416	115	5537	4.28238	2.93565e-12	7.33857e-13	2.94986e-11
GOTERM_MF_FAT	GO:0004713~protein tyrosine kinase activity	69	4.14166	5.53417e-14	K06H7.8, C35E7.10, C18H7.4, ZK666.8, TAG-191, T05C12.1, F01D4.3, C14A4.13, W06F12.3, C27D8.1, F54H5.2, W03F8.2, F26E4.5, ZK596.2, Y116A8C.38, FRK-1, F38E1.3, GSKA-3, K09B11.5, W01B6.2, F35C11.3, W01B6.5, Y39G8B.5, ZC581.7, F57B9.8, OLD-1, M05D6.1, R13H9.5, C34F11.5, KIN-21, F53C3.1, KIN-24, Y38H8A.4, F59A3.8, Y38H8A.3, F22B3.8, Y116A8C.24, C27D6.11, Y43C5B.2, R11E3.1, KIN-26, C56C10.6, GCY-22, Y4…	499	351	6686	2.63395	1.64209e-11	2.73681e-12	7.37743e-11
GOTERM_MF_2	GO:0016740~transferase activity	146	8.76351	8.75591e-14	K06H7.8, C18H7.4, ZK666.8, F26A1.3, TAG-191, R10D12.10, F01D4.3, W09C3.1, C03C10.2, C14A4.13, W06F12.3, C27D8.1, F54H5.2, UGT-63, W03F8.2, F26E4.5, ZK596.2, K02E11.6, C09B9.4, ZC581.7, F57B9.8, OLD-1, R13H9.6, R13H9.5, M7.7, ZC581.2, D1044.1, F26A1.4, UGT-2, KIN-21, UGT-54, KIN-24, F22B3.8, UGT-4, C27D6.11, UGT-8, UGT-7, GST-41, T19D12.5, B0207.7, C56C10.6, GCY-22, Y47G6A.13, Y69E1A.3, UGT-42, H0…	573	1249	8884	1.81236	3.50386e-12	3.50386e-12	8.0147e-11
INTERPRO	IPR008266:Tyrosine protein kinase, active site	30	1.80072	9.0978e-14	R11E3.1, C35E7.10, KIN-26, C18H7.4, Y4C6A.1, Y69E1A.3, F01D4.3, C55C3.4, F20D6.5, F26E4.5, Y116A8C.38, KIN-5, FRK-1, K09B11.5, F09A5.2, T06C10.3, ZC581.7, F57B9.8, OLD-1, T25B9.4, T25B9.5, ZK622.1, SPE-8, C34F11.5, KIN-21, F59A3.8, KIN-24, F22B3.8, Y116A8C.24, T21G5.1	977	81	13633	5.16813	5.36471e-11	5.36471e-12	1.33982e-10
INTERPRO	IPR004843:Metallophosphoesterase	26	1.56062	7.13037e-13	C27B7.6, Y71G12B.30, T16G12.7, R08C7.8, ZC477.2, GSP-3, GSP-4, C06A1.3, Y69E1A.4, R08A2.2, F49E11.7, F23B12.1, F52H3.6, F20D6.6, Y40H4A.2, C23G10.1, F42G8.8, ZK938.1, C47A4.3, K07C11.7, H25K10.1, C34D4.2, F25B3.4, Y105C5B.3, R13A5.11, ASM-2	977	65	13633	5.58158	4.20661e-10	3.8242e-11	1.0506e-09
GOTERM_MF_3	GO:0001883~purine nucleoside binding	119	7.14286	1.53845e-12	K06H7.8, C18H7.4, ZK666.8, C44C10.4, F26A1.3, TAG-191, R10D12.10, F01D4.3, W09C3.1, C03C10.2, C14A4.13, W06F12.3, C27D8.1, ABT-5, F54H5.2, W03F8.2, F26E4.5, ZK596.2, C09B9.4, ZC581.7, F57B9.8, OLD-1, R13H9.6, R13H9.5, ZC581.2, M7.7, F26A1.4, KIN-21, KIN-24, F22B3.8, C27D6.11, T19D12.5, B0207.7, C56C10.6, GCY-22, Y47G6A.13, ACDH-5, Y69E1A.3, H05L14.1, ACDH-7, ZAK-1, ACDH-8, F21F3.2, KIN-5, KLP-17,…	455	1010	7243	1.87557	1.03075e-10	3.43584e-11	1.57787e-09
INTERPRO	IPR006186:Serine/threonine-specific protein phosphatase and bis(5-nucleosyl)-tetraphosphatase	22	1.32053	4.11474e-12	C27B7.6, C23G10.1, Y71G12B.30, T16G12.7, R08C7.8, F42G8.8, ZK938.1, GSP-3, ZC477.2, GSP-4, C06A1.3, R08A2.2, Y69E1A.4, C47A4.3, F49E11.7, C34D4.2, F23B12.1, F25B3.4, F20D6.6, F52H3.6, Y40H4A.2, R13A5.11	977	49	13633	6.26503	2.42768e-09	2.02307e-10	6.06314e-09
SMART	SM00156:PP2Ac	22	1.32053	7.8706e-12	C27B7.6, C23G10.1, Y71G12B.30, T16G12.7, R08C7.8, F42G8.8, ZK938.1, GSP-3, ZC477.2, GSP-4, C06A1.3, R08A2.2, Y69E1A.4, C47A4.3, F49E11.7, C34D4.2, F23B12.1, F25B3.4, F20D6.6, F52H3.6, Y40H4A.2, R13A5.11	416	49	5537	5.97596	8.89377e-10	1.77875e-10	8.93651e-09
GOTERM_MF_1	GO:0005198~structural molecule activity	75	4.5018	1.18145e-11	F38H4.6, MSP-31, MSP-33, COL-58, MSP-36, Y54E2A.9, MSP-38, COL-161, DPY-3, MSP-113, COL-158, C15H11.1, COL-95, F54H5.3, COL-153, MSP-3, C10H11.7, C35E7.9, TBB-6, MSP-40, F13A7.1, MSP-152, IFP-1, T22B3.3, COL-13, COL-49, COL-12, SSP-16, BLI-2, W03D8.5, Y53F4B.19, COL-146, C34D4.3, GRL-4, COL-88, COL-141, COL-143, COL-101, F21H7.5, MSP-142, F42A9.7, COL-43, COL-14, F55D12.6, C14A4.8, MSP-56, MSP-57…	668	468	9555	2.29229	1.18145e-10	5.90727e-11	7.09428e-09
GOTERM_MF_2	GO:0001882~nucleoside binding	119	7.14286	3.82211e-11	K06H7.8, C18H7.4, ZK666.8, C44C10.4, F26A1.3, TAG-191, R10D12.10, F01D4.3, W09C3.1, C03C10.2, C14A4.13, W06F12.3, C27D8.1, ABT-5, F54H5.2, W03F8.2, F26E4.5, ZK596.2, C09B9.4, ZC581.7, F57B9.8, OLD-1, R13H9.6, R13H9.5, ZC581.2, M7.7, F26A1.4, KIN-21, KIN-24, F22B3.8, C27D6.11, T19D12.5, B0207.7, C56C10.6, GCY-22, Y47G6A.13, ACDH-5, Y69E1A.3, H05L14.1, ACDH-7, ZAK-1, ACDH-8, F21F3.2, KIN-5, KLP-17,…	573	1017	8884	1.81418	1.52884e-09	7.64422e-10	3.49686e-08
GOTERM_MF_FAT	GO:0005198~structural molecule activity	75	4.5018	1.47008e-10	F38H4.6, MSP-31, MSP-33, COL-58, MSP-36, Y54E2A.9, MSP-38, COL-161, DPY-3, MSP-113, COL-158, C15H11.1, COL-95, F54H5.3, COL-153, MSP-3, C10H11.7, C35E7.9, TBB-6, MSP-40, F13A7.1, MSP-152, IFP-1, T22B3.3, COL-13, COL-49, COL-12, SSP-16, BLI-2, W03D8.5, Y53F4B.19, COL-146, C34D4.3, GRL-4, COL-88, COL-141, COL-143, COL-101, F21H7.5, MSP-142, F42A9.7, COL-43, COL-14, F55D12.6, C14A4.8, MSP-56, MSP-57…	499	468	6686	2.14724	4.36613e-08	6.23732e-09	1.96146e-07
INTERPRO	IPR016186:C-type lectin-like	45	2.70108	2.51813e-10	CLEC-210, C49C3.11, CLEC-66, CLEC-85, CLEC-146, CLEC-260, CLEC-64, CLEC-184, CLEC-28, CLEC-123, CLEC-27, CLEC-160, CLEC-26, CLEC-25, CLEC-86, CLEC-143, CLEC-60, CLEC-24, CLEC-41, CLEC-22, CLEC-40, CLEC-166, CLEC-245, CLEC-246, CLEC-265, CLEC-42, CLEC-10, CLEC-117, CLEC-80, CLEC-7, CLEC-17, CLEC-170, CLEC-4, CLEC-151, CLEC-36, CLEC-72, CLEC-73, CLEC-37, CLEC-31, CLEC-154, CLEC-52, CLEC-33, CLEC-51…	977	218	13633	2.8804	1.4857e-07	1.14285e-08	3.71054e-07
GOTERM_MF_3	GO:0032553~ribonucleotide binding	121	7.26291	3.37261e-10	K06H7.8, C18H7.4, ZK666.8, C44C10.4, F26A1.3, TAG-191, R10D12.10, F01D4.3, W09C3.1, C03C10.2, C14A4.13, W06F12.3, C27D8.1, ABT-5, F54H5.2, W03F8.2, F26E4.5, ZK596.2, C09B9.4, ZC581.7, F57B9.8, OLD-1, R13H9.6, R13H9.5, ZC581.2, M7.7, F26A1.4, KIN-21, KIN-24, F22B3.8, C27D6.11, T19D12.5, B0207.7, C56C10.6, GCY-22, Y47G6A.13, Y69E1A.3, H05L14.1, ZAK-1, F21F3.2, KIN-5, KLP-17, T06C10.3, KLP-6, WHT-5,…	455	1120	7243	1.71979	2.25965e-08	5.64912e-09	3.45905e-07
GOTERM_MF_3	GO:0017076~purine nucleotide binding	126	7.56303	3.89449e-10	K06H7.8, C18H7.4, ZK666.8, C44C10.4, F26A1.3, TAG-191, R10D12.10, F01D4.3, W09C3.1, C03C10.2, C14A4.13, W06F12.3, C27D8.1, ABT-5, F54H5.2, W03F8.2, F26E4.5, ZK596.2, C09B9.4, ZC581.7, F57B9.8, OLD-1, R13H9.6, R13H9.5, ZC581.2, M7.7, F26A1.4, KIN-21, KIN-24, F22B3.8, C27D6.11, T19D12.5, B0207.7, C56C10.6, GCY-22, Y47G6A.13, ACDH-5, Y69E1A.3, H05L14.1, ACDH-7, ZAK-1, ACDH-8, F21F3.2, KIN-5, KLP-17,…	455	1187	7243	1.68977	2.60931e-08	5.21861e-09	3.9943e-07
INTERPRO	IPR000387:Protein-tyrosine phosphatase	21	1.2605	4.68969e-10	Y57G11C.6, R06B10.1, M05B5.1, C24D10.1, C33H5.16, ZK484.7, R155.3, W03F11.4, F47B3.7, C46A5.1, F55F8.7, F20H11.4, C17H12.3, Y54F10BM.3, F35C11.2, C17H12.5, K07F5.6, T27A3.5, Y69A2AR.19, PPH-2, B0207.1	977	55	13633	5.32787	2.76692e-07	1.97637e-08	6.91038e-07
GOTERM_MF_4	GO:0030554~adenyl nucleotide binding	119	7.14286	6.34104e-10	K06H7.8, C18H7.4, ZK666.8, C44C10.4, F26A1.3, TAG-191, R10D12.10, F01D4.3, W09C3.1, C03C10.2, C14A4.13, W06F12.3, C27D8.1, ABT-5, F54H5.2, W03F8.2, F26E4.5, ZK596.2, C09B9.4, ZC581.7, F57B9.8, OLD-1, R13H9.6, R13H9.5, ZC581.2, M7.7, F26A1.4, KIN-21, KIN-24, F22B3.8, C27D6.11, T19D12.5, B0207.7, C56C10.6, GCY-22, Y47G6A.13, ACDH-5, Y69E1A.3, H05L14.1, ACDH-7, ZAK-1, ACDH-8, F21F3.2, KIN-5, KLP-17,…	425	1009	6132	1.70165	4.94601e-08	1.2365e-08	6.70742e-07
UP_SEQ_FEATURE	domain:MSP	11	0.660264	9.12038e-10	MSP-56, F38H4.6, MSP-57, MSP-31, ZK1307.4, MSP-33, MSP-59, MSP-53, MSP-36, MSP-55, MSP-38, MSP-113, F58A6.9, MSP-10, MSP-64, MSP-63, MSP-3, MSP-65, SSP-31, MSP-40, MSP-152, MSP-45, SSP-16, MSP-81, MSP-79, MSP-78, MSP-77, ZK688.12, MSP-76, MSP-51, MSP-50, MSP-142, ZK1307.3	149	18	3249	13.3255	2.88204e-07	2.88204e-07	1.22841e-06
INTERPRO	IPR001304:C-type lectin	47	2.82113	2.68813e-09	CLEC-210, C49C3.11, CLEC-66, CLEC-85, CLEC-146, CLEC-260, CLEC-64, CLEC-184, CLEC-28, CLEC-123, CLEC-27, CLEC-160, CLEC-26, CLEC-25, CLEC-86, CLEC-143, CLEC-60, CLEC-24, CLEC-41, CLEC-22, CLEC-40, CLEC-166, CLEC-245, CLEC-246, CLEC-265, CLEC-42, CLEC-10, CLEC-117, CLEC-80, CLEC-7, CLEC-139, CLEC-17, CLEC-170, CLEC-4, CLEC-151, CLEC-36, CLEC-72, CLEC-73, CLEC-37, CLEC-31, CLEC-154, CLEC-52, CLEC-3…	977	251	13633	2.61289	1.586e-06	1.05733e-07	3.96103e-06
GOTERM_MF_2	GO:0016787~hydrolase activity	152	9.12365	2.85604e-09	R06B10.1, CRN-6, ZK484.7, C31H1.5, DPF-2, Y19D10B.6, Y51A2B.4, F23B12.1, C29F5.3, ABT-5, T22C1.8, F42G10.1, F44B9.10, D2021.4, R03G8.4, F42C5.5, F55H12.5, F45E1.5, NAS-38, K07C11.7, F20H11.4, C34D4.2, PAF-1, CPZ-1, SUL-3, Y80D3A.8, ZK262.3, Y39B6A.30, ZMP-1, K11E4.1, ASM-2, C04E6.7, GLT-5, T16G12.7, R08C7.8, T09B9.3, C08F11.7, NAS-25, T19D2.1, C33H5.16, GSP-3, GSP-4, CDC-25.4, R08A2.2, Y69E1A.4, …	573	1508	8884	1.56277	1.14242e-07	3.80806e-08	2.613e-06
GOTERM_MF_5	GO:0032559~adenyl ribonucleotide binding	115	6.90276	3.26601e-09	K06H7.8, C18H7.4, ZK666.8, C44C10.4, F26A1.3, TAG-191, R10D12.10, F01D4.3, W09C3.1, C03C10.2, C14A4.13, W06F12.3, C27D8.1, ABT-5, F54H5.2, W03F8.2, F26E4.5, ZK596.2, C09B9.4, ZC581.7, F57B9.8, OLD-1, R13H9.6, R13H9.5, ZC581.2, M7.7, F26A1.4, KIN-21, KIN-24, F22B3.8, C27D6.11, T19D12.5, B0207.7, C56C10.6, GCY-22, Y47G6A.13, Y69E1A.3, H05L14.1, ZAK-1, F21F3.2, KIN-5, KLP-17, T06C10.3, KLP-6, F33D11…	364	944	4951	1.65698	2.64547e-07	8.81823e-08	3.48069e-06
SMART	SM00034:CLECT	47	2.82113	6.08416e-09	CLEC-210, C49C3.11, CLEC-66, CLEC-85, CLEC-146, CLEC-260, CLEC-64, CLEC-184, CLEC-28, CLEC-123, CLEC-27, CLEC-160, CLEC-26, CLEC-25, CLEC-86, CLEC-143, CLEC-60, CLEC-24, CLEC-41, CLEC-22, CLEC-40, CLEC-166, CLEC-245, CLEC-246, CLEC-265, CLEC-42, CLEC-10, CLEC-117, CLEC-80, CLEC-7, CLEC-139, CLEC-17, CLEC-170, CLEC-4, CLEC-151, CLEC-36, CLEC-72, CLEC-73, CLEC-37, CLEC-31, CLEC-154, CLEC-52, CLEC-3…	416	251	5537	2.49233	6.8751e-07	1.14585e-07	6.90813e-06
GOTERM_BP_2	GO:0044238~primary metabolic process	239	14.3457	7.31036e-09	TAG-191, R10D12.10, ZK484.7, C31H1.5, DPF-2, Y19D10B.6, C14A4.13, Y51A2B.4, C27D8.1, F54H5.2, T22C1.8, HDL-1, LYS-7, C09B9.4, R03G8.4, F57B9.8, F42C5.5, F55H12.5, OLD-1, NAS-38, M7.7, PAF-1, UGT-2, KIN-21, UGT-54, KIN-24, ZK262.3, LYS-10, UGT-4, ZMP-1, C27D6.11, F55D12.6, UGT-8, UGT-7, T19D12.5, B0207.7, GLT-5, C56C10.6, C08F11.7, NAS-25, T19D2.1, C33H5.16, TTLL-15, K09F6.3, T25D3.3, C46A5.1, T04…	475	3059	8116	1.33496	7.01794e-07	7.01794e-07	8.0516e-06
GOTERM_BP_1	GO:0008152~metabolic process	295	17.7071	7.65015e-09	TAG-191, R10D12.10, ZK484.7, C31H1.5, DPF-2, Y19D10B.6, C14A4.13, Y51A2B.4, C27D8.1, E04F6.4, F54H5.2, UGT-63, T22C1.8, HDL-1, LYS-7, K02E11.6, C09B9.4, R03G8.4, F57B9.8, F42C5.5, F55H12.5, OLD-1, NAS-38, M7.7, CYC-2.2, PAF-1, UGT-2, KIN-21, UGT-54, KIN-24, SUL-3, ZK262.3, LYS-10, UGT-4, ZMP-1, C27D6.11, F55D12.6, UGT-8, UGT-7, T19D12.5, B0207.7, GLT-5, C56C10.6, C08F11.7, ACDH-5, T19D2.1, NAS-25…	522	3776	8513	1.2741	1.30053e-07	1.30053e-07	5.5391e-06
GOTERM_MF_FAT	GO:0005524~ATP binding	115	6.90276	2.46757e-08	K06H7.8, C18H7.4, ZK666.8, C44C10.4, F26A1.3, TAG-191, R10D12.10, F01D4.3, W09C3.1, C03C10.2, C14A4.13, W06F12.3, C27D8.1, ABT-5, F54H5.2, W03F8.2, F26E4.5, ZK596.2, C09B9.4, ZC581.7, F57B9.8, OLD-1, R13H9.6, R13H9.5, ZC581.2, M7.7, F26A1.4, KIN-21, KIN-24, F22B3.8, C27D6.11, T19D12.5, B0207.7, C56C10.6, GCY-22, Y47G6A.13, Y69E1A.3, H05L14.1, ZAK-1, F21F3.2, KIN-5, KLP-17, T06C10.3, KLP-6, F33D11…	499	942	6686	1.63573	7.32865e-06	9.16084e-07	3.29236e-05
GOTERM_MF_FAT	GO:0032559~adenyl ribonucleotide binding	115	6.90276	2.7897e-08	K06H7.8, C18H7.4, ZK666.8, C44C10.4, F26A1.3, TAG-191, R10D12.10, F01D4.3, W09C3.1, C03C10.2, C14A4.13, W06F12.3, C27D8.1, ABT-5, F54H5.2, W03F8.2, F26E4.5, ZK596.2, C09B9.4, ZC581.7, F57B9.8, OLD-1, R13H9.6, R13H9.5, ZC581.2, M7.7, F26A1.4, KIN-21, KIN-24, F22B3.8, C27D6.11, T19D12.5, B0207.7, C56C10.6, GCY-22, Y47G6A.13, Y69E1A.3, H05L14.1, ZAK-1, F21F3.2, KIN-5, KLP-17, T06C10.3, KLP-6, F33D11…	499	944	6686	1.63227	8.28537e-06	9.206e-07	3.72217e-05
INTERPRO	IPR016130:Protein-tyrosine phosphatase, active site	19	1.14046	4.47279e-08	F36H1.3, C15H7.3, F54F12.1, T20B6.1, Y113G7C.1, C33H5.16, ZK484.7, R155.3, W03F11.4, T28F4.3, F47B3.7, K09F6.3, F55F8.7, F20H11.4, C17H12.3, T22C1.8, T27A3.5, F25H5.7, B0207.1	977	57	13633	4.65131	2.63891e-05	1.64934e-06	6.59078e-05
PIR_SUPERFAMILY	PIRSF000908:serine/threonine-protein phosphatase, conventional type	14	0.840336	5.94547e-08	C23G10.1, Y71G12B.30, T16G12.7, F42G8.8, ZK938.1, GSP-4, C06A1.3, Y69E1A.4, F49E11.7, C34D4.2, F23B12.1, F52H3.6, Y40H4A.2, R13A5.11	351	29	4541	6.2456	1.28421e-05	1.28421e-05	7.54586e-05
PIR_SUPERFAMILY	PIRSF000675:tyrosine-protein kinase	11	0.660264	7.789e-08	R11E3.1, C35E7.10, C55C3.4, ZK622.1, SPE-8, F59A3.8, W03F8.2, ZC581.7, F26E4.5, F22B3.8, KIN-5	351	17	4541	8.37121	1.68241e-05	8.41208e-06	9.88564e-05
GOTERM_MF_FAT	GO:0030554~adenyl nucleotide binding	119	7.14286	9.57382e-08	K06H7.8, C18H7.4, ZK666.8, C44C10.4, F26A1.3, TAG-191, R10D12.10, F01D4.3, W09C3.1, C03C10.2, C14A4.13, W06F12.3, C27D8.1, ABT-5, F54H5.2, W03F8.2, F26E4.5, ZK596.2, C09B9.4, ZC581.7, F57B9.8, OLD-1, R13H9.6, R13H9.5, ZC581.2, M7.7, F26A1.4, KIN-21, KIN-24, F22B3.8, C27D6.11, T19D12.5, B0207.7, C56C10.6, GCY-22, Y47G6A.13, ACDH-5, Y69E1A.3, H05L14.1, ACDH-7, ZAK-1, ACDH-8, F21F3.2, KIN-5, KLP-17,…	499	1009	6686	1.58023	2.84338e-05	2.84342e-06	0.000127739
GOTERM_MF_4	GO:0032555~purine ribonucleotide binding	121	7.26291	9.68732e-08	K06H7.8, C18H7.4, ZK666.8, C44C10.4, F26A1.3, TAG-191, R10D12.10, F01D4.3, W09C3.1, C03C10.2, C14A4.13, W06F12.3, C27D8.1, ABT-5, F54H5.2, W03F8.2, F26E4.5, ZK596.2, C09B9.4, ZC581.7, F57B9.8, OLD-1, R13H9.6, R13H9.5, ZC581.2, M7.7, F26A1.4, KIN-21, KIN-24, F22B3.8, C27D6.11, T19D12.5, B0207.7, C56C10.6, GCY-22, Y47G6A.13, Y69E1A.3, H05L14.1, ZAK-1, F21F3.2, KIN-5, KLP-17, T06C10.3, KLP-6, WHT-5,…	425	1120	6132	1.55876	7.55608e-06	1.51122e-06	0.00010247
GOTERM_MF_FAT	GO:0001883~purine nucleoside binding	119	7.14286	1.00928e-07	K06H7.8, C18H7.4, ZK666.8, C44C10.4, F26A1.3, TAG-191, R10D12.10, F01D4.3, W09C3.1, C03C10.2, C14A4.13, W06F12.3, C27D8.1, ABT-5, F54H5.2, W03F8.2, F26E4.5, ZK596.2, C09B9.4, ZC581.7, F57B9.8, OLD-1, R13H9.6, R13H9.5, ZC581.2, M7.7, F26A1.4, KIN-21, KIN-24, F22B3.8, C27D6.11, T19D12.5, B0207.7, C56C10.6, GCY-22, Y47G6A.13, ACDH-5, Y69E1A.3, H05L14.1, ACDH-7, ZAK-1, ACDH-8, F21F3.2, KIN-5, KLP-17,…	499	1010	6686	1.57867	2.99752e-05	2.72505e-06	0.000134664
INTERPRO	IPR017442:Serine/threonine protein kinase-related	45	2.70108	1.23107e-07	K06H7.8, T19D12.5, B0207.7, C05C12.1, C56C10.6, F26A1.3, C25H3.1, ZK666.8, TAG-191, Y47G6A.13, T05C12.1, C08F8.6, C03C10.2, W09C3.1, W06F12.3, T15B12.2, C27D8.1, F54H5.2, F41G3.5, C04G2.2, B0218.5, ZK596.2, F21F3.2, F36H12.9, W03G9.5, F38E1.3, ZK354.6, GSKA-3, M04F3.3, W01B6.2, F35C11.3, Y39G8B.5, C09D4.3, M05D6.1, R13H9.6, R13H9.5, ZK354.2, M7.7, C50F4.10, Y38H8A.4, F53C3.1, F32B6.10, K11C4.1, Y…	977	265	13633	2.36954	7.26302e-05	4.27251e-06	0.000181401
GOTERM_MF_FAT	GO:0001882~nucleoside binding	119	7.14286	1.49966e-07	K06H7.8, C18H7.4, ZK666.8, C44C10.4, F26A1.3, TAG-191, R10D12.10, F01D4.3, W09C3.1, C03C10.2, C14A4.13, W06F12.3, C27D8.1, ABT-5, F54H5.2, W03F8.2, F26E4.5, ZK596.2, C09B9.4, ZC581.7, F57B9.8, OLD-1, R13H9.6, R13H9.5, ZC581.2, M7.7, F26A1.4, KIN-21, KIN-24, F22B3.8, C27D6.11, T19D12.5, B0207.7, C56C10.6, GCY-22, Y47G6A.13, ACDH-5, Y69E1A.3, H05L14.1, ACDH-7, ZAK-1, ACDH-8, F21F3.2, KIN-5, KLP-17,…	499	1017	6686	1.5678	4.4539e-05	3.71166e-06	0.000200093
GOTERM_BP_2	GO:0043170~macromolecule metabolic process	190	11.4046	2.03357e-07	R06B10.1, K06H7.8, CRN-6, C18H7.4, ZK666.8, F26A1.3, TAG-191, R10D12.10, ZK484.7, F01D4.3, DPF-2, C03C10.2, Y19D10B.6, W09C3.1, C14A4.13, W06F12.3, C27D8.1, UBC-24, F54H5.2, T22C1.8, F42G10.1, W03F8.2, F26E4.5, ZK596.2, C09B9.4, ZC581.7, R03G8.4, F57B9.8, F42C5.5, F55H12.5, NHR-25, OLD-1, F45E1.5, R13H9.6, R13H9.5, NAS-38, M7.7, ZC581.2, F20H11.4, F26A1.4, CPZ-1, KIN-21, KIN-24, Y80D3A.8, F22B3.8…	475	2372	8116	1.36863	1.95221e-05	9.76108e-06	0.000223976
SP_PIR_KEYWORDS	cytoskeleton	30	1.80072	2.58989e-07	F38H4.6, MSP-31, MSP-33, MSP-36, MSP-38, MSP-113, C15H11.1, F54H5.3, MSP-3, C35E7.9, C10H11.7, F13A7.1, MSP-40, MSP-152, T22B3.3, W03D8.5, Y53F4B.19, SPE-26, F21H7.5, MSP-142, F42A9.7, C14A4.8, MSP-56, MSP-57, MSP-59, F36D3.4, MSP-53, MSP-55, DCT-9, F58A6.9, MSP-10, F36H12.3, MSP-64, MSP-63, MSP-65, F52F12.8, MSP-45, ZK354.7, F58E6.5, T05D4.5, K05F1.9, MSP-81, C36H8.1, C01G10.14, MSP-79, MSP-78, …	1624	125	19674	2.90749	3.80706e-05	1.90355e-05	0.000308194
GOTERM_BP_3	GO:0044260~cellular macromolecule metabolic process	161	9.66387	4.20508e-07	R06B10.1, K06H7.8, CRN-6, C18H7.4, ZK666.8, F26A1.3, TAG-191, R10D12.10, ZK484.7, F01D4.3, W09C3.1, C03C10.2, C14A4.13, W06F12.3, C27D8.1, UBC-24, F54H5.2, T22C1.8, W03F8.2, F26E4.5, ZK596.2, C09B9.4, ZC581.7, F42C5.5, F57B9.8, F55H12.5, NHR-25, OLD-1, R13H9.6, R13H9.5, M7.7, ZC581.2, F20H11.4, F26A1.4, KIN-21, KIN-24, Y80D3A.8, F22B3.8, Y39B6A.30, C27D6.11, F55D12.6, T19D12.5, F49H6.5, B0207.7, …	458	1969	7908	1.41183	9.58712e-05	3.19581e-05	0.000538355
INTERPRO	IPR004296:Protein of unknown function DUF236	9	0.540216	6.24342e-07	C47E12.10, C04F12.6, C03C11.1, F27C1.3, ZC376.8, F47B3.4, C36F7.5, K07A1.5, R08A2.1	977	13	13633	9.66042	0.000368294	2.04643e-05	0.000919981
GOTERM_MF_2	GO:0030246~carbohydrate binding	31	1.86074	8.42316e-07	CLEC-85, CLEC-160, UGT-25, CLEC-86, UGT-47, CLEC-166, UGT-40, F54C1.1, Y73F4A.3, Y73F4A.2, CLEC-10, UGT-16, CLEC-117, CLEC-80, CLEC-139, AMAN-3, CLEC-136, UGT-11, UGT-30, CLEC-170, UGT-2, UGT-13, UGT-54, CLEC-72, CLEC-73, CLEC-52, UGT-4, CLEC-51, CLEC-79, UGT-8, UGT-7	573	177	8884	2.71545	3.36921e-05	8.42313e-06	0.000770635
INTERPRO	IPR016638:Uncharacterised protein family UPF0376	13	0.780312	9.99878e-07	W10G11.3, T20D4.15, F35F10.13, T28A11.3, C36C5.12, T28A11.19, C04E12.2, C36C5.5, C36C5.15, T20D4.10, T20D4.11, T20D4.12, C03G6.5, C04E12.4	977	32	13633	5.66879	0.000589754	3.10484e-05	0.00147334
GOTERM_MF_2	GO:0042302~structural constituent of cuticle	28	1.68067	1.73111e-06	COL-58, COL-161, DPY-3, COL-180, COL-158, COL-175, COL-137, COL-95, COL-138, COL-153, COL-79, COL-77, COL-13, COL-49, COL-12, BLI-2, COL-162, COL-60, COL-146, COL-88, COL-141, COL-143, ROL-1, COL-101, COL-43, COL-14, COL-62, COL-63	573	155	8884	2.80079	6.92422e-05	1.38488e-05	0.00158379
PIR_SUPERFAMILY	PIRSF015697:UCP015697	13	0.780312	2.00382e-06	W10G11.3, T20D4.15, F35F10.13, T28A11.3, C36C5.12, T28A11.19, C04E12.2, C36C5.5, C36C5.15, T20D4.10, T20D4.11, T20D4.12, C03G6.5, C04E12.4	351	32	4541	5.25579	0.000432731	0.000144265	0.00254318
GOTERM_MF_2	GO:0000166~nucleotide binding	130	7.80312	2.0418e-06	K06H7.8, C18H7.4, ZK666.8, C44C10.4, F26A1.3, TAG-191, R10D12.10, CPB-2, F01D4.3, W09C3.1, C03C10.2, C14A4.13, W06F12.3, C27D8.1, ABT-5, F54H5.2, W03F8.2, F26E4.5, ZK596.2, C09B9.4, ZC581.7, F57B9.8, OLD-1, R13H9.6, R13H9.5, ZC581.2, M7.7, F26A1.4, KIN-21, KIN-24, F22B3.8, C27D6.11, T19D12.5, B0207.7, C56C10.6, GCY-22, Y47G6A.13, ACDH-5, Y69E1A.3, H05L14.1, ACDH-7, ZAK-1, ACDH-8, F21F3.2, KIN-5, …	573	1369	8884	1.47229	8.16687e-05	1.36119e-05	0.00186803
INTERPRO	IPR009658:Protein of unknown function DUF1248	8	0.480192	2.41209e-06	F22B5.5, C28D4.7, ZK1248.5, C28D4.8, C28D4.5, C28D4.4, F36D3.8, T09F5.10	977	11	13633	10.1483	0.00142212	7.11543e-05	0.00355422
GOTERM_BP_5	GO:0030259~lipid glycosylation	13	0.780312	3.03282e-06	UGT-16, UGT-11, UGT-30, UGT-2, UGT-13, UGT-25, UGT-54, UGT-47, UGT-4, UGT-40, UGT-8, F54C1.1, UGT-7	376	44	6749	5.30325	0.000785192	0.000157088	0.00396176
INTERPRO	IPR008498:Protein of unknown function DUF780, Caenorhabditis species	7	0.420168	3.27683e-06	NSPD-7, NSPD-6, NSPD-5, NSPD-4, NSPD-9, NSPD-10, NSPD-1, NSPD-2, NSPD-3	977	8	13633	12.2097	0.00193147	9.20593e-05	0.00482839
INTERPRO	IPR002213:UDP-glucuronosyl/UDP-glucosyltransferase	20	1.20048	3.82964e-06	K02E11.3, Y73B6A.3, UGT-16, UGT-42, UGT-21, UGT-11, UGT-30, UGT-2, UGT-13, UGT-54, UGT-63, UGT-25, UGT-47, UGT-4, T19H12.3, K02E11.6, UGT-40, UGT-8, F54C1.1, UGT-7	977	82	13633	3.4034	0.00225694	0.000102699	0.00564293
GOTERM_BP_FAT	GO:0030259~lipid glycosylation	13	0.780312	3.95233e-06	UGT-16, UGT-11, UGT-30, UGT-2, UGT-13, UGT-25, UGT-54, UGT-47, UGT-4, UGT-40, UGT-8, F54C1.1, UGT-7	447	44	7838	5.1807	0.00195844	0.000326673	0.00568493
GOTERM_BP_2	GO:0044237~cellular metabolic process	205	12.3049	3.96781e-06	TAG-191, R10D12.10, ZK484.7, C31H1.5, C14A4.13, C27D8.1, F54H5.2, T22C1.8, HDL-1, C09B9.4, F57B9.8, F42C5.5, OLD-1, F55H12.5, M7.7, CYC-2.2, UGT-2, UGT-54, KIN-21, KIN-24, UGT-4, C27D6.11, F55D12.6, UGT-8, UGT-7, T19D12.5, B0207.7, C56C10.6, C33H5.16, TTLL-15, K09F6.3, C46A5.1, T04F3.3, Y54F10BM.3, UGT-25, UGT-47, F21F3.2, Y69A2AR.19, B0207.1, F54C1.1, UGT-40, UGT-16, M110.7, UNC-3, R155.3, F33D1…	475	2709	8116	1.29298	0.000380838	0.000126962	0.00437005
SP_PIR_KEYWORDS	phosphoric monoester hydrolase	13	0.780312	4.51498e-06	F49E11.7, C34D4.2, F25B3.4, T16G12.7, Y105C5B.3, R08C7.8, F42G8.8, ZK938.1, F52H3.6, GSP-4, Y69E1A.4, Y40H4A.2, C47A4.3	1624	32	19674	4.92153	0.000663483	0.00022121	0.00537265
INTERPRO	IPR002486:Nematode cuticle collagen, N-terminal	28	1.68067	4.9076e-06	COL-58, COL-161, DPY-3, COL-180, COL-158, COL-175, COL-137, COL-95, COL-138, COL-153, COL-79, COL-77, COL-13, COL-49, COL-12, BLI-2, COL-162, COL-60, COL-146, COL-88, COL-141, COL-143, ROL-1, COL-101, COL-43, COL-14, COL-62, COL-63	977	147	13633	2.65789	0.0028913	0.000125883	0.00723124
INTERPRO	IPR005514:Protein of unknown function DUF316	10	0.60024	6.37229e-06	C46E10.1, D1081.3, Y47H9B.2, R01H2.2, F15H9.1, F35E2.5, F25E5.4, F35E2.9, TRY-7, Y116A8A.6	977	21	13633	6.64473	0.00375261	0.00015664	0.00938934
GOTERM_MF_FAT	GO:0032555~purine ribonucleotide binding	121	7.26291	8.12681e-06	K06H7.8, C18H7.4, ZK666.8, C44C10.4, F26A1.3, TAG-191, R10D12.10, F01D4.3, W09C3.1, C03C10.2, C14A4.13, W06F12.3, C27D8.1, ABT-5, F54H5.2, W03F8.2, F26E4.5, ZK596.2, C09B9.4, ZC581.7, F57B9.8, OLD-1, R13H9.6, R13H9.5, ZC581.2, M7.7, F26A1.4, KIN-21, KIN-24, F22B3.8, C27D6.11, T19D12.5, B0207.7, C56C10.6, GCY-22, Y47G6A.13, Y69E1A.3, H05L14.1, ZAK-1, F21F3.2, KIN-5, KLP-17, T06C10.3, KLP-6, WHT-5,…	499	1120	6686	1.44755	0.00241076	0.00018565	0.0108427
GOTERM_MF_FAT	GO:0032553~ribonucleotide binding	121	7.26291	8.12681e-06	K06H7.8, C18H7.4, ZK666.8, C44C10.4, F26A1.3, TAG-191, R10D12.10, F01D4.3, W09C3.1, C03C10.2, C14A4.13, W06F12.3, C27D8.1, ABT-5, F54H5.2, W03F8.2, F26E4.5, ZK596.2, C09B9.4, ZC581.7, F57B9.8, OLD-1, R13H9.6, R13H9.5, ZC581.2, M7.7, F26A1.4, KIN-21, KIN-24, F22B3.8, C27D6.11, T19D12.5, B0207.7, C56C10.6, GCY-22, Y47G6A.13, Y69E1A.3, H05L14.1, ZAK-1, F21F3.2, KIN-5, KLP-17, T06C10.3, KLP-6, WHT-5,…	499	1120	6686	1.44755	0.00241076	0.00018565	0.0108427
GOTERM_MF_FAT	GO:0017076~purine nucleotide binding	126	7.56303	1.16091e-05	K06H7.8, C18H7.4, ZK666.8, C44C10.4, F26A1.3, TAG-191, R10D12.10, F01D4.3, W09C3.1, C03C10.2, C14A4.13, W06F12.3, C27D8.1, ABT-5, F54H5.2, W03F8.2, F26E4.5, ZK596.2, C09B9.4, ZC581.7, F57B9.8, OLD-1, R13H9.6, R13H9.5, ZC581.2, M7.7, F26A1.4, KIN-21, KIN-24, F22B3.8, C27D6.11, T19D12.5, B0207.7, C56C10.6, GCY-22, Y47G6A.13, ACDH-5, Y69E1A.3, H05L14.1, ACDH-7, ZAK-1, ACDH-8, F21F3.2, KIN-5, KLP-17,…	499	1187	6686	1.42228	0.00344199	0.00024625	0.0154884
GOTERM_MF_FAT	GO:0030246~carbohydrate binding	31	1.86074	1.48521e-05	CLEC-85, CLEC-160, UGT-25, CLEC-86, UGT-47, CLEC-166, UGT-40, F54C1.1, Y73F4A.3, Y73F4A.2, CLEC-10, UGT-16, CLEC-117, CLEC-80, CLEC-139, AMAN-3, CLEC-136, UGT-11, UGT-30, CLEC-170, UGT-2, UGT-13, UGT-54, CLEC-72, CLEC-73, CLEC-52, UGT-4, CLEC-51, CLEC-79, UGT-8, UGT-7	499	177	6686	2.34668	0.00440139	0.00029403	0.0198146
GOTERM_MF_FAT	GO:0042302~structural constituent of cuticle	28	1.68067	2.40165e-05	COL-58, COL-161, DPY-3, COL-180, COL-158, COL-175, COL-137, COL-95, COL-138, COL-153, COL-79, COL-77, COL-13, COL-49, COL-12, BLI-2, COL-162, COL-60, COL-146, COL-88, COL-141, COL-143, ROL-1, COL-101, COL-43, COL-14, COL-62, COL-63	499	155	6686	2.42043	0.00710759	0.000445712	0.0320393
PIR_SUPERFAMILY	PIRSF015697:uncharacterized protein	11	0.660264	2.42661e-05	W10G11.3, T20D4.15, F35F10.13, T28A11.3, C36C5.12, T28A11.19, T20D4.10, T20D4.11, K10C9.9, T20D4.12, C03G6.5	351	28	4541	5.08252	0.00522783	0.00130953	0.0307937
GOTERM_CC_5	GO:0005856~cytoskeleton	36	2.16086	2.46035e-05	F38H4.6, MSP-31, MSP-33, MSP-36, MSP-38, MSP-113, C15H11.1, F54H5.3, MSP-3, C10H11.7, C35E7.9, TBB-6, F13A7.1, MSP-40, MSP-152, IFP-1, T22B3.3, PTL-1, W03D8.5, Y53F4B.19, Y113G7C.1, SPE-26, F21H7.5, MSP-142, F42A9.7, MSP-56, MSP-57, MAX-1, MSP-59, F36D3.4, MSP-53, MSP-55, F58A6.9, MSP-10, F36H12.3, MSP-64, MSP-63, MSP-65, CHE-3, F52F12.8, ZK354.7, MSP-45, F58E6.5, KLP-17, T05D4.5, K05F1.9, MSP-81…	631	235	8803	2.13715	0.00181903	0.000606711	0.0257488
GOTERM_CC_4	GO:0005856~cytoskeleton	36	2.16086	2.55795e-05	F38H4.6, MSP-31, MSP-33, MSP-36, MSP-38, MSP-113, C15H11.1, F54H5.3, MSP-3, C10H11.7, C35E7.9, TBB-6, F13A7.1, MSP-40, MSP-152, IFP-1, T22B3.3, PTL-1, W03D8.5, Y53F4B.19, Y113G7C.1, SPE-26, F21H7.5, MSP-142, F42A9.7, MSP-56, MSP-57, MAX-1, MSP-59, F36D3.4, MSP-53, MSP-55, F58A6.9, MSP-10, F36H12.3, MSP-64, MSP-63, MSP-65, CHE-3, F52F12.8, ZK354.7, MSP-45, F58E6.5, KLP-17, T05D4.5, K05F1.9, MSP-81…	634	235	8829	2.13332	0.00199324	0.000498683	0.0270542
INTERPRO	IPR002542:Protein of unknown function DUF19	14	0.840336	2.78411e-05	T20D4.15, F35F10.13, C36C5.12, C36C5.5, C04E12.2, C36C5.15, C04E12.4, W10G11.3, T28A11.3, T28A11.19, T20D4.10, T20D4.11, K10C9.9, T20D4.12, C03G6.5	977	49	13633	3.98684	0.0162923	0.000656843	0.0410167
INTERPRO	IPR008574:Protein of unknown function DUF856, Caenorhabditis species	6	0.360144	3.46142e-05	T16A9.5, F58A6.5, Y37D8A.5, W03D8.9, K06A5.2, Y69E1A.1	977	7	13633	11.9605	0.0202156	0.00078518	0.0509928
INTERPRO	IPR008160:Collagen triple helix repeat	30	1.80072	3.77288e-05	COL-58, COL-161, DPY-3, COL-180, COL-158, COL-175, COL-95, COL-137, COL-138, COL-153, COL-79, COL-77, COL-13, COL-49, COL-12, BLI-2, COL-162, COL-60, COL-146, COL-104, COL-88, COL-141, COL-143, ROL-1, COL-101, COL-120, COL-43, COL-14, COL-62, COL-63	977	182	13633	2.3001	0.0220145	0.00082412	0.05558
SP_PIR_KEYWORDS	serine/threonine-specific phosphatase	10	0.60024	4.86683e-05	F49E11.7, C34D4.2, F25B3.4, T16G12.7, F42G8.8, ZK938.1, F52H3.6, GSP-4, Y69E1A.4, Y40H4A.2	1624	23	19674	5.26719	0.00712888	0.001787	0.0578995
PIR_SUPERFAMILY	PIRSF016383:DUF856_CAE_spp	6	0.360144	4.8806e-05	T16A9.5, F58A6.5, Y37D8A.5, W03D8.9, K06A5.2, Y69E1A.1	351	7	4541	11.0891	0.010487	0.00210625	0.0619259
COG_ONTOLOGY	Defense mechanisms	9	0.540216	5.1768e-05	PGP-13, PGP-7, PGP-14, PGP-4, ABT-5, PGP-8, CFT-1, LACT-1, PGP-3	56	30	1118	5.98929	0.000776239	0.000776239	0.0359867
GOTERM_BP_5	GO:0030258~lipid modification	13	0.780312	8.96147e-05	UGT-16, UGT-11, UGT-30, UGT-2, UGT-13, UGT-25, UGT-54, UGT-47, UGT-4, UGT-40, UGT-8, F54C1.1, UGT-7	376	60	6749	3.88905	0.0229439	0.00386107	0.117002
GOTERM_CC_3	GO:0031143~pseudopodium	5	0.30012	0.000102018	MSP-56, MSP-57, MSP-31, MSP-45, MSP-33, MSP-59, MSP-53, MSP-36, MSP-55, MSP-38, MSP-81, MSP-113, F58A6.9, MSP-10, MSP-79, MSP-78, MSP-64, MSP-77, MSP-76, MSP-63, MSP-3, MSP-65, MSP-51, MSP-50, MSP-142, MSP-40, MSP-152	647	5	9458	14.6182	0.0058999	0.00147825	0.101455
GOTERM_BP_4	GO:0030258~lipid modification	13	0.780312	0.000106248	UGT-16, UGT-11, UGT-30, UGT-2, UGT-13, UGT-25, UGT-54, UGT-47, UGT-4, UGT-40, UGT-8, F54C1.1, UGT-7	435	60	7683	3.82678	0.0311675	0.0063127	0.141741
GOTERM_BP_FAT	GO:0030258~lipid modification	13	0.780312	0.000114106	UGT-16, UGT-11, UGT-30, UGT-2, UGT-13, UGT-25, UGT-54, UGT-47, UGT-4, UGT-40, UGT-8, F54C1.1, UGT-7	447	60	7838	3.79918	0.0550278	0.00805308	0.164006
GOTERM_CC_4	GO:0031143~pseudopodium	5	0.30012	0.000123484	MSP-56, MSP-57, MSP-31, MSP-45, MSP-33, MSP-59, MSP-53, MSP-36, MSP-55, MSP-38, MSP-81, MSP-113, F58A6.9, MSP-10, MSP-79, MSP-78, MSP-64, MSP-77, MSP-76, MSP-63, MSP-3, MSP-65, MSP-51, MSP-50, MSP-142, MSP-40, MSP-152	634	5	8829	13.9259	0.00958614	0.00192462	0.130542
PIR_SUPERFAMILY	PIRSF015994:Caenorhabditis elegans hypothetical protein F36D3.5	5	0.30012	0.00016308	F26D2.10, C18H2.5, T08G3.7, F36D3.5, F37A4.4	351	5	4541	12.9373	0.0346149	0.00585417	0.206781
SP_PIR_KEYWORDS	iron	33	1.98079	0.00019895	C27B7.6, Y71G12B.30, T16G12.7, LET-268, GSP-3, GSP-4, C06A1.3, R08A2.2, Y69E1A.4, F49E11.7, CYP-33E2, F23B12.1, FAT-5, F52H3.6, CYP-33C8, PXN-1, CYP-14A3, Y40H4A.2, C23G10.1, CYP-34A4, CYP-25A4, CYP-13A10, CYP-34A10, F42G8.8, CYP-25A1, ZK938.1, C47A4.3, CYC-2.2, C34D4.2, F25B3.4, Y105C5B.3, CYP-29A4, R13A5.11	1624	199	19674	2.00894	0.0288249	0.00583263	0.236492
KEGG_PATHWAY	cel00380:Tryptophan metabolism	7	0.420168	0.000203952	CYP-33E2, NIT-1, ECH-9, ECH-7, HDL-1, T02G5.4, CYP-33C8	39	37	1534	7.44144	0.0099449	0.0099449	0.195378
GOTERM_CC_FAT	GO:0031143~pseudopodium	5	0.30012	0.000212358	MSP-56, MSP-57, MSP-31, MSP-45, MSP-33, MSP-59, MSP-53, MSP-36, MSP-55, MSP-38, MSP-81, MSP-113, F58A6.9, MSP-10, MSP-79, MSP-78, MSP-64, MSP-77, MSP-76, MSP-63, MSP-3, MSP-65, MSP-51, MSP-50, MSP-142, MSP-40, MSP-152	652	5	7912	12.135	0.0197659	0.0197659	0.232708
KEGG_PATHWAY	cel00071:Fatty acid metabolism	8	0.480192	0.00027539	CYP-33E2, ECH-9, ACDH-7, ACDH-8, ECH-7, ACDH-10, T02G5.4, CYP-33C8	39	55	1534	5.72121	0.0134053	0.00672528	0.263732
GOTERM_CC_FAT	GO:0005856~cytoskeleton	36	2.16086	0.000387645	F38H4.6, MSP-31, MSP-33, MSP-36, MSP-38, MSP-113, C15H11.1, F54H5.3, MSP-3, C10H11.7, C35E7.9, TBB-6, F13A7.1, MSP-40, MSP-152, IFP-1, T22B3.3, PTL-1, W03D8.5, Y53F4B.19, Y113G7C.1, SPE-26, F21H7.5, MSP-142, F42A9.7, MSP-56, MSP-57, MAX-1, MSP-59, F36D3.4, MSP-53, MSP-55, F58A6.9, MSP-10, F36H12.3, MSP-64, MSP-63, MSP-65, CHE-3, F52F12.8, ZK354.7, MSP-45, F58E6.5, KLP-17, T05D4.5, K05F1.9, MSP-81…	652	235	7912	1.85897	0.0357895	0.0180578	0.424421
GOTERM_BP_3	GO:0006629~lipid metabolic process	34	2.04082	0.000432091	Y46H3A.4, T09B9.3, F55C5.2, C31H1.5, Y51A2B.4, B0524.2, ECH-9, UGT-25, UGT-47, FAT-5, UGT-40, F25A2.1, F44B9.10, F54C1.1, ACDH-10, W03D8.8, CYP-13A10, UGT-16, T28C6.5, M110.7, UGT-11, UGT-30, PAF-1, UGT-2, UGT-13, UGT-54, HSD-2, ZK262.3, ZK1251.3, UGT-4, K11E4.1, UGT-8, ASM-2, UGT-7	458	309	7908	1.89986	0.0938389	0.0243336	0.551778
INTERPRO	IPR018378:C-type lectin, conserved site	12	0.720288	0.000462717	CLEC-4, CLEC-28, CLEC-160, CLEC-25, CLEC-10, CLEC-41, CLEC-22, CLEC-40, CLEC-31, CLEC-33, CLEC-17, CLEC-42	977	48	13633	3.48849	0.238958	0.00970496	0.679664
KEGG_PATHWAY	cel00280:Valine, leucine and isoleucine degradation	7	0.420168	0.000479479	ECH-9, ACDH-7, Y44A6D.5, ACDH-8, ECH-7, ACDH-10, T02G5.4	39	43	1534	6.4031	0.0232261	0.00780277	0.458778
GOTERM_CC_1	GO:0005576~extracellular region	39	2.34094	0.000506826	SCL-25, C27B7.7, SCL-23, SCL-24, INS-28, C06A8.6, NAS-25, T19D2.1, INS-7, FLP-1, INS-33, CLEC-160, GPN-1, SCL-6, C07A4.3, F37H8.5, PXN-1, C03G6.5, SCL-3, NAS-6, INS-6, SCL-14, SCL-17, Y73F4A.2, T01D3.3, INS-37, INS-19, C08F11.12, FLP-13, NAS-38, INS-22, VIT-3, D2062.1, ZK262.3, NLP-28, ZMP-1, F32A5.4, COL-14, ASM-2	677	311	9662	1.78971	0.00556098	0.00556098	0.315308
GOTERM_BP_5	GO:0030704~vitelline membrane formation	7	0.420168	0.000562817	Y57G11A.2, Y39F10C.1, Y54E2A.9, C08G5.3, T02H6.9, T02H6.7, R105.1	376	20	6749	6.28231	0.135679	0.0206147	0.73273
INTERPRO	IPR008271:Serine/threonine protein kinase, active site	30	1.80072	0.000564516	K06H7.8, T19D12.5, F26A1.3, ZK666.8, C25H3.1, Y47G6A.13, C08F8.6, C03C10.2, T15B12.2, W06F12.3, F41G3.5, C55C3.8, C04G2.2, F21F3.2, ZK596.2, ZK354.6, C39H7.1, GSKA-3, W01B6.2, Y39G8B.5, R13H9.5, ZC581.2, C50F4.10, F26A1.4, Y38H8A.4, Y38H8A.3, K11C4.1, F32B6.10, Y106G6E.1, C27D6.11	977	212	13633	1.97461	0.283343	0.0114225	0.828612
GOTERM_BP_4	GO:0030704~vitelline membrane formation	7	0.420168	0.000616771	Y57G11A.2, Y39F10C.1, Y54E2A.9, C08G5.3, T02H6.9, T02H6.7, R105.1	435	20	7683	6.18172	0.167943	0.0301777	0.820224
INTERPRO	IPR006588:Protein of unknown function PAW	8	0.480192	0.000619136	F35F10.1, W04G5.4, T20D4.5, C04E12.10, C04E12.2, T20D4.3, C17B7.5, C04E12.4, Y50D4B.4	977	22	13633	5.07416	0.306083	0.0121062	0.908445
PIR_SUPERFAMILY	PIRSF000564:kinase-related transforming protein	10	0.60024	0.00063277	K06H7.8, F33D11.7, C50F4.10, Y38H8A.4, ZK666.8, B0218.5, ZK596.2, K08H2.5, F21F3.2, R13H9.5	351	33	4541	3.9204	0.127787	0.0193422	0.800135
GOTERM_BP_FAT	GO:0030704~vitelline membrane formation	7	0.420168	0.000641549	Y57G11A.2, Y39F10C.1, Y54E2A.9, C08G5.3, T02H6.9, T02H6.7, R105.1	447	20	7838	6.13714	0.272623	0.0390076	0.918862
SP_PIR_KEYWORDS	atp-binding	78	4.68187	0.000767994	K06H7.8, C35E7.10, PMP-1, C05C12.1, C18H7.4, C25H3.1, ZK666.8, F01D4.3, C03C10.2, W09C3.1, C14A4.13, W06F12.3, ABT-5, C27D8.1, W03F8.2, B0218.5, F26E4.5, ZK596.2, Y116A8C.38, FRK-1, F38E1.3, K09B11.5, GLN-2, W01B6.5, ZC581.7, F57B9.8, OLD-1, R13H9.6, ZC581.2, C34F11.5, KIN-21, F59A3.8, Y38H8A.4, F53C3.1, KIN-24, Y38H8A.3, F22B3.8, Y116A8C.24, C27D6.11, Y43C5B.2, PGP-13, R11E3.1, PGP-14, T19D12.5,…	1624	649	19674	1.45598	0.106794	0.018647	0.910091
SMART	SM00613:PAW	8	0.480192	0.000800216	F35F10.1, W04G5.4, T20D4.5, C04E12.10, C04E12.2, T20D4.3, C17B7.5, C04E12.4, Y50D4B.4	416	22	5537	4.84003	0.0864897	0.0128398	0.904834
GOTERM_CC_FAT	GO:0016021~integral to membrane	572	34.3337	0.000817424	Y37H2A.14, C06G4.4, Y105C5B.17, SRH-70, F58F12.2, F32B4.2, GTL-2, C31H1.2, T05E12.3, COL-95, TSP-5, DPF-2, TSP-4, ABT-5, E04F6.4, UGT-63, C38D9.5, T22C1.9, T19A6.4, TSP-3, C45B2.2, W01D2.3, C09B9.2, C45B2.1, M03E7.3, Y69A2AR.23, COL-88, UGT-54, MEC-4, F56D6.13, F56D6.12, Y73F8A.35, F08A8.8, B0207.9, GLT-5, GLT-6, ZK795.2, R105.1, NAS-25, C33A11.2, K07A1.5, K09F6.3, UGT-42, C32C4.3, ZK892.3, UGT-4…	652	6596	7912	1.05234	0.0739891	0.0252976	0.89306
UP_SEQ_FEATURE	signal peptide	34	2.04082	0.000943366	C27B7.7, CRN-6, T09B9.3, NAS-25, LET-268, B0228.1, GLR-2, INS-7, FLP-1, CLEC-160, F37H8.5, PXN-1, C03G6.5, INS-6, NAS-6, COL-13, COL-12, ABF-2, Y73F4A.2, C08F11.12, FLP-13, NAS-38, ACR-7, INS-22, K07C11.7, VIT-3, ZK512.1, HEX-1, TAG-209, ZK262.3, NLP-28, F32A5.4, ASM-2, NCR-2	149	422	3249	1.75683	0.25788	0.138536	1.26316
PIR_SUPERFAMILY	PIRSF019652:major sperm protein	5	0.30012	0.00100702	MSP-56, MSP-57, MSP-31, MSP-45, MSP-33, MSP-59, MSP-53, MSP-36, MSP-55, MSP-38, MSP-81, MSP-113, F58A6.9, MSP-10, MSP-79, MSP-78, MSP-64, MSP-77, MSP-76, MSP-63, MSP-3, MSP-65, MSP-51, MSP-50, MSP-142, MSP-40, MSP-152	351	7	4541	9.24094	0.195573	0.0268365	1.27059
GOTERM_BP_FAT	GO:0030198~extracellular matrix organization	7	0.420168	0.00112057	Y57G11A.2, Y39F10C.1, Y54E2A.9, C08G5.3, T02H6.9, T02H6.7, R105.1	447	22	7838	5.57921	0.426568	0.0599204	1.59982
GOTERM_CC_FAT	GO:0031224~intrinsic to membrane	572	34.3337	0.00116148	Y37H2A.14, C06G4.4, Y105C5B.17, SRH-70, F58F12.2, F32B4.2, GTL-2, C31H1.2, T05E12.3, COL-95, TSP-5, DPF-2, TSP-4, ABT-5, E04F6.4, UGT-63, C38D9.5, T22C1.9, T19A6.4, TSP-3, C45B2.2, W01D2.3, C09B9.2, C45B2.1, M03E7.3, Y69A2AR.23, COL-88, UGT-54, MEC-4, F56D6.13, F56D6.12, Y73F8A.35, F08A8.8, B0207.9, GLT-5, GLT-6, ZK795.2, R105.1, NAS-25, C33A11.2, K07A1.5, K09F6.3, UGT-42, C32C4.3, ZK892.3, UGT-4…	652	6608	7912	1.05042	0.103487	0.0269412	1.26678
GOTERM_BP_3	GO:0030198~extracellular matrix organization	7	0.420168	0.00121509	Y57G11A.2, Y39F10C.1, Y54E2A.9, C08G5.3, T02H6.9, T02H6.7, R105.1	458	22	7908	5.49385	0.242103	0.0539327	1.54451
GOTERM_MF_2	GO:0008316~structural constituent of vitelline membrane	7	0.420168	0.00123423	Y57G11A.2, Y39F10C.1, Y54E2A.9, C08G5.3, T02H6.9, T02H6.7, R105.1	573	20	8884	5.42653	0.0481993	0.00703224	1.12354
GOTERM_MF_FAT	GO:0000166~nucleotide binding	130	7.80312	0.00140399	K06H7.8, C18H7.4, ZK666.8, C44C10.4, F26A1.3, TAG-191, R10D12.10, CPB-2, F01D4.3, W09C3.1, C03C10.2, C14A4.13, W06F12.3, C27D8.1, ABT-5, F54H5.2, W03F8.2, F26E4.5, ZK596.2, C09B9.4, ZC581.7, F57B9.8, OLD-1, R13H9.6, R13H9.5, ZC581.2, M7.7, F26A1.4, KIN-21, KIN-24, F22B3.8, C27D6.11, T19D12.5, B0207.7, C56C10.6, GCY-22, Y47G6A.13, ACDH-5, Y69E1A.3, H05L14.1, ACDH-7, ZAK-1, ACDH-8, F21F3.2, KIN-5, …	499	1369	6686	1.27235	0.341163	0.0242471	1.85714
INTERPRO	IPR014044:SCP-like extracellular	9	0.540216	0.00185782	SCL-14, D2062.1, SCL-25, SCL-17, SCL-23, SCL-24, SCL-6, C07A4.3, SCL-3	977	33	13633	3.80562	0.666173	0.0347724	2.70289
SP_PIR_KEYWORDS	Lectin	21	1.2605	0.00188633	CLEC-10, CLEC-117, CLEC-80, CLEC-139, CLEC-136, CLEC-85, CLEC-4, CLEC-28, CLEC-170, CLEC-160, CLEC-72, CLEC-25, CLEC-73, CLEC-86, CLEC-31, CLEC-22, CLEC-166, CLEC-52, CLEC-51, CLEC-33, CLEC-42	1624	120	19674	2.12004	0.242364	0.0388746	2.22178
INTERPRO	IPR005515:Vitelline membrane outer layer protein I (VOMI)	7	0.420168	0.00214805	Y57G11A.2, Y39F10C.1, Y54E2A.9, C08G5.3, T02H6.9, T02H6.7, R105.1	977	20	13633	4.88388	0.718806	0.0388715	3.11893
INTERPRO	IPR001283:Allergen V5/Tpx-1 related	9	0.540216	0.00227948	SCL-14, D2062.1, SCL-25, SCL-17, SCL-23, SCL-24, SCL-6, C07A4.3, SCL-3	977	34	13633	3.69369	0.739832	0.0399797	3.3068
GOTERM_MF_FAT	GO:0008316~structural constituent of vitelline membrane	7	0.420168	0.00260438	Y57G11A.2, Y39F10C.1, Y54E2A.9, C08G5.3, T02H6.9, T02H6.7, R105.1	499	20	6686	4.68958	0.53907	0.0421158	3.4196
SMART	SM00198:SCP	9	0.540216	0.00297674	SCL-14, D2062.1, SCL-25, SCL-17, SCL-23, SCL-24, SCL-6, C07A4.3, SCL-3	416	34	5537	3.52326	0.286	0.0412348	3.32827
INTERPRO	IPR002900:Protein of unknown function DUF38, Caenorhabditis species	29	1.7407	0.00333399	FBXA-89, T08E11.1, FBXA-157, FBXA-202, FBXA-136, T08E11.8, Y20C6A.1, FBXA-134, FBXA-224, FBXA-158, F47H4.2, FBXA-44, Y70C5A.3, T06E6.15, C17C3.5, K10G4.5, FBXA-74, FBXA-104, FBXA-162, FBXA-125, FBXA-30, FBXA-53, FBXA-185, F58E2.4, C52E2.4, FBXA-188, FBXA-189, FBXA-166, C52E2.5	977	227	13633	1.78266	0.860591	0.056304	4.80182
PIR_SUPERFAMILY	PIRSF038285:cuticle collagen	14	0.840336	0.00334184	COL-13, COL-12, COL-58, COL-49, BLI-2, COL-180, COL-175, COL-60, COL-104, COL-88, COL-101, COL-79, COL-77, COL-14	351	73	4541	2.48113	0.514728	0.077196	4.15951
GOTERM_MF_4	GO:0016758~transferase activity, transferring hexosyl groups	25	1.5006	0.00363394	Y73B6A.3, Y5H2B.1, UGT-42, FUT-5, UGT-21, UGT-63, UGT-25, FUT-2, UGT-47, T27F6.1, K02E11.6, T19H12.3, F54C1.1, UGT-40, K02E11.4, K02E11.3, UGT-16, UGT-11, UGT-30, UGT-2, UGT-13, UGT-54, UGT-4, UGT-8, UGT-7	425	194	6132	1.85931	0.247206	0.0462248	3.7777
PIR_SUPERFAMILY	PIRSF017573:PIRSF017573	4	0.240096	0.00403747	C14A6.6, C14A6.13, W04E12.5, W04E12.4	351	5	4541	10.3499	0.582662	0.0836766	5.00506
PIR_SUPERFAMILY	PIRSF005678:glucuronosyltransferase	9	0.540216	0.00426121	UGT-21, UGT-11, UGT-2, UGT-13, UGT-63, UGT-25, UGT-47, UGT-16, UGT-8	351	35	4541	3.32674	0.602432	0.080434	5.27555
INTERPRO	IPR001357:BRCT	8	0.480192	0.00446872	F26D2.10, C18H2.5, T08G3.7, F36D3.5, C01G10.1, F56H1.3, F37A4.4, C18H2.1	977	30	13633	3.72105	0.928814	0.0727191	6.38648
SP_PIR_KEYWORDS	metalloprotein	17	1.02041	0.00461275	SOD-3, CYP-34A4, CYP-25A4, T16G12.7, CYP-34A10, F42G8.8, ZK938.1, GSP-4, Y69E1A.4, F49E11.7, CYC-2.2, C34D4.2, F25B3.4, Y105C5B.3, F52H3.6, CYP-14A3, Y40H4A.2	1624	95	19674	2.16786	0.493202	0.0814468	5.35322
KEGG_PATHWAY	cel00640:Propanoate metabolism	5	0.30012	0.00487823	ACDH-7, ACDH-8, ECH-7, ACDH-10, T02G5.4	39	29	1534	6.78161	0.213072	0.0581455	4.58045
GOTERM_BP_4	GO:0044255~cellular lipid metabolic process	21	1.2605	0.00514599	ACDH-10, UGT-16, CYP-13A10, M110.7, C31H1.5, UGT-11, UGT-30, UGT-2, ECH-9, UGT-13, UGT-54, UGT-25, UGT-47, FAT-5, UGT-4, F44B9.10, UGT-40, ASM-2, UGT-8, F54C1.1, UGT-7	435	190	7683	1.95212	0.785075	0.19719	6.6555
INTERPRO	IPR001534:Transthyretin-like	12	0.720288	0.00534054	TTR-29, TTR-27, TTR-28, F26G1.11, TTR-11, TTR-23, TTR-9, TTR-20, TTR-14, TTR-12, NLP-4, TTR-21	977	64	13633	2.61636	0.957547	0.0840193	7.58724
KEGG_PATHWAY	cel04142:Lysosome	7	0.420168	0.00545618	HEX-1, CPZ-1, APT-9, CRN-6, Y53G8AR.7, Y105E8B.9, ASM-2	39	68	1534	4.04902	0.235157	0.0522049	5.11048
SMART	SM00292:BRCT	8	0.480192	0.00566209	F26D2.10, C18H2.5, T08G3.7, F36D3.5, C01G10.1, F56H1.3, F37A4.4, C18H2.1	416	30	5537	3.54936	0.473569	0.0688107	6.24374
GOTERM_MF_FAT	GO:0005506~iron ion binding	32	1.92077	0.00647319	C27B7.6, Y71G12B.30, T16G12.7, LET-268, GSP-3, GSP-4, C06A1.3, R08A2.2, Y69E1A.4, F49E11.7, CYP-33E2, F23B12.1, FAT-5, F52H3.6, CYP-33C8, PXN-1, CYP-14A3, C23G10.1, CYP-34A4, CYP-25A4, CYP-13A10, CYP-34A10, F42G8.8, CYP-25A1, ZK938.1, GLB-27, C47A4.3, CYC-2.2, C34D4.2, F25B3.4, CYP-29A4, R13A5.11	499	262	6686	1.63649	0.854676	0.0965325	8.30016
INTERPRO	IPR003582:Metridin-like ShK toxin	17	1.02041	0.0065523	F01D5.5, F49F1.5, Y39G8B.9, F01D5.1, C54D10.3, F15A4.6, T28H10.2, PHAT-2, PHAT-3, M163.8, E04D5.4, T20G5.8, PHAT-6, F41G3.10, F41G3.21, C14C6.5, NAS-6	977	113	13633	2.09927	0.97932	0.0995192	9.23238
GOTERM_BP_3	GO:0044255~cellular lipid metabolic process	21	1.2605	0.00661633	ACDH-10, UGT-16, CYP-13A10, M110.7, C31H1.5, UGT-11, UGT-30, UGT-2, ECH-9, UGT-13, UGT-54, UGT-25, UGT-47, FAT-5, UGT-4, F44B9.10, UGT-40, ASM-2, UGT-8, F54C1.1, UGT-7	458	190	7908	1.90839	0.77987	0.222954	8.14761
GOTERM_CC_2	GO:0042995~cell projection	8	0.480192	0.00713057	MSP-56, MSP-31, MSP-57, MSP-33, MSP-59, MSP-53, MSP-36, MSP-55, MSP-38, MSP-113, F58A6.9, MSP-10, MSP-64, MSP-63, MSP-3, MSP-65, CHE-3, MSP-40, MSP-152, MSP-45, TNC-2, MSP-81, MSP-79, MSP-78, MSP-77, MSP-76, MSP-51, MSP-50, MSP-142, IFT-81	647	34	9458	3.43959	0.175695	0.0623749	5.7564
GOTERM_CC_3	GO:0042995~cell projection	8	0.480192	0.00713057	MSP-56, MSP-31, MSP-57, MSP-33, MSP-59, MSP-53, MSP-36, MSP-55, MSP-38, MSP-113, F58A6.9, MSP-10, MSP-64, MSP-63, MSP-3, MSP-65, CHE-3, MSP-40, MSP-152, MSP-45, TNC-2, MSP-81, MSP-79, MSP-78, MSP-77, MSP-76, MSP-51, MSP-50, MSP-142, IFT-81	647	34	9458	3.43959	0.339696	0.079659	6.87232
PIR_SUPERFAMILY	PIRSF000925:tyrosine-protein phosphatase	5	0.30012	0.00740369	C17H12.3, T27A3.5, C33H5.16, ZK484.7, F47B3.7	351	11	4541	5.8806	0.79914	0.125202	9.00046
SP_PIR_KEYWORDS	kinase	35	2.10084	0.00792928	R11E3.1, K06H7.8, C35E7.10, KIN-26, C18H7.4, Y4C6A.1, F01D4.3, Y69E1A.3, C03C10.2, C55C3.4, W03F8.2, F26E4.5, Y116A8C.38, KIN-5, FRK-1, K09B11.5, F09A5.2, T06C10.3, W01B6.5, ZC581.7, F57B9.8, OLD-1, D1044.1, T25B9.4, T25B9.5, ZK622.1, C34F11.5, SPE-8, KIN-21, KIN-24, F59A3.8, F22B3.8, Y116A8C.24, T21G5.1, Y43C5B.2	1624	268	19674	1.58212	0.689711	0.121929	9.0385
GOTERM_MF_3	GO:0016757~transferase activity, transferring glycosyl groups	25	1.5006	0.00833839	Y73B6A.3, Y5H2B.1, UGT-42, FUT-5, UGT-21, UGT-63, UGT-25, FUT-2, UGT-47, T27F6.1, K02E11.6, T19H12.3, F54C1.1, UGT-40, K02E11.4, K02E11.3, UGT-16, UGT-11, UGT-30, UGT-2, UGT-13, UGT-54, UGT-4, UGT-8, UGT-7	455	228	7243	1.74547	0.42937	0.0892641	8.22953
GOTERM_CC_FAT	GO:0005576~extracellular region	39	2.34094	0.00839287	SCL-25, C27B7.7, SCL-23, SCL-24, INS-28, C06A8.6, NAS-25, T19D2.1, INS-7, FLP-1, INS-33, CLEC-160, GPN-1, SCL-6, C07A4.3, F37H8.5, PXN-1, C03G6.5, SCL-3, NAS-6, INS-6, SCL-14, SCL-17, Y73F4A.2, T01D3.3, INS-37, INS-19, C08F11.12, FLP-13, NAS-38, INS-22, VIT-3, D2062.1, ZK262.3, NLP-28, ZMP-1, F32A5.4, COL-14, ASM-2	652	311	7912	1.52175	0.547179	0.146536	8.83119
GOTERM_BP_FAT	GO:0043062~extracellular structure organization	7	0.420168	0.00839947	Y57G11A.2, Y39F10C.1, Y54E2A.9, C08G5.3, T02H6.9, T02H6.7, R105.1	447	32	7838	3.83571	0.984758	0.341883	11.4258
INTERPRO	IPR003366:CUB-like region	10	0.60024	0.00947452	DCT-17, F35E12.10, DOD-17, F55G11.4, K10D11.3, F54B11.11, F10A3.4, DCT-19, K10D11.6, K10D11.5	977	51	13633	2.73607	0.996363	0.137401	13.0881
GOTERM_BP_2	GO:0043062~extracellular structure organization	7	0.420168	0.00950371	Y57G11A.2, Y39F10C.1, Y54E2A.9, C08G5.3, T02H6.9, T02H6.7, R105.1	475	32	8116	3.73763	0.600171	0.204814	9.98323
SMART	SM00254:ShKT	17	1.02041	0.00955957	F01D5.5, F49F1.5, Y39G8B.9, F01D5.1, C54D10.3, F15A4.6, T28H10.2, PHAT-2, PHAT-3, M163.8, E04D5.4, T20G5.8, PHAT-6, F41G3.10, F41G3.21, C14C6.5, NAS-6	416	113	5537	2.0024	0.662243	0.102859	10.3327
INTERPRO	IPR009564:Protein of unknown function DUF1179	4	0.240096	0.0102888	H38K22.6, H38K22.7, C06C6.8, Y57G7A.3	977	7	13633	7.97368	0.997761	0.144832	14.1349
INTERPRO	IPR004045:Glutathione S-transferase, N-terminal	10	0.60024	0.0107501	GST-41, F56A4.3, GST-2, GST-25, GST-38, GST-24, GST-33, GST-35, GST-6, GST-12	977	52	13633	2.68345	0.9983	0.147364	14.7228
GOTERM_MF_3	GO:0005529~sugar binding	14	0.840336	0.0108706	CLEC-10, CLEC-117, CLEC-80, CLEC-139, CLEC-136, CLEC-85, CLEC-170, CLEC-160, CLEC-72, CLEC-86, CLEC-73, CLEC-166, CLEC-52, CLEC-51	455	102	7243	2.18492	0.519207	0.0993305	10.6048
UP_SEQ_FEATURE	repeat:Kelch 6	3	0.180072	0.0116407	F47D12.7, SPE-26, KEL-10	149	4	3249	16.354	0.975277	0.708683	14.5899
UP_SEQ_FEATURE	repeat:Kelch 5	3	0.180072	0.0116407	F47D12.7, SPE-26, KEL-10	149	4	3249	16.354	0.975277	0.708683	14.5899
UP_SEQ_FEATURE	repeat:Kelch 3	3	0.180072	0.0116407	F47D12.7, SPE-26, KEL-10	149	4	3249	16.354	0.975277	0.708683	14.5899
UP_SEQ_FEATURE	repeat:Kelch 4	3	0.180072	0.0116407	F47D12.7, SPE-26, KEL-10	149	4	3249	16.354	0.975277	0.708683	14.5899
UP_SEQ_FEATURE	repeat:Kelch 1	3	0.180072	0.0116407	F47D12.7, SPE-26, KEL-10	149	4	3249	16.354	0.975277	0.708683	14.5899
UP_SEQ_FEATURE	repeat:Kelch 2	3	0.180072	0.0116407	F47D12.7, SPE-26, KEL-10	149	4	3249	16.354	0.975277	0.708683	14.5899
KEGG_PATHWAY	cel00410:beta-Alanine metabolism	4	0.240096	0.0119559	ACDH-7, ACDH-8, ECH-7, ACDH-10	39	20	1534	7.86667	0.445322	0.0935578	10.8922
SP_PIR_KEYWORDS	cell projection	6	0.360144	0.013093	MSP-56, MSP-57, MSP-31, MSP-45, MSP-33, MSP-59, MSP-53, MSP-36, MSP-55, MSP-38, MSP-81, MSP-113, F58A6.9, MSP-10, MSP-79, MSP-78, MSP-64, MSP-77, MSP-76, MSP-63, MSP-3, MSP-65, MSP-51, MSP-50, MSP-142, CHE-3, MSP-40, MSP-152	1624	18	19674	4.03818	0.855919	0.176126	14.5155
COG_ONTOLOGY	General function prediction only / Signal transduction mechanisms / Transcription / DNA replication, recombination, and repair	3	0.180072	0.0133819	K09C6.7, Y39G8B.5, C04G2.2	56	4	1118	14.9732	0.182973	0.0961045	8.94139
INTERPRO	IPR003439:ABC transporter-like	10	0.60024	0.0136819	PGP-13, PGP-7, WHT-5, PMP-1, PGP-14, PGP-12, ABT-5, PGP-8, CFT-1, PGP-3	977	54	13633	2.58406	0.999705	0.179831	18.372
GOTERM_MF_4	GO:0016298~lipase activity	10	0.60024	0.0137109	Y46H3A.4, Y51A2B.4, ZK262.3, T28C6.5, M110.7, F25A2.1, F44B9.10, K11E4.1, ASM-2, C31H1.5	425	56	6132	2.57647	0.659333	0.142587	13.5872
INTERPRO	IPR017940:ABC transporter integral membrane type 1	8	0.480192	0.0146167	PGP-13, PGP-7, PMP-1, PGP-14, PGP-12, PGP-8, CFT-1, PGP-3	977	37	13633	3.01707	0.999831	0.186855	19.5047
GOTERM_BP_FAT	GO:0048610~reproductive cellular process	11	0.660264	0.0147965	Y57G11A.2, Y39F10C.1, SPE-8, Y54E2A.9, C08G5.3, T02H6.9, SPE-10, SPE-4, T02H6.7, T02G5.11, R105.1	447	80	7838	2.41102	0.999385	0.489403	19.2995
UP_SEQ_FEATURE	glycosylation site:N-linked (GlcNAc...)	30	1.80072	0.0148842	C27B7.7, CRN-6, TTYH-1, C36C5.12, GLT-6, NAS-25, LET-268, GLR-2, DPF-2, GAR-1, F37H8.5, PXN-1, C03G6.5, Y73F4A.2, AC3.5, NAS-38, PGP-3, ACR-7, C44B7.11, K07C11.7, VIT-3, ZK512.1, HEX-1, ZK262.3, MEC-4, F32A5.4, HST-2, ASM-2, NCR-2, C27A7.1	149	426	3249	1.53559	0.991251	0.694159	18.2889
GOTERM_BP_3	GO:0048610~reproductive cellular process	11	0.660264	0.0163417	Y57G11A.2, Y39F10C.1, SPE-8, Y54E2A.9, C08G5.3, T02H6.9, SPE-10, SPE-4, T02H6.7, T02G5.11, R105.1	458	80	7908	2.37413	0.976639	0.415309	19.0181
INTERPRO	IPR000210:BTB/POZ-like	19	1.14046	0.0165297	F22E5.6, ZC239.14, BTB-2, F47D12.7, F55B11.7, KEL-10, BTB-17, BTB-16, SDZ-35, B0281.6, T05E12.3, F27C8.5, ZK418.2, BTB-12, BTB-13, C17H12.12, F22E5.12, F22E5.8, BATH-46	977	146	13633	1.81592	0.999946	0.204432	21.7769
PIR_SUPERFAMILY	PIRSF028860:Caenorhabditis elegans hypothetical protein C24D10.1	3	0.180072	0.0168664	Y57G11C.6, C17H12.5, C24D10.1	351	3	4541	12.9373	0.974631	0.246203	19.4177
PIR_SUPERFAMILY	PIRSF016363:hypothetical protein, Caenorhabditis elegans C24D10.2 type	3	0.180072	0.0168664	F11G11.4, C24D10.2, C27D6.3	351	3	4541	12.9373	0.974631	0.246203	19.4177
PIR_SUPERFAMILY	PIRSF016405:Caenorhabditis elegans hypothetical protein F36D3.4	3	0.180072	0.0168664	F36D3.4, F53B6.4, F21H7.5	351	3	4541	12.9373	0.974631	0.246203	19.4177
PIR_SUPERFAMILY	PIRSF015812:Caenorhabditis elegans hypothetical protein F57E7.1	3	0.180072	0.0168664	C33G8.4, F20A1.1, F20A1.10	351	3	4541	12.9373	0.974631	0.246203	19.4177
GOTERM_BP_5	GO:0048515~spermatid differentiation	3	0.180072	0.0171435	SPE-8, SPE-10, SPE-4	376	4	6749	13.4621	0.988652	0.428696	20.2195
GOTERM_BP_5	GO:0007286~spermatid development	3	0.180072	0.0171435	SPE-8, SPE-10, SPE-4	376	4	6749	13.4621	0.988652	0.428696	20.2195
GOTERM_BP_2	GO:0048610~reproductive cellular process	11	0.660264	0.0174892	Y57G11A.2, Y39F10C.1, SPE-8, Y54E2A.9, C08G5.3, T02H6.9, SPE-10, SPE-4, T02H6.7, T02G5.11, R105.1	475	80	8116	2.34937	0.816184	0.287349	17.6614
GOTERM_BP_4	GO:0048515~spermatid differentiation	3	0.180072	0.0177015	SPE-8, SPE-10, SPE-4	435	4	7683	13.2466	0.995118	0.485874	21.2129
GOTERM_BP_4	GO:0007286~spermatid development	3	0.180072	0.0177015	SPE-8, SPE-10, SPE-4	435	4	7683	13.2466	0.995118	0.485874	21.2129
GOTERM_BP_FAT	GO:0007286~spermatid development	3	0.180072	0.0179526	SPE-8, SPE-10, SPE-4	447	4	7838	13.151	0.999875	0.527058	22.9395
GOTERM_BP_FAT	GO:0048515~spermatid differentiation	3	0.180072	0.0179526	SPE-8, SPE-10, SPE-4	447	4	7838	13.151	0.999875	0.527058	22.9395
GOTERM_CC_FAT	GO:0042995~cell projection	8	0.480192	0.0187259	MSP-56, MSP-31, MSP-57, MSP-33, MSP-59, MSP-53, MSP-36, MSP-55, MSP-38, MSP-113, F58A6.9, MSP-10, MSP-64, MSP-63, MSP-3, MSP-65, CHE-3, MSP-40, MSP-152, MSP-45, TNC-2, MSP-81, MSP-79, MSP-78, MSP-77, MSP-76, MSP-51, MSP-50, MSP-142, IFT-81	652	34	7912	2.85529	0.830842	0.256327	18.728
UP_SEQ_FEATURE	metal ion-binding site:Manganese	4	0.240096	0.0189188	C27B7.6, C23G10.1, SOD-3, C06A1.3	149	13	3249	6.70934	0.997608	0.700943	22.6829
INTERPRO	IPR003235:Nematode insulin-related peptide, beta type	6	0.360144	0.0212057	INS-7, INS-33, INS-19, INS-37, INS-28, INS-6	977	23	13633	3.64016	0.999997	0.249794	27.0818
GOTERM_MF_FAT	GO:0016298~lipase activity	10	0.60024	0.0214096	Y46H3A.4, Y51A2B.4, ZK262.3, T28C6.5, M110.7, F25A2.1, F44B9.10, K11E4.1, ASM-2, C31H1.5	499	56	6686	2.39264	0.998384	0.274856	25.0809
SMART	SM00225:BTB	19	1.14046	0.0240029	F22E5.6, ZC239.14, BTB-2, F47D12.7, F55B11.7, KEL-10, BTB-17, BTB-16, SDZ-35, B0281.6, T05E12.3, F27C8.5, ZK418.2, BTB-12, BTB-13, C17H12.12, F22E5.12, F22E5.8, BATH-46	416	146	5537	1.73214	0.935778	0.220874	24.1081
SP_PIR_KEYWORDS	transferase	59	3.54142	0.0249232	K06H7.8, C35E7.10, GST-25, C18H7.4, F01D4.3, FUT-5, C03C10.2, Y44A6D.5, UGT-63, FUT-2, W03F8.2, F26E4.5, Y116A8C.38, FRK-1, K09B11.5, W01B6.5, GST-33, ZC581.7, F57B9.8, GST-35, OLD-1, GST-6, D1044.1, C34F11.5, KIN-21, GST-2, KIN-24, F59A3.8, F22B3.8, UGT-4, Y116A8C.24, HST-2, Y43C5B.2, UGT-8, UGT-7, B0395.3, GST-41, R11E3.1, KIN-26, Y4C6A.1, Y69E1A.3, UGT-42, UGT-21, C55C3.4, UGT-25, KIN-5, UGT-4…	1624	542	19674	1.31874	0.975526	0.286295	25.9435
SP_PIR_KEYWORDS	hydrolase	60	3.60144	0.0249876	Y71G12B.30, CRN-6, ZK484.7, W03F11.4, C06A1.3, DPF-2, F23B12.1, T22C1.8, F52H3.6, Y40H4A.2, F36H1.3, T20B6.1, Y113G7C.1, NAS-38, K07C11.7, F20H11.4, C34D4.2, PAF-1, C17H12.3, ZK262.3, ZMP-1, ASM-2, C27A7.1, C27B7.6, C15H7.3, T16G12.7, R08C7.8, T19D2.1, NAS-25, C33H5.16, GSP-3, ZC477.2, F26C11.1, GSP-4, R08A2.2, Y69E1A.4, K09F6.3, T28F4.3, F49E11.7, B0524.2, F20D6.6, B0207.1, CLP-6, NAS-6, C23G10.…	1624	553	19674	1.31442	0.975762	0.266544	26.0017
GOTERM_MF_3	GO:0022804~active transmembrane transporter activity	20	1.20048	0.0273456	SULP-7, PGP-13, PGP-14, PGP-12, SNF-10, GLT-5, GLT-6, AAT-7, C49A9.3, PGP-3, ABTS-2, PGP-7, PGP-4, F41E7.1, PGP-8, NHX-1, CFT-1, SULP-4, SNF-5, F56F4.3	455	189	7243	1.68452	0.843964	0.207219	24.7512
INTERPRO	IPR017933:Glutathione S-transferase/chloride channel, C-terminal	9	0.540216	0.0303942	GST-41, GST-2, GST-25, GST-38, GST-24, GST-33, GST-35, GST-6, GST-12	977	52	13633	2.41511	1	0.332812	36.5434
INTERPRO	IPR000884:Thrombospondin, type 1 repeat	8	0.480192	0.0316042	F23H12.5, F14H12.3, C27A7.8, SPON-1, T19D2.1, F11C7.2, F11C7.7, NAS-38	977	43	13633	2.59608	1	0.337611	37.7003
COG_ONTOLOGY	Amino acid transport and metabolism	7	0.420168	0.0318297	T25D3.3, F38H4.5, T07F10.1, HDL-1, AC3.5, AAT-7, F01D4.8	56	50	1118	2.795	0.384432	0.149335	20.1402
PIR_SUPERFAMILY	PIRSF016383:uncharacterized conserved protein	3	0.180072	0.0320199	W03D8.9, K06A5.2, Y69E1A.1	351	4	4541	9.70299	0.999115	0.394744	33.8364
UP_SEQ_FEATURE	disulfide bond	17	1.02041	0.0330657	C27B7.7, NAS-25, F26C11.1, NAS-38, INS-7, ACR-7, INS-22, DPF-2, CLEC-160, ZK262.3, GAR-1, F32A5.4, PXN-1, ASM-2, C27A7.1, NAS-6, INS-6	149	215	3249	1.72415	0.999976	0.829821	36.421
PIR_SUPERFAMILY	PIRSF000503:glutathione transferase	6	0.360144	0.0331733	GST-41, GST-2, GST-25, GST-38, GST-35, GST-6	351	24	4541	3.23433	0.999316	0.384794	34.83
INTERPRO	IPR015897:CHK kinase-like	6	0.360144	0.0347442	D1044.1, H06H21.8, Y11D7A.8, F20D6.5, T16G1.5, E02C12.6	977	26	13633	3.22014	1	0.358475	40.6116
GOTERM_MF_FAT	GO:0005529~sugar binding	14	0.840336	0.0386718	CLEC-10, CLEC-117, CLEC-80, CLEC-139, CLEC-136, CLEC-85, CLEC-170, CLEC-160, CLEC-72, CLEC-86, CLEC-73, CLEC-166, CLEC-52, CLEC-51	499	102	6686	1.83905	0.999992	0.427525	40.9167
SMART	SM00209:TSP1	8	0.480192	0.0387879	F23H12.5, F14H12.3, C27A7.8, SPON-1, T19D2.1, F11C7.2, F11C7.7, NAS-38	416	43	5537	2.4763	0.988556	0.311008	36.1848
COG_ONTOLOGY	Secondary metabolites biosynthesis, transport, and catabolism	9	0.540216	0.0394927	CYP-33E2, CYP-34A4, CYP-25A4, CYP-13A10, CYP-34A10, CYP-25A1, CYP-29A4, CYP-33C8, CYP-14A3	56	81	1118	2.21825	0.453601	0.14024	24.4327
INTERPRO	IPR012877:Uncharacterised kinase D1044.1	6	0.360144	0.0402144	D1044.1, H06H21.8, Y11D7A.8, F20D6.5, T16G1.5, E02C12.6	977	27	13633	3.10088	1	0.396202	45.3824
SMART	SM00587:CHK	6	0.360144	0.040946	D1044.1, H06H21.8, Y11D7A.8, F20D6.5, T16G1.5, E02C12.6	416	26	5537	3.07156	0.991123	0.304696	37.7928
SP_PIR_KEYWORDS	nucleotide-binding	83	4.98199	0.0426159	K06H7.8, PMP-1, C35E7.10, C05C12.1, C18H7.4, ZK666.8, C25H3.1, F01D4.3, C03C10.2, W09C3.1, C14A4.13, W06F12.3, ABT-5, C27D8.1, W03F8.2, B0218.5, F26E4.5, ZK596.2, TBB-6, Y116A8C.38, FRK-1, F38E1.3, K09B11.5, GLN-2, W01B6.5, ZC581.7, F57B9.8, OLD-1, R13H9.6, ZC581.2, C34F11.5, KIN-21, F59A3.8, Y38H8A.4, KIN-24, F53C3.1, Y38H8A.3, F22B3.8, Y116A8C.24, C27D6.11, Y43C5B.2, R11E3.1, PGP-13, PGP-14, T1…	1624	824	19674	1.22027	0.998342	0.388877	40.4437
GOTERM_MF_3	GO:0005102~receptor binding	10	0.60024	0.0437755	INS-7, C49C8.5, LEV-8, INS-33, EGL-17, INS-19, INS-37, INS-28, Y43C5A.2, INS-6	455	75	7243	2.12249	0.950168	0.283397	36.8147
UP_SEQ_FEATURE	metal ion-binding site:Iron	4	0.240096	0.0525438	C27B7.6, C23G10.1, LET-268, C06A1.3	149	19	3249	4.5906	1	0.912539	51.6632
GOTERM_BP_3	GO:0005975~carbohydrate metabolic process	26	1.56062	0.0531086	Y5H2B.1, T09B9.3, F55C5.2, FUT-5, UGT-25, FUT-2, UGT-47, LYS-7, F54C1.1, UGT-40, Y73F4A.3, Y73F4A.2, UGT-16, Y105E8B.9, AMAN-3, UGT-11, UGT-30, UGT-2, UGT-13, HEX-1, UGT-54, C05C8.7, LYS-10, UGT-4, UGT-8, UGT-7	458	308	7908	1.45755	0.999996	0.788868	50.2742
GOTERM_BP_5	GO:0007283~spermatogenesis	5	0.30012	0.0532329	SPE-8, SPE-17, SPE-11, SPE-10, SPE-4	376	26	6749	3.45182	0.999999	0.792828	51.0605
INTERPRO	IPR013069:BTB/POZ	13	0.780312	0.0532522	BATH-26, ZC204.12, F55B11.7, F47D12.7, BTB-2, F27C8.5, BTB-12, KEL-10, BTB-13, BTB-17, BTB-16, C17H12.12, BATH-46	977	100	13633	1.81401	1	0.482582	55.3516
GOTERM_BP_4	GO:0007283~spermatogenesis	5	0.30012	0.056006	SPE-8, SPE-17, SPE-11, SPE-10, SPE-4	435	26	7683	3.39655	1	0.851679	53.6708
GOTERM_BP_4	GO:0048232~male gamete generation	5	0.30012	0.056006	SPE-8, SPE-17, SPE-11, SPE-10, SPE-4	435	26	7683	3.39655	1	0.851679	53.6708
GOTERM_BP_FAT	GO:0007283~spermatogenesis	5	0.30012	0.0572595	SPE-8, SPE-17, SPE-11, SPE-10, SPE-4	447	26	7838	3.37205	1	0.89457	57.1794
GOTERM_BP_FAT	GO:0048232~male gamete generation	5	0.30012	0.0572595	SPE-8, SPE-17, SPE-11, SPE-10, SPE-4	447	26	7838	3.37205	1	0.89457	57.1794
PIR_SUPERFAMILY	PIRSF015577:hypothetical protein, Caenorhabditis elegans ZK666.3 type	4	0.240096	0.0592519	CLEC-66, CLEC-64, CLEC-60, CLEC-143	351	12	4541	4.31244	0.999998	0.56158	53.9394
GOTERM_BP_3	GO:0048232~male gamete generation	5	0.30012	0.0599879	SPE-8, SPE-17, SPE-11, SPE-10, SPE-4	458	26	7908	3.32046	0.999999	0.791368	54.7061
INTERPRO	IPR007026:Domian of unknown function, DUF-CC	4	0.240096	0.0609487	Y110A2AL.3, F15A4.6, Y110A2AL.9, C14C6.5	977	13	13633	4.29352	1	0.523861	60.4114
INTERPRO	IPR002593:Protein of unknown function DX	3	0.180072	0.0633022	K05F1.1, T10E9.4, F57A8.6	977	6	13633	6.97697	1	0.530706	61.8485
KEGG_PATHWAY	cel00310:Lysine degradation	4	0.240096	0.0651888	ECH-9, ECH-7, T02G5.4, LET-268	39	38	1534	4.14035	0.963232	0.376168	47.6036
GOTERM_MF_4	GO:0004091~carboxylesterase activity	9	0.540216	0.0670341	Y46H3A.4, Y51A2B.4, PAF-1, ZK262.3, M110.7, F25A2.1, F44B9.10, K11E4.1, C31H1.5	425	63	6132	2.06118	0.995538	0.491617	51.9995
INTERPRO	IPR001140:ABC transporter, transmembrane region	6	0.360144	0.0670543	PGP-13, PGP-7, PGP-14, PGP-12, PGP-8, PGP-3	977	31	13633	2.70076	1	0.545027	64.0395
INTERPRO	IPR005071:Protein of unknown function DUF274	5	0.30012	0.0680025	DOD-20, TAG-244, C18H7.11, Y46D2A.2, C34H4.1	977	22	13633	3.17135	1	0.543414	64.5743
INTERPRO	IPR000859:CUB	9	0.540216	0.0681488	CLEC-4, K10D11.3, CLEC-10, CLEC-41, CLEC-7, W02G9.4, CLEC-17, NAS-38, CLEC-42	977	61	13633	2.05878	1	0.537531	64.6562
COG_ONTOLOGY	Inorganic ion transport and metabolism	4	0.240096	0.0709346	H25K10.1, SOD-3, B0285.6, SUL-3	56	20	1118	3.99286	0.668339	0.198066	40.0432
UP_SEQ_FEATURE	active site:Proton donor	5	0.30012	0.0724432	C27B7.6, C23G10.1, HEX-1, F26C11.1, C06A1.3	149	35	3249	3.11505	1	0.94872	63.6826
INTERPRO	IPR006092:Acyl-CoA dehydrogenase, N-terminal	4	0.240096	0.0735809	ACDH-7, ACDH-8, ACDH-10, ACDH-5	977	14	13633	3.98684	1	0.559511	67.5735
INTERPRO	IPR002656:Acyltransferase 3	9	0.540216	0.073584	OAC-32, OAC-14, OAC-31, OAC-49, OAC-22, OAC-58, OAC-19, OAC-52, OAC-40	977	62	13633	2.02557	1	0.553031	67.5752
INTERPRO	IPR002921:Lipase, class 3	5	0.30012	0.0778544	Y46H3A.4, Y51A2B.4, ZK262.3, F25A2.1, K11E4.1	977	23	13633	3.03347	1	0.567841	69.7092
SMART	SM00042:CUB	9	0.540216	0.0833454	CLEC-4, K10D11.3, CLEC-10, CLEC-41, CLEC-7, W02G9.4, CLEC-17, NAS-38, CLEC-42	416	61	5537	1.96378	0.999946	0.504611	62.7718
GOTERM_MF_5	GO:0008509~anion transmembrane transporter activity	7	0.420168	0.0834233	SULP-7, GLT-5, TTYH-1, GLT-6, ZK563.2, SULP-4, ABTS-2	364	42	4951	2.26694	0.999138	0.828637	60.4797
INTERPRO	IPR018244:Allergen V5/Tpx-1 related, conserved site	3	0.180072	0.0845075	D2062.1, C07A4.3, SCL-3	977	7	13633	5.98026	1	0.592679	72.7747
INTERPRO	IPR006089:Acyl-CoA dehydrogenase, conserved site	4	0.240096	0.0872655	ACDH-7, ACDH-8, ACDH-10, ACDH-5	977	15	13633	3.72105	1	0.598723	73.9586
GOTERM_MF_FAT	GO:0008509~anion transmembrane transporter activity	7	0.420168	0.0887416	SULP-7, GLT-5, TTYH-1, GLT-6, ZK563.2, SULP-4, ABTS-2	499	42	6686	2.23313	1	0.714793	71.0589
INTERPRO	IPR017871:ABC transporter, conserved site	8	0.480192	0.0890026	PGP-13, PGP-7, PMP-1, PGP-14, PGP-12, ABT-5, PGP-8, PGP-3	977	54	13633	2.06725	1	0.60013	74.6794
GOTERM_MF_FAT	GO:0004091~carboxylesterase activity	9	0.540216	0.0940834	Y46H3A.4, Y51A2B.4, PAF-1, ZK262.3, M110.7, F25A2.1, F44B9.10, K11E4.1, C31H1.5	499	63	6686	1.91411	1	0.720824	73.2423
GOTERM_MF_5	GO:0004806~triacylglycerol lipase activity	5	0.30012	0.0942692	Y46H3A.4, Y51A2B.4, ZK262.3, F25A2.1, K11E4.1	364	24	4951	2.83368	0.999671	0.798912	65.1883
KEGG_PATHWAY	cel00531:Glycosaminoglycan degradation	2	0.120048	0.0955559	HEX-1, Y105E8B.9	39	4	1534	19.6667	0.99271	0.459447	61.8241
PIR_SUPERFAMILY	PIRSF015799:hypothetical protein, Caenorhabditis elegans F31F7.1 type	3	0.180072	0.0960578	C03G6.17, F21C10.9, ZK228.4	351	7	4541	5.54457	1	0.722841	72.2447
GOTERM_MF_FAT	GO:0004806~triacylglycerol lipase activity	5	0.30012	0.0987007	Y46H3A.4, Y51A2B.4, ZK262.3, F25A2.1, K11E4.1	499	24	6686	2.79142	1	0.723622	75.0059
INTERPRO	IPR004825:Insulin/IGF/relaxin	5	0.30012	0.0995398	INS-7, INS-22, INS-19, INS-37, INS-6	977	25	13633	2.79079	1	0.637277	78.6685

## Sheet: AWK33.g1_vs_CF3050
Category	Term	Count	%	PValue	Genes	List Total	Pop Hits	Pop Total	Fold Enrichment	Bonferroni	Benjamini	FDR
INTERPRO	IPR002083:MATH	5	10.6383	1.42435e-05	BATH-1, BATH-24, MATH-44, BATH-21, MATH-38	25	86	13633	31.7047	0.000427218	0.000427218	0.0121326
INTERPRO	IPR002900:Protein of unknown function DUF38, Caenorhabditis species	6	12.766	4.01997e-05	FBXA-192, Y20C6A.1, K10G4.5, FBXA-188, FBXA-189, F47H4.2	25	227	13633	14.4137	0.00120529	0.000602826	0.0342387
INTERPRO	IPR001810:Cyclin-like F-box	7	14.8936	6.30893e-05	FBXA-192, FBXA-193, Y20C6A.1, K10G4.5, FBXA-188, FBXA-189, F47H4.2	25	413	13633	9.24271	0.00189095	0.000630714	0.0537296
SMART	SM00061:MATH	5	10.6383	8.56413e-05	BATH-1, BATH-24, MATH-44, BATH-21, MATH-38	17	86	5537	18.9364	0.000770507	0.000770507	0.0492765
SMART	SM00256:FBOX	7	14.8936	0.000697706	FBXA-192, FBXA-193, Y20C6A.1, K10G4.5, FBXA-188, FBXA-189, F47H4.2	17	413	5537	5.52044	0.00626186	0.00313584	0.400864
INTERPRO	IPR011333:BTB/POZ fold	4	8.51064	0.00258526	SKR-5, BATH-1, BATH-24, BATH-21	25	158	13633	13.8056	0.0747193	0.0192273	2.18096
INTERPRO	IPR013069:BTB/POZ	3	6.38298	0.013236	BATH-1, BATH-24, BATH-21	25	100	13633	16.3596	0.329499	0.0768338	10.7298
INTERPRO	IPR000210:BTB/POZ-like	3	6.38298	0.0269494	BATH-1, BATH-24, BATH-21	25	146	13633	11.2052	0.559382	0.127678	20.7623
SMART	SM00225:BTB	3	6.38298	0.0650911	BATH-1, BATH-24, BATH-21	17	146	5537	6.69259	0.454338	0.182838	32.1145

## Sheet: AWK43.g2_vs_CF3050
Category	Term	Count	%	PValue	Genes	List Total	Pop Hits	Pop Total	Fold Enrichment	Bonferroni	Benjamini	FDR
GOTERM_BP_5	GO:0006464~protein modification process	189	7.67357	1.713e-51	R06B10.1, K06H7.8, VY10G11R.1, CKK-1, C18H7.4, ZK666.8, F26A1.3, TAG-191, CDK-4, R10D12.10, ZK484.7, H12I13.1, F01D4.3, EAK-6, C03C10.2, W09C3.1, C14A4.13, W06F12.3, C27D8.1, UBC-24, F54H5.2, T22C1.8, F26E4.5, UBC-22, ZK596.2, W03A5.1, ZK809.1, C09B9.4, C07E3.4, ZC581.7, F57B9.8, F42C5.5, F55H12.5, OLD-1, R13H9.6, TPA-1, R13H9.5, M7.7, F26A3.4, ZC581.2, F20H11.4, F26A1.4, KIN-21, KIN-24, Y80D3A.8…	589	711	6749	3.0459	7.2631e-49	7.2631e-49	2.40955e-48
GOTERM_BP_4	GO:0006796~phosphate metabolic process	188	7.63297	3.32219e-51	R06B10.1, K06H7.8, VY10G11R.1, CKK-1, C18H7.4, ZK666.8, F26A1.3, TAG-191, CDK-4, R10D12.10, ZK484.7, H12I13.1, F01D4.3, EAK-6, C03C10.2, W09C3.1, C14A4.13, W06F12.3, C27D8.1, F54H5.2, T22C1.8, F26E4.5, ZK596.2, W03A5.1, ZK809.1, C09B9.4, T26E3.7, C07E3.4, ZC581.7, F57B9.8, F42C5.5, F55H12.5, OLD-1, R13H9.6, TPA-1, R13H9.5, M7.7, F26A3.4, ZC581.2, F20H11.4, F26A1.4, KIN-21, KIN-24, Y80D3A.8, F22B3…	702	665	7683	3.09407	1.46841e-48	1.46841e-48	4.7011e-48
GOTERM_BP_FAT	GO:0006793~phosphorus metabolic process	188	7.63297	7.14963e-51	R06B10.1, K06H7.8, VY10G11R.1, CKK-1, C18H7.4, ZK666.8, F26A1.3, TAG-191, CDK-4, R10D12.10, ZK484.7, H12I13.1, F01D4.3, EAK-6, C03C10.2, W09C3.1, C14A4.13, W06F12.3, C27D8.1, F54H5.2, T22C1.8, F26E4.5, ZK596.2, W03A5.1, ZK809.1, C09B9.4, T26E3.7, C07E3.4, ZC581.7, F57B9.8, F42C5.5, F55H12.5, OLD-1, R13H9.6, TPA-1, R13H9.5, M7.7, F26A3.4, ZC581.2, F20H11.4, F26A1.4, KIN-21, KIN-24, Y80D3A.8, F22B3…	718	665	7838	3.08615	5.6482e-48	5.6482e-48	1.09566e-47
GOTERM_BP_FAT	GO:0006796~phosphate metabolic process	188	7.63297	7.14963e-51	R06B10.1, K06H7.8, VY10G11R.1, CKK-1, C18H7.4, ZK666.8, F26A1.3, TAG-191, CDK-4, R10D12.10, ZK484.7, H12I13.1, F01D4.3, EAK-6, C03C10.2, W09C3.1, C14A4.13, W06F12.3, C27D8.1, F54H5.2, T22C1.8, F26E4.5, ZK596.2, W03A5.1, ZK809.1, C09B9.4, T26E3.7, C07E3.4, ZC581.7, F57B9.8, F42C5.5, F55H12.5, OLD-1, R13H9.6, TPA-1, R13H9.5, M7.7, F26A3.4, ZC581.2, F20H11.4, F26A1.4, KIN-21, KIN-24, Y80D3A.8, F22B3…	718	665	7838	3.08615	5.6482e-48	5.6482e-48	1.09566e-47
GOTERM_BP_3	GO:0006793~phosphorus metabolic process	188	7.63297	5.86257e-50	R06B10.1, K06H7.8, VY10G11R.1, CKK-1, C18H7.4, ZK666.8, F26A1.3, TAG-191, CDK-4, R10D12.10, ZK484.7, H12I13.1, F01D4.3, EAK-6, C03C10.2, W09C3.1, C14A4.13, W06F12.3, C27D8.1, F54H5.2, T22C1.8, F26E4.5, ZK596.2, W03A5.1, ZK809.1, C09B9.4, T26E3.7, C07E3.4, ZC581.7, F57B9.8, F42C5.5, F55H12.5, OLD-1, R13H9.6, TPA-1, R13H9.5, M7.7, F26A3.4, ZC581.2, F20H11.4, F26A1.4, KIN-21, KIN-24, Y80D3A.8, F22B3…	733	665	7908	3.04999	1.81153e-47	1.81153e-47	7.86946e-47
GOTERM_BP_4	GO:0043412~biopolymer modification	190	7.71417	7.16312e-45	R06B10.1, K06H7.8, VY10G11R.1, CKK-1, C18H7.4, ZK666.8, F26A1.3, TAG-191, CDK-4, R10D12.10, ZK484.7, H12I13.1, F01D4.3, EAK-6, C03C10.2, W09C3.1, C14A4.13, W06F12.3, C27D8.1, UBC-24, F54H5.2, T22C1.8, F26E4.5, UBC-22, ZK596.2, W03A5.1, ZK809.1, C09B9.4, C07E3.4, ZC581.7, F57B9.8, F42C5.5, F55H12.5, OLD-1, R13H9.6, TPA-1, R13H9.5, ZK287.7, M7.7, F26A3.4, ZC581.2, F20H11.4, F26A1.4, KIN-21, KIN-24,…	702	740	7683	2.81006	3.1661e-42	1.58305e-42	1.01362e-41
INTERPRO	IPR003125:Protein of unknown function WSN	47	1.90824	1.00419e-35	M70.3, R06B10.1, Y22D7AR.14, H04J21.1, M70.1, C06C6.7, F36D3.5, C06C6.6, NHR-266, Y22D7AR.12, Y39B6A.18, K09D9.11, F56H1.3, C01G10.1, F36G9.13, C01G5.4, D1065.3, W03F11.4, K09F6.3, B0524.4, F58D5.6, C18H2.5, C18H2.4, T08G3.7, C38D9.5, H20J04.1, Y57G7A.6, Y67A10A.3, Y69A2AR.19, C18H2.1, F40E12.2, F26D2.10, C09B9.7, T20B6.2, T16A1.2, Y48G1C.5, Y113G7C.1, R155.4, H06I04.5, F07E5.8, C08G5.1, Y53H1C.3…	1449	56	13633	7.89647	8.43523e-33	8.43523e-33	1.55132e-32
GOTERM_MF_FAT	GO:0004721~phosphoprotein phosphatase activity	82	3.32927	5.7187e-34	R06B10.1, Y71G12B.31, Y71G12B.30, F38H4.4, ZK484.7, W03F11.4, C06A1.3, EAK-6, F23B12.1, T22C1.8, Y116A8C.37, F52H3.6, C50F2.5, ZK809.1, W01B6.6, Y57G11C.6, Y54G2A.24, F36H1.3, T20B6.1, C07E3.4, F42C5.5, Y113G7C.1, F55H12.5, W03D8.2, F26A3.4, F20H11.4, C34D4.2, C17H12.3, C17H12.5, Y80D3A.8, Y39B6A.30, F26B1.5, C27B7.6, M05B5.1, C15H7.3, T16G12.7, Y22D7AR.12, C48B6.4, Y39B6A.18, Y22D7AR.7, M04G7.2,…	729	173	6686	4.34717	2.05873e-31	2.05873e-31	7.85409e-31
SMART	SM00453:WSN	47	1.90824	8.48459e-34	M70.3, R06B10.1, Y22D7AR.14, H04J21.1, M70.1, C06C6.7, F36D3.5, C06C6.6, NHR-266, Y22D7AR.12, Y39B6A.18, K09D9.11, F56H1.3, C01G10.1, F36G9.13, C01G5.4, D1065.3, W03F11.4, K09F6.3, B0524.4, F58D5.6, C18H2.5, C18H2.4, T08G3.7, C38D9.5, H20J04.1, Y57G7A.6, Y67A10A.3, Y69A2AR.19, C18H2.1, F40E12.2, F26D2.10, C09B9.7, T20B6.2, T16A1.2, Y48G1C.5, Y113G7C.1, R155.4, H06I04.5, F07E5.8, C08G5.1, Y53H1C.3…	661	56	5537	7.03045	1.39147e-31	1.39147e-31	1.02882e-30
GOTERM_BP_5	GO:0044267~cellular protein metabolic process	213	8.64799	7.02061e-31	VY10G11R.1, CKK-1, TAG-191, R10D12.10, ZK484.7, H12I13.1, SKR-10, EAK-6, C14A4.13, C27D8.1, SKR-15, F54H5.2, T22C1.8, SKR-12, SKR-13, FBXB-54, W03A5.1, C09B9.4, C07E3.4, CYN-10, F57B9.8, F42C5.5, OLD-1, F55H12.5, M7.7, KIN-21, KIN-24, C27D6.11, F55D12.6, T19D12.5, B0207.7, C56C10.6, R09E10.9, C33H5.16, K09F6.3, C46A5.1, TTLL-11, T04F3.3, Y54F10BM.3, F21F3.2, Y69A2AR.19, B0207.1, ODR-1, C24F3.2, Y…	589	1167	6749	2.09138	2.97674e-28	1.48837e-28	9.8754e-28
GOTERM_BP_FAT	GO:0006468~protein amino acid phosphorylation	121	4.91271	1.05874e-30	K06H7.8, VY10G11R.1, CKK-1, C18H7.4, ZK666.8, F26A1.3, TAG-191, CDK-4, R10D12.10, H12I13.1, F01D4.3, W09C3.1, C03C10.2, C14A4.13, W06F12.3, C27D8.1, F54H5.2, F26E4.5, ZK596.2, W03A5.1, C09B9.4, ZC581.7, F57B9.8, OLD-1, R13H9.6, R13H9.5, TPA-1, ZC581.2, M7.7, F26A1.4, KIN-21, KIN-24, F22B3.8, C27D6.11, T19D12.5, B0207.7, C56C10.6, ZC373.3, GCY-22, Y47G6A.13, Y69E1A.3, H05L14.1, F21F3.2, KIN-5, ODR…	718	437	7838	3.02263	8.36408e-28	4.18204e-28	1.62249e-27
GOTERM_MF_5	GO:0016791~phosphatase activity	87	3.53228	1.52597e-29	R06B10.1, Y71G12B.31, Y71G12B.30, F38H4.4, ZK484.7, W03F11.4, C06A1.3, EAK-6, F23B12.1, T22C1.8, Y116A8C.37, F52H3.6, C50F2.5, ZK809.1, W01B6.6, Y57G11C.6, Y54G2A.24, F36H1.3, T20B6.1, C07E3.4, F42C5.5, Y113G7C.1, F55H12.5, W03D8.2, F26A3.4, F20H11.4, C34D4.2, C17H12.3, C17H12.5, Y80D3A.8, Y105C5B.15, Y39B6A.30, F26B1.5, C27B7.6, M05B5.1, C15H7.3, T16G12.7, Y22D7AR.12, C48B6.4, Y39B6A.18, Y22D7AR…	525	225	4951	3.64645	1.67856e-27	1.67856e-27	1.72407e-26
GOTERM_BP_4	GO:0019538~protein metabolic process	262	10.6374	3.26339e-29	VY10G11R.1, CKK-1, TAG-191, R10D12.10, ZK484.7, H12I13.1, EAK-6, SKR-10, Y19D10B.6, C14A4.13, C27D8.1, F54H5.2, SKR-15, SKR-12, T22C1.8, SKR-13, FBXB-54, W03A5.1, WRT-4, WRT-6, C09B9.4, C07E3.4, CYN-10, R03G8.4, F57B9.8, F42C5.5, F55H12.5, OLD-1, NAS-38, M7.7, T28A11.20, KIN-21, KIN-24, NAS-30, NAS-31, K02F6.1, ZMP-1, C27D6.11, F55D12.6, T19D12.5, Y18H1A.9, B0207.7, C56C10.6, C08F11.7, T19D2.1, N…	702	1536	7683	1.86683	1.44242e-26	4.80806e-27	4.61789e-26
INTERPRO	IPR000242:Protein-tyrosine phosphatase, receptor/non-receptor type	55	2.23305	3.78102e-29	Y71G12B.31, R06B10.1, F38H4.4, ZK484.7, W03F11.4, EAK-6, T22C1.8, Y116A8C.37, C50F2.5, ZK809.1, W01B6.6, Y57G11C.6, F36H1.3, T20B6.1, C07E3.4, F42C5.5, F55H12.5, Y113G7C.1, F20H11.4, C17H12.3, C17H12.5, Y80D3A.8, Y39B6A.30, C15H7.3, M05B5.1, C48B6.4, Y22D7AR.12, Y22D7AR.7, Y39B6A.18, M04G7.2, C33H5.16, K09F6.3, T28F4.3, C46A5.1, T04F3.3, Y54F10BM.3, F35C11.2, C43E11.5, F40G12.10, Y69A2AR.19, B020…	1449	93	13633	5.5642	3.17606e-26	1.58803e-26	5.84108e-26
GOTERM_MF_4	GO:0042578~phosphoric ester hydrolase activity	90	3.65408	8.63137e-29	R06B10.1, Y71G12B.31, Y71G12B.30, F38H4.4, F55C5.2, ZK484.7, W03F11.4, C06A1.3, EAK-6, F23B12.1, T22C1.8, Y116A8C.37, F52H3.6, C50F2.5, ZK809.1, W01B6.6, Y57G11C.6, Y54G2A.24, F36H1.3, T20B6.1, C07E3.4, F42C5.5, Y113G7C.1, F55H12.5, W03D8.2, F26A3.4, F20H11.4, C34D4.2, C17H12.3, C17H12.5, Y80D3A.8, Y105C5B.15, Y39B6A.30, F26B1.5, C27B7.6, M05B5.1, C15H7.3, T16G12.7, Y22D7AR.12, C48B6.4, Y39B6A.18…	609	256	6132	3.53987	8.63137e-27	8.63137e-27	9.58025e-26
GOTERM_BP_5	GO:0016310~phosphorylation	125	5.07511	1.80672e-28	K06H7.8, VY10G11R.1, CKK-1, C18H7.4, ZK666.8, F26A1.3, TAG-191, CDK-4, R10D12.10, H12I13.1, F01D4.3, W09C3.1, C03C10.2, C14A4.13, W06F12.3, C27D8.1, F54H5.2, F26E4.5, ZK596.2, W03A5.1, C09B9.4, T26E3.7, ZC581.7, F57B9.8, OLD-1, R13H9.6, R13H9.5, TPA-1, ZC581.2, M7.7, F26A1.4, KIN-21, KIN-24, F22B3.8, C27D6.11, T19D12.5, B0207.7, C56C10.6, ZC373.3, GCY-22, Y47G6A.13, Y69E1A.3, H05L14.1, F21F3.2, K…	589	514	6749	2.78658	7.66047e-26	2.55349e-26	2.54138e-25
GOTERM_BP_FAT	GO:0006470~protein amino acid dephosphorylation	59	2.39545	3.74686e-28	Y71G12B.31, R06B10.1, F38H4.4, ZK484.7, W03F11.4, EAK-6, T22C1.8, Y116A8C.37, C50F2.5, ZK809.1, W01B6.6, Y57G11C.6, F36H1.3, T20B6.1, C07E3.4, F42C5.5, F55H12.5, Y113G7C.1, F26A3.4, F20H11.4, C17H12.3, C17H12.5, Y80D3A.8, Y39B6A.30, C15H7.3, M05B5.1, C48B6.4, Y22D7AR.12, Y22D7AR.7, Y39B6A.18, M04G7.2, C33H5.16, R09E10.9, CDC-25.4, K09F6.3, T28F4.3, C46A5.1, T04F3.3, F35C11.2, Y54F10BM.3, C43E11.5…	718	125	7838	5.15256	2.96002e-25	9.86673e-26	5.74194e-25
GOTERM_CC_3	GO:0031224~intrinsic to membrane	795	32.2777	3.81159e-28	Y37H2A.14, C06G4.4, T24C4.4, Y37H2A.10, ANT-1.3, F56A11.6, ZK39.10, F32B4.1, F32B4.2, Y69A2AR.31, CPI-2, C38D9.5, CLEC-266, R05C11.4, CDH-10, CDH-12, C09B9.7, W01D2.3, C09B9.2, M03E7.3, Y69A2AR.23, K06B4.4, GLT-3, R105.1, NAS-25, K09F6.3, CAH-5, Y69A2AR.14, Y69A2AR.19, T12G3.4, W04E12.2, F54E4.2, SPD-3, Y37A1A.2, NAS-14, F20G2.6, F45E10.2, Y37D8A.5, HAF-1, T10E9.6, W04E12.5, W04E12.4, T10E9.4, Y3…	940	6608	9458	1.21051	3.31608e-26	3.31608e-26	4.11941e-25
GOTERM_MF_FAT	GO:0016791~phosphatase activity	87	3.53228	4.28994e-28	R06B10.1, Y71G12B.31, Y71G12B.30, F38H4.4, ZK484.7, W03F11.4, C06A1.3, EAK-6, F23B12.1, T22C1.8, Y116A8C.37, F52H3.6, C50F2.5, ZK809.1, W01B6.6, Y57G11C.6, Y54G2A.24, F36H1.3, T20B6.1, C07E3.4, F42C5.5, Y113G7C.1, F55H12.5, W03D8.2, F26A3.4, F20H11.4, C34D4.2, C17H12.3, C17H12.5, Y80D3A.8, Y105C5B.15, Y39B6A.30, F26B1.5, C27B7.6, M05B5.1, C15H7.3, T16G12.7, Y22D7AR.12, C48B6.4, Y39B6A.18, Y22D7AR…	729	225	6686	3.5463	1.54438e-25	7.72189e-26	5.89183e-25
GOTERM_BP_3	GO:0019538~protein metabolic process	262	10.6374	7.87051e-28	VY10G11R.1, CKK-1, TAG-191, R10D12.10, ZK484.7, H12I13.1, EAK-6, SKR-10, Y19D10B.6, C14A4.13, C27D8.1, F54H5.2, SKR-15, SKR-12, T22C1.8, SKR-13, FBXB-54, W03A5.1, WRT-4, WRT-6, C09B9.4, C07E3.4, CYN-10, R03G8.4, F57B9.8, F42C5.5, F55H12.5, OLD-1, NAS-38, M7.7, T28A11.20, KIN-21, KIN-24, NAS-30, NAS-31, K02F6.1, ZMP-1, C27D6.11, F55D12.6, T19D12.5, Y18H1A.9, B0207.7, C56C10.6, C08F11.7, T19D2.1, N…	733	1536	7908	1.84023	2.43199e-25	1.21599e-25	1.05648e-24
GOTERM_BP_5	GO:0016311~dephosphorylation	59	2.39545	1.92726e-27	Y71G12B.31, R06B10.1, F38H4.4, ZK484.7, W03F11.4, EAK-6, T22C1.8, Y116A8C.37, C50F2.5, ZK809.1, W01B6.6, Y57G11C.6, F36H1.3, T20B6.1, C07E3.4, F42C5.5, F55H12.5, Y113G7C.1, F26A3.4, F20H11.4, C17H12.3, C17H12.5, Y80D3A.8, Y39B6A.30, C15H7.3, M05B5.1, C48B6.4, Y22D7AR.12, Y22D7AR.7, Y39B6A.18, M04G7.2, C33H5.16, R09E10.9, CDC-25.4, K09F6.3, T28F4.3, C46A5.1, T04F3.3, F35C11.2, Y54F10BM.3, C43E11.5…	589	134	6749	5.04512	8.17156e-25	2.04289e-25	2.71093e-24
SMART	SM00194:PTPc	55	2.23305	4.5947e-27	Y71G12B.31, R06B10.1, F38H4.4, ZK484.7, W03F11.4, EAK-6, T22C1.8, Y116A8C.37, C50F2.5, ZK809.1, W01B6.6, Y57G11C.6, F36H1.3, T20B6.1, C07E3.4, F42C5.5, F55H12.5, Y113G7C.1, F20H11.4, C17H12.3, C17H12.5, Y80D3A.8, Y39B6A.30, C15H7.3, M05B5.1, C48B6.4, Y22D7AR.12, Y22D7AR.7, Y39B6A.18, M04G7.2, C33H5.16, K09F6.3, T28F4.3, C46A5.1, T04F3.3, Y54F10BM.3, F35C11.2, C43E11.5, F40G12.10, Y69A2AR.19, B020…	661	93	5537	4.95396	7.5353e-25	3.76765e-25	5.57143e-24
GOTERM_BP_4	GO:0044267~cellular protein metabolic process	213	8.64799	7.61554e-27	VY10G11R.1, CKK-1, TAG-191, R10D12.10, ZK484.7, H12I13.1, SKR-10, EAK-6, C14A4.13, C27D8.1, SKR-15, F54H5.2, T22C1.8, SKR-12, SKR-13, FBXB-54, W03A5.1, C09B9.4, C07E3.4, CYN-10, F57B9.8, F42C5.5, OLD-1, F55H12.5, M7.7, KIN-21, KIN-24, C27D6.11, F55D12.6, T19D12.5, B0207.7, C56C10.6, R09E10.9, C33H5.16, K09F6.3, C46A5.1, TTLL-11, T04F3.3, Y54F10BM.3, F21F3.2, Y69A2AR.19, B0207.1, ODR-1, C24F3.2, Y…	702	1167	7683	1.99757	3.36607e-24	8.41517e-25	1.07764e-23
GOTERM_CC_2	GO:0044425~membrane part	802	32.5619	2.84507e-26	Y37H2A.14, C06G4.4, T24C4.4, Y37H2A.10, ANT-1.3, F56A11.6, ZK39.10, F32B4.1, F32B4.2, Y69A2AR.31, CPI-2, C38D9.5, CLEC-266, R05C11.4, CDH-10, CDH-12, C09B9.7, W01D2.3, C09B9.2, M03E7.3, Y69A2AR.23, K06B4.4, GLT-3, R105.1, NAS-25, K09F6.3, CAH-5, Y69A2AR.14, Y69A2AR.19, T12G3.4, W04E12.2, F54E4.2, SPD-3, Y37A1A.2, NAS-14, F20G2.6, F45E10.2, Y37D8A.5, HAF-1, T10E9.6, W04E12.5, W04E12.4, T10E9.4, Y3…	940	6752	9458	1.19513	9.67324e-25	9.67324e-25	2.50197e-23
GOTERM_CC_3	GO:0044425~membrane part	802	32.5619	2.84507e-26	Y37H2A.14, C06G4.4, T24C4.4, Y37H2A.10, ANT-1.3, F56A11.6, ZK39.10, F32B4.1, F32B4.2, Y69A2AR.31, CPI-2, C38D9.5, CLEC-266, R05C11.4, CDH-10, CDH-12, C09B9.7, W01D2.3, C09B9.2, M03E7.3, Y69A2AR.23, K06B4.4, GLT-3, R105.1, NAS-25, K09F6.3, CAH-5, Y69A2AR.14, Y69A2AR.19, T12G3.4, W04E12.2, F54E4.2, SPD-3, Y37A1A.2, NAS-14, F20G2.6, F45E10.2, Y37D8A.5, HAF-1, T10E9.6, W04E12.5, W04E12.4, T10E9.4, Y3…	940	6752	9458	1.19513	2.47521e-24	1.23761e-24	3.07484e-23
GOTERM_BP_FAT	GO:0016311~dephosphorylation	59	2.39545	3.43265e-26	Y71G12B.31, R06B10.1, F38H4.4, ZK484.7, W03F11.4, EAK-6, T22C1.8, Y116A8C.37, C50F2.5, ZK809.1, W01B6.6, Y57G11C.6, F36H1.3, T20B6.1, C07E3.4, F42C5.5, F55H12.5, Y113G7C.1, F26A3.4, F20H11.4, C17H12.3, C17H12.5, Y80D3A.8, Y39B6A.30, C15H7.3, M05B5.1, C48B6.4, Y22D7AR.12, Y22D7AR.7, Y39B6A.18, M04G7.2, C33H5.16, R09E10.9, CDC-25.4, K09F6.3, T28F4.3, C46A5.1, T04F3.3, F35C11.2, Y54F10BM.3, C43E11.5…	718	134	7838	4.80649	2.71179e-23	6.77948e-24	5.26042e-23
GOTERM_BP_FAT	GO:0016310~phosphorylation	125	5.07511	5.63043e-26	K06H7.8, VY10G11R.1, CKK-1, C18H7.4, ZK666.8, F26A1.3, TAG-191, CDK-4, R10D12.10, H12I13.1, F01D4.3, W09C3.1, C03C10.2, C14A4.13, W06F12.3, C27D8.1, F54H5.2, F26E4.5, ZK596.2, W03A5.1, C09B9.4, T26E3.7, ZC581.7, F57B9.8, OLD-1, R13H9.6, R13H9.5, TPA-1, ZC581.2, M7.7, F26A1.4, KIN-21, KIN-24, F22B3.8, C27D6.11, T19D12.5, B0207.7, C56C10.6, ZC373.3, GCY-22, Y47G6A.13, Y69E1A.3, H05L14.1, F21F3.2, K…	718	514	7838	2.65477	4.44804e-23	8.89608e-24	8.62845e-23
GOTERM_MF_FAT	GO:0004725~protein tyrosine phosphatase activity	58	2.35485	1.84863e-25	Y71G12B.31, R06B10.1, F38H4.4, ZK484.7, W03F11.4, EAK-6, T22C1.8, Y116A8C.37, C50F2.5, ZK809.1, W01B6.6, Y57G11C.6, F36H1.3, T20B6.1, C07E3.4, F42C5.5, F55H12.5, Y113G7C.1, F26A3.4, F20H11.4, C17H12.3, C17H12.5, Y80D3A.8, Y39B6A.30, C15H7.3, M05B5.1, C48B6.4, Y22D7AR.12, Y22D7AR.7, Y39B6A.18, M04G7.2, C33H5.16, R09E10.9, CDC-25.4, K09F6.3, T28F4.3, C46A5.1, T04F3.3, F35C11.2, Y54F10BM.3, C43E11.5…	729	116	6686	4.58573	6.65508e-23	2.21836e-23	2.53892e-22
INTERPRO	IPR000719:Protein kinase, core	118	4.79091	2.23116e-25	K06H7.8, VY10G11R.1, CKK-1, C18H7.4, ZK666.8, F26A1.3, TAG-191, CDK-4, R10D12.10, H12I13.1, F01D4.3, W09C3.1, C03C10.2, C14A4.13, W06F12.3, C27D8.1, F54H5.2, F26E4.5, ZK596.2, W03A5.1, C09B9.4, ZC581.7, F57B9.8, OLD-1, R13H9.6, R13H9.5, TPA-1, ZC581.2, M7.7, F26A1.4, KIN-21, KIN-24, F22B3.8, C27D6.11, T19D12.5, B0207.7, C56C10.6, ZC373.3, GCY-22, Y47G6A.13, Y69E1A.3, H05L14.1, F21F3.2, KIN-5, ODR…	1449	404	13633	2.74804	1.87418e-22	6.24726e-23	3.44679e-22
GOTERM_MF_5	GO:0004672~protein kinase activity	121	4.91271	8.94589e-25	K06H7.8, VY10G11R.1, CKK-1, C18H7.4, ZK666.8, F26A1.3, TAG-191, CDK-4, R10D12.10, H12I13.1, F01D4.3, W09C3.1, C03C10.2, C14A4.13, W06F12.3, C27D8.1, F54H5.2, F26E4.5, ZK596.2, W03A5.1, C09B9.4, ZC581.7, F57B9.8, OLD-1, R13H9.6, R13H9.5, TPA-1, ZC581.2, M7.7, F26A1.4, KIN-21, KIN-24, F22B3.8, C27D6.11, T19D12.5, B0207.7, C56C10.6, ZC373.3, GCY-22, Y47G6A.13, Y69E1A.3, H05L14.1, F21F3.2, KIN-5, ODR…	525	448	4951	2.54707	9.84048e-23	4.92024e-23	1.01073e-21
GOTERM_CC_5	GO:0016021~integral to membrane	795	32.2777	5.48914e-24	Y37H2A.14, C06G4.4, T24C4.4, Y37H2A.10, ANT-1.3, F56A11.6, ZK39.10, F32B4.1, F32B4.2, Y69A2AR.31, CPI-2, C38D9.5, CLEC-266, R05C11.4, CDH-10, CDH-12, C09B9.7, W01D2.3, C09B9.2, M03E7.3, Y69A2AR.23, K06B4.4, GLT-3, R105.1, NAS-25, K09F6.3, CAH-5, Y69A2AR.14, Y69A2AR.19, T12G3.4, W04E12.2, F54E4.2, SPD-3, Y37A1A.2, NAS-14, F20G2.6, F45E10.2, Y37D8A.5, HAF-1, T10E9.6, W04E12.5, W04E12.4, T10E9.4, Y3…	906	6596	8803	1.17109	6.09294e-22	6.09294e-22	6.21212e-21
GOTERM_CC_4	GO:0016021~integral to membrane	795	32.2777	1.23641e-23	Y37H2A.14, C06G4.4, T24C4.4, Y37H2A.10, ANT-1.3, F56A11.6, ZK39.10, F32B4.1, F32B4.2, Y69A2AR.31, CPI-2, C38D9.5, CLEC-266, R05C11.4, CDH-10, CDH-12, C09B9.7, W01D2.3, C09B9.2, M03E7.3, Y69A2AR.23, K06B4.4, GLT-3, R105.1, NAS-25, K09F6.3, CAH-5, Y69A2AR.14, Y69A2AR.19, T12G3.4, W04E12.2, F54E4.2, SPD-3, Y37A1A.2, NAS-14, F20G2.6, F45E10.2, Y37D8A.5, HAF-1, T10E9.6, W04E12.5, W04E12.4, T10E9.4, Y3…	909	6596	8829	1.17067	1.39715e-21	1.39715e-21	1.40386e-20
INTERPRO	IPR000535:Major sperm protein	45	1.82704	1.34612e-23	F38H4.6, MSP-31, Y48B6A.5, MSP-33, Y53C10A.15, MSP-36, MSP-38, MSP-113, C54E10.1, C15H11.1, F54H5.3, MSP-3, C10H11.7, C35E7.9, SSP-11, MSP-40, F13A7.1, MSP-152, T22B3.3, SSP-19, SSP-16, W03D8.5, Y53F4B.19, C34D4.3, F21H7.5, MSP-142, F42A9.7, C14A4.8, F57A10.2, MSP-56, MSP-57, ZK1307.4, MSP-59, F36D3.4, MSP-53, MSP-19, MSP-55, DCT-9, F58A6.9, MSP-10, ZK546.3, F36H12.3, MSP-64, MSP-63, MSP-65, SSP-…	1449	77	13633	5.49851	1.13074e-20	2.82686e-21	2.07954e-20
GOTERM_CC_5	GO:0031224~intrinsic to membrane	795	32.2777	1.37282e-23	Y37H2A.14, C06G4.4, T24C4.4, Y37H2A.10, ANT-1.3, F56A11.6, ZK39.10, F32B4.1, F32B4.2, Y69A2AR.31, CPI-2, C38D9.5, CLEC-266, R05C11.4, CDH-10, CDH-12, C09B9.7, W01D2.3, C09B9.2, M03E7.3, Y69A2AR.23, K06B4.4, GLT-3, R105.1, NAS-25, K09F6.3, CAH-5, Y69A2AR.14, Y69A2AR.19, T12G3.4, W04E12.2, F54E4.2, SPD-3, Y37A1A.2, NAS-14, F20G2.6, F45E10.2, Y37D8A.5, HAF-1, T10E9.6, W04E12.5, W04E12.4, T10E9.4, Y3…	906	6608	8803	1.16896	1.52383e-21	7.61917e-22	1.55364e-20
GOTERM_CC_2	GO:0016020~membrane	808	32.8055	2.14919e-23	Y37H2A.14, C06G4.4, T24C4.4, Y37H2A.10, ANT-1.3, F56A11.6, ZK39.10, F32B4.1, F32B4.2, Y69A2AR.31, CPI-2, C38D9.5, CLEC-266, R05C11.4, CDH-10, CDH-12, C09B9.7, W01D2.3, C09B9.2, M03E7.3, Y69A2AR.23, K06B4.4, GLT-3, R105.1, NAS-25, K09F6.3, CAH-5, Y69A2AR.14, Y69A2AR.19, T12G3.4, W04E12.2, F54E4.2, SPD-3, Y37A1A.2, NAS-14, F20G2.6, F45E10.2, Y37D8A.5, HAF-1, T10E9.6, W04E12.5, T10E9.4, W04E12.4, Y3…	940	6918	9458	1.17517	7.30725e-22	3.65362e-22	1.89001e-20
GOTERM_CC_3	GO:0016020~membrane	808	32.8055	2.14919e-23	Y37H2A.14, C06G4.4, T24C4.4, Y37H2A.10, ANT-1.3, F56A11.6, ZK39.10, F32B4.1, F32B4.2, Y69A2AR.31, CPI-2, C38D9.5, CLEC-266, R05C11.4, CDH-10, CDH-12, C09B9.7, W01D2.3, C09B9.2, M03E7.3, Y69A2AR.23, K06B4.4, GLT-3, R105.1, NAS-25, K09F6.3, CAH-5, Y69A2AR.14, Y69A2AR.19, T12G3.4, W04E12.2, F54E4.2, SPD-3, Y37A1A.2, NAS-14, F20G2.6, F45E10.2, Y37D8A.5, HAF-1, T10E9.6, W04E12.5, T10E9.4, W04E12.4, Y3…	940	6918	9458	1.17517	1.8698e-21	6.23265e-22	2.32276e-20
GOTERM_CC_4	GO:0031224~intrinsic to membrane	795	32.2777	3.06274e-23	Y37H2A.14, C06G4.4, T24C4.4, Y37H2A.10, ANT-1.3, F56A11.6, ZK39.10, F32B4.1, F32B4.2, Y69A2AR.31, CPI-2, C38D9.5, CLEC-266, R05C11.4, CDH-10, CDH-12, C09B9.7, W01D2.3, C09B9.2, M03E7.3, Y69A2AR.23, K06B4.4, GLT-3, R105.1, NAS-25, K09F6.3, CAH-5, Y69A2AR.14, Y69A2AR.19, T12G3.4, W04E12.2, F54E4.2, SPD-3, Y37A1A.2, NAS-14, F20G2.6, F45E10.2, Y37D8A.5, HAF-1, T10E9.6, W04E12.5, W04E12.4, T10E9.4, Y3…	909	6608	8829	1.16854	3.4609e-21	1.73045e-21	3.47753e-20
GOTERM_MF_3	GO:0016788~hydrolase activity, acting on ester bonds	112	4.5473	3.49839e-23	R06B10.1, ZK484.7, H12I13.1, C31H1.5, EAK-6, F23B12.1, Y51A2B.4, T22C1.8, R02D3.8, ZK809.1, Y54G2A.24, SUL-2, C07E3.4, F42C5.5, F55H12.5, F26A3.4, F20H11.4, C34D4.2, PAF-1, Y80D3A.8, ZK262.3, Y105C5B.15, Y39B6A.30, F26B1.5, ACE-3, T16G12.7, R09E10.9, F09C8.1, GSP-3, C33H5.16, CDC-25.4, GSP-4, R08A2.2, Y69E1A.4, K09F6.3, F49E11.7, C46A5.1, F29D10.2, T04F3.3, F35C11.2, Y54F10BM.3, C43E11.5, Y69A2AR…	657	467	7243	2.64396	2.76373e-21	2.76373e-21	3.70992e-20
INTERPRO	IPR000387:Dual-specific/protein-tyrosine phosphatase, conserved region	47	1.90824	5.76392e-23	R06B10.1, Y71G12B.31, F38H4.4, C15H7.3, M05B5.1, Y22D7AR.12, Y39B6A.18, M04G7.2, C33H5.16, ZK484.7, W03F11.4, K09F6.3, T28F4.3, EAK-6, C46A5.1, T04F3.3, F35C11.2, Y54F10BM.3, T22C1.8, F40G12.10, Y69A2AR.19, B0207.1, ZK809.1, Y57G11C.6, W01B6.6, C24F3.2, ZK354.8, F36H1.3, F54F12.1, Y48G1C.5, C24D10.1, Y113G7C.1, H06I04.5, R155.3, C33F10.8, F26A3.4, F47B3.7, F55F8.7, F20H11.4, C17H12.3, C17H12.5, Y…	1449	86	13633	5.14189	4.84169e-20	9.68339e-21	8.90434e-20
GOTERM_MF_FAT	GO:0004674~protein serine/threonine kinase activity	116	4.7097	5.9144e-23	K06H7.8, VY10G11R.1, CKK-1, C18H7.4, ZK666.8, F26A1.3, TAG-191, CDK-4, R10D12.10, F01D4.3, W09C3.1, C03C10.2, C14A4.13, W06F12.3, C27D8.1, F54H5.2, F26E4.5, ZK596.2, W03A5.1, C09B9.4, ZC581.7, F57B9.8, OLD-1, R13H9.6, R13H9.5, TPA-1, ZC581.2, M7.7, F26A1.4, KIN-21, KIN-24, F22B3.8, C27D6.11, T19D12.5, B0207.7, C56C10.6, ZC373.3, GCY-22, Y47G6A.13, Y69E1A.3, H05L14.1, F21F3.2, KIN-5, ODR-1, T06C10…	729	418	6686	2.54519	2.12918e-20	5.32296e-21	8.12286e-20
GOTERM_MF_FAT	GO:0004672~protein kinase activity	121	4.91271	7.32223e-23	K06H7.8, VY10G11R.1, CKK-1, C18H7.4, ZK666.8, F26A1.3, TAG-191, CDK-4, R10D12.10, H12I13.1, F01D4.3, W09C3.1, C03C10.2, C14A4.13, W06F12.3, C27D8.1, F54H5.2, F26E4.5, ZK596.2, W03A5.1, C09B9.4, ZC581.7, F57B9.8, OLD-1, R13H9.6, R13H9.5, TPA-1, ZC581.2, M7.7, F26A1.4, KIN-21, KIN-24, F22B3.8, C27D6.11, T19D12.5, B0207.7, C56C10.6, ZC373.3, GCY-22, Y47G6A.13, Y69E1A.3, H05L14.1, F21F3.2, KIN-5, ODR…	729	448	6686	2.47712	2.636e-20	5.272e-21	1.00564e-19
INTERPRO	IPR008962:PapD-like	42	1.70524	1.20449e-22	F38H4.6, MSP-31, Y48B6A.5, MSP-33, Y53C10A.15, MSP-36, MSP-38, MSP-113, C15H11.1, F54H5.3, MSP-3, C10H11.7, C35E7.9, SSP-11, MSP-40, F13A7.1, MSP-152, T22B3.3, SSP-19, SSP-16, W03D8.5, C34D4.3, F21H7.5, MSP-142, F42A9.7, F57A10.2, MSP-56, MSP-57, ZK1307.4, MSP-59, F36D3.4, MSP-53, MSP-19, MSP-55, DCT-9, F58A6.9, MSP-10, ZK546.3, F36H12.3, MSP-64, MSP-63, MSP-65, SSP-31, Y41C4A.7, F52F12.8, ZK354.…	1449	70	13633	5.64513	1.01177e-19	1.68629e-20	1.86075e-19
GOTERM_MF_4	GO:0016773~phosphotransferase activity, alcohol group as acceptor	123	4.99391	1.50603e-22	K06H7.8, VY10G11R.1, CKK-1, C18H7.4, ZK666.8, F26A1.3, TAG-191, CDK-4, R10D12.10, H12I13.1, F01D4.3, W09C3.1, C03C10.2, C14A4.13, W06F12.3, C27D8.1, F54H5.2, F26E4.5, ZK596.2, W03A5.1, C09B9.4, ZC581.7, F57B9.8, OLD-1, R13H9.6, R13H9.5, TPA-1, ZC581.2, M7.7, F26A1.4, KIN-21, KIN-24, F22B3.8, C27D6.11, T19D12.5, B0207.7, C56C10.6, ZC373.3, GCY-22, Y47G6A.13, Y69E1A.3, H05L14.1, F21F3.2, KIN-5, ODR…	609	510	6132	2.4284	1.50603e-20	7.53013e-21	1.67159e-19
GOTERM_CC_4	GO:0044425~membrane part	802	32.5619	2.29361e-21	Y37H2A.14, C06G4.4, T24C4.4, Y37H2A.10, ANT-1.3, F56A11.6, ZK39.10, F32B4.1, F32B4.2, Y69A2AR.31, CPI-2, C38D9.5, CLEC-266, R05C11.4, CDH-10, CDH-12, C09B9.7, W01D2.3, C09B9.2, M03E7.3, Y69A2AR.23, K06B4.4, GLT-3, R105.1, NAS-25, K09F6.3, CAH-5, Y69A2AR.14, Y69A2AR.19, T12G3.4, W04E12.2, F54E4.2, SPD-3, Y37A1A.2, NAS-14, F20G2.6, F45E10.2, Y37D8A.5, HAF-1, T10E9.6, W04E12.5, W04E12.4, T10E9.4, Y3…	909	6752	8829	1.15369	2.59178e-19	8.63928e-20	2.60424e-18
GOTERM_MF_3	GO:0016772~transferase activity, transferring phosphorus-containing groups	132	5.35932	4.10077e-21	K06H7.8, VY10G11R.1, CKK-1, C18H7.4, ZK666.8, F26A1.3, TAG-191, CDK-4, R10D12.10, H12I13.1, F01D4.3, W09C3.1, C03C10.2, C14A4.13, W06F12.3, C27D8.1, F54H5.2, F26E4.5, ZK596.2, W03A5.1, F43G6.5, K06B9.2, C09B9.4, ZC581.7, F57B9.8, OLD-1, R13H9.6, TPA-1, R13H9.5, ZC581.2, M7.7, D1044.1, F26A1.4, KIN-21, KIN-24, F22B3.8, C27D6.11, T19D12.5, B0207.7, C56C10.6, ZC373.3, GCY-22, Y47G6A.13, Y69E1A.3, H0…	657	639	7243	2.27733	3.23961e-19	1.6198e-19	4.34873e-18
GOTERM_MF_1	GO:0005198~structural molecule activity	118	4.79091	5.41398e-21	Y48B6A.5, Y53C10A.15, COL-161, DPY-3, DPY-4, DPY-5, C54E10.1, COL-97, COL-157, C15H11.1, DPY-13, COL-156, F54H5.3, COL-154, COL-153, MSP-3, COL-92, COL-91, IFP-1, MSP-152, COL-90, T22B3.3, COL-13, COL-12, COL-150, Y53F4B.19, COL-145, COL-146, C34D4.3, COL-141, COL-88, COL-89, F21H7.5, MSP-142, COL-14, F55D12.6, MSP-19, R105.1, COL-182, COL-180, F58A6.9, MSP-10, COL-175, Y57G11A.2, COL-173, Y39F10…	988	468	9555	2.43843	4.87258e-20	4.87258e-20	3.11575e-18
GOTERM_MF_4	GO:0016301~kinase activity	125	5.07511	1.51439e-20	K06H7.8, VY10G11R.1, CKK-1, C18H7.4, ZK666.8, F26A1.3, TAG-191, CDK-4, R10D12.10, H12I13.1, F01D4.3, W09C3.1, C03C10.2, C14A4.13, W06F12.3, C27D8.1, F54H5.2, F26E4.5, ZK596.2, W03A5.1, C09B9.4, ZC581.7, F57B9.8, OLD-1, R13H9.6, R13H9.5, TPA-1, ZC581.2, M7.7, D1044.1, F26A1.4, KIN-21, KIN-24, F22B3.8, C27D6.11, T19D12.5, B0207.7, C56C10.6, ZC373.3, GCY-22, Y47G6A.13, Y69E1A.3, H05L14.1, F21F3.2, K…	609	550	6132	2.2884	1.51439e-18	5.04797e-19	1.68087e-17
GOTERM_MF_2	GO:0042302~structural constituent of cuticle	58	2.35485	4.56184e-20	COL-58, COL-161, DPY-3, DPY-4, DPY-5, COL-97, COL-157, COL-156, DPY-13, COL-154, COL-153, COL-111, COL-92, COL-7, COL-91, COL-90, COL-48, COL-13, COL-12, COL-49, BLI-2, COL-150, BLI-1, COL-145, SQT-2, COL-109, COL-146, COL-141, COL-88, COL-89, COL-40, COL-14, COL-45, COL-182, COL-180, COL-139, COL-71, COL-175, COL-137, COL-173, COL-138, COL-79, COL-130, COL-77, COL-133, COL-73, COL-33, COL-34, CO…	869	155	8884	3.82547	1.96159e-18	1.96159e-18	4.24524e-17
GOTERM_MF_FAT	GO:0005198~structural molecule activity	118	4.79091	1.2409e-19	Y48B6A.5, Y53C10A.15, COL-161, DPY-3, DPY-4, DPY-5, C54E10.1, COL-97, COL-157, C15H11.1, DPY-13, COL-156, F54H5.3, COL-154, COL-153, MSP-3, COL-92, COL-91, IFP-1, MSP-152, COL-90, T22B3.3, COL-13, COL-12, COL-150, Y53F4B.19, COL-145, COL-146, C34D4.3, COL-141, COL-88, COL-89, F21H7.5, MSP-142, COL-14, F55D12.6, MSP-19, R105.1, COL-182, COL-180, F58A6.9, MSP-10, COL-175, Y57G11A.2, COL-173, Y39F10…	729	468	6686	2.31246	4.46724e-17	7.44539e-18	1.70426e-16
INTERPRO	IPR002486:Nematode cuticle collagen, N-terminal	58	2.35485	1.88707e-19	COL-58, COL-161, DPY-3, DPY-4, DPY-5, COL-97, COL-157, COL-156, DPY-13, COL-154, COL-153, COL-111, COL-92, COL-7, COL-91, COL-90, COL-48, COL-13, COL-12, COL-49, BLI-2, COL-150, BLI-1, COL-145, SQT-2, COL-109, COL-146, COL-141, COL-88, COL-89, COL-40, COL-14, COL-45, COL-182, COL-180, COL-139, COL-71, COL-175, COL-137, COL-173, COL-138, COL-79, COL-130, COL-77, COL-133, COL-73, COL-33, COL-34, CO…	1449	147	13633	3.71222	1.58514e-16	2.26449e-17	2.91523e-16
INTERPRO	IPR008160:Collagen triple helix repeat	64	2.59846	2.01793e-18	COL-58, COL-161, DPY-3, DPY-4, DPY-5, COL-97, COL-157, COL-156, DPY-13, COL-154, COL-153, COL-53, COL-111, COL-92, COL-110, COL-7, COL-91, COL-90, COL-48, COL-13, COL-12, COL-49, BLI-2, COL-150, BLI-1, COL-145, SQT-2, COL-109, COL-146, COL-88, COL-141, COL-104, COL-89, COL-40, COL-14, COL-45, COL-81, COL-46, COL-182, COL-180, COL-139, COL-71, COL-175, COL-137, COL-173, COL-138, COL-79, COL-130, C…	1449	182	13633	3.3085	1.69506e-15	2.11883e-16	3.11739e-15
GOTERM_MF_FAT	GO:0042302~structural constituent of cuticle	58	2.35485	5.67387e-18	COL-58, COL-161, DPY-3, DPY-4, DPY-5, COL-97, COL-157, COL-156, DPY-13, COL-154, COL-153, COL-111, COL-92, COL-7, COL-91, COL-90, COL-48, COL-13, COL-12, COL-49, BLI-2, COL-150, BLI-1, COL-145, SQT-2, COL-109, COL-146, COL-141, COL-88, COL-89, COL-40, COL-14, COL-45, COL-182, COL-180, COL-139, COL-71, COL-175, COL-137, COL-173, COL-138, COL-79, COL-130, COL-77, COL-133, COL-73, COL-33, COL-34, CO…	729	155	6686	3.4319	2.04259e-15	2.91799e-16	7.79253e-15
INTERPRO	IPR006186:Serine/threonine-specific protein phosphatase and bis(5-nucleosyl)-tetraphosphatase	31	1.25863	1.08183e-17	C27B7.6, Y71G12B.30, F40E3.5, T16G12.7, R08C7.8, ZC477.2, GSP-3, GSP-4, C06A1.3, R08A2.2, F07B7.12, Y69E1A.4, F49E11.7, F23B12.1, R03D7.8, F20D6.6, F52H3.6, Y40H4A.2, C23G10.1, F58G1.3, ZC477.10, Y54G2A.24, F42G8.8, ZK938.1, W03D8.2, C47A4.3, C34D4.2, F25B3.4, T25B9.2, F26B1.5, R13A5.11	1449	49	13633	5.95235	9.08735e-15	1.00971e-15	1.67125e-14
SMART	SM00156:PP2Ac	31	1.25863	2.00808e-16	C27B7.6, Y71G12B.30, F40E3.5, T16G12.7, R08C7.8, ZC477.2, GSP-3, GSP-4, C06A1.3, R08A2.2, F07B7.12, Y69E1A.4, F49E11.7, F23B12.1, R03D7.8, F20D6.6, F52H3.6, Y40H4A.2, C23G10.1, F58G1.3, ZC477.10, Y54G2A.24, F42G8.8, ZK938.1, W03D8.2, C47A4.3, C34D4.2, F25B3.4, T25B9.2, F26B1.5, R13A5.11	661	49	5537	5.29955	3.64153e-14	1.21014e-14	2.66454e-13
INTERPRO	IPR017441:Protein kinase, ATP binding site	78	3.16687	2.81876e-16	K06H7.8, VY10G11R.1, D2024.1, C35E7.10, CKK-1, Y69F12A.1, C05C12.1, C18H7.4, ZK666.8, C25H3.1, CDK-4, Y73B6A.1, H12I13.1, F01D4.3, C25A8.5, C03C10.2, W09C3.1, C14A4.13, W06F12.3, C27D8.1, W02B12.12, B0218.5, TAG-344, F26E4.5, ZK596.2, W03A5.1, Y116A8C.38, FRK-1, F38E1.3, K09B11.5, Y39G8C.2, W01B6.5, ZC581.7, F57B9.8, OLD-1, R13H9.6, TPA-1, ZC581.2, C34F11.5, CMK-1, KIN-21, F59A3.8, Y38H8A.4, F53C…	1449	272	13633	2.69804	2.79776e-13	2.79776e-14	5.10703e-13
INTERPRO	IPR000980:SH2 motif	33	1.33983	1.63822e-14	R11E3.1, C35E7.10, KIN-26, C18H7.4, Y4C6A.1, F01D4.3, C25A8.5, Y69E1A.3, Y52D5A.2, C55C3.4, F26E4.5, Y116A8C.38, KIN-5, B0207.11, T08G11.2, FRK-1, K09B11.5, T06C10.3, W01B6.5, ZC581.7, F57B9.8, T25B9.4, T25B9.5, ZK622.1, C34F11.5, SPE-8, KIN-21, KIN-24, F59A3.8, F22B3.8, Y116A8C.24, T21G5.1, Y43C5B.2	1449	67	13633	4.63407	1.38023e-11	1.25477e-12	2.53797e-11
PIR_SUPERFAMILY	PIRSF038285:cuticle collagen	35	1.42103	3.69933e-14	COL-58, DPY-4, DPY-5, COL-180, COL-97, COL-175, DPY-13, COL-79, COL-111, COL-77, COL-92, COL-91, COL-7, COL-133, COL-90, COL-73, COL-48, COL-13, COL-49, COL-12, COL-34, BLI-2, COL-150, COL-145, COL-60, COL-129, COL-104, COL-88, COL-65, COL-40, COL-61, COL-14, COL-45, COL-125, COL-46	521	73	4541	4.17887	1.20893e-11	1.20893e-11	5.00489e-11
SMART	SM00252:SH2	33	1.33983	3.10348e-13	R11E3.1, C35E7.10, KIN-26, C18H7.4, Y4C6A.1, F01D4.3, C25A8.5, Y69E1A.3, Y52D5A.2, C55C3.4, F26E4.5, Y116A8C.38, KIN-5, B0207.11, T08G11.2, FRK-1, K09B11.5, T06C10.3, W01B6.5, ZC581.7, F57B9.8, T25B9.4, T25B9.5, ZK622.1, C34F11.5, SPE-8, KIN-21, KIN-24, F59A3.8, F22B3.8, Y116A8C.24, T21G5.1, Y43C5B.2	661	67	5537	4.12584	5.08904e-11	1.27226e-11	3.76277e-10
INTERPRO	IPR000387:Protein-tyrosine phosphatase	28	1.13683	8.0413e-13	Y71G12B.31, R06B10.1, M05B5.1, Y22D7AR.12, M04G7.2, C33H5.16, ZK484.7, W03F11.4, C46A5.1, Y54F10BM.3, F35C11.2, Y69A2AR.19, B0207.1, ZK809.1, Y57G11C.6, ZK354.8, Y48G1C.5, C24D10.1, C33F10.8, R155.3, F47B3.7, F55F8.7, F20H11.4, C17H12.3, C17H12.5, K07F5.6, T27A3.5, PPH-2	1449	55	13633	4.78981	6.75473e-10	5.62894e-11	1.24226e-09
GOTERM_MF_FAT	GO:0004713~protein tyrosine kinase activity	84	3.41048	1.66142e-12	K06H7.8, C35E7.10, CKK-1, Y69F12A.1, C18H7.4, ZK666.8, TAG-191, CDK-4, T05C12.1, F01D4.3, C25A8.5, C14A4.13, W06F12.3, C27D8.1, F54H5.2, W02B12.12, TAG-344, F26E4.5, ZK596.2, W03A5.1, Y116A8C.38, FRK-1, F38E1.3, GSKA-3, K09B11.5, W01B6.2, Y39G8C.2, F35C11.3, W01B6.5, Y39G8B.5, ZC581.7, F57B9.8, OLD-1, M05D6.1, R13H9.5, TPA-1, C34F11.5, GCY-11, CMK-1, Y48G1BM.6, KIN-21, F59A3.8, Y38H8A.4, KIN-24, …	729	351	6686	2.19488	5.98122e-10	7.47652e-11	2.28184e-09
INTERPRO	IPR004843:Metallophosphoesterase	30	1.21803	2.44933e-12	C27B7.6, Y71G12B.30, T16G12.7, R08C7.8, ZC477.2, GSP-3, GSP-4, C06A1.3, R08A2.2, Y69E1A.4, F49E11.7, F23B12.1, F20D6.6, F52H3.6, Y40H4A.2, C23G10.1, F58G1.3, Y54G2A.24, F42G8.8, ZK938.1, W03D8.2, C47A4.3, H25K10.1, K07C11.7, C34D4.2, F25B3.4, T25B9.2, Y105C5B.15, F26B1.5, R13A5.11	1449	65	13633	4.34241	2.05747e-09	1.58267e-10	3.7839e-09
INTERPRO	IPR008266:Tyrosine protein kinase, active site	33	1.33983	1.00085e-11	R11E3.1, C35E7.10, KIN-26, C18H7.4, Y4C6A.1, F01D4.3, C25A8.5, Y69E1A.3, Y52D5A.2, C55C3.4, F20D6.5, F26E4.5, W03A5.1, Y116A8C.38, KIN-5, FRK-1, K09B11.5, T06C10.3, ZC581.7, F57B9.8, OLD-1, T25B9.4, T25B9.5, ZK622.1, C34F11.5, SPE-8, KIN-21, Y48G1BM.6, KIN-24, F59A3.8, F22B3.8, Y116A8C.24, T21G5.1	1449	81	13633	3.83312	8.40709e-09	6.00506e-10	1.54615e-08
SP_PIR_KEYWORDS	tyrosine-protein kinase	33	1.33983	1.30606e-11	R11E3.1, C35E7.10, KIN-26, C18H7.4, Y4C6A.1, F01D4.3, C25A8.5, Y69E1A.3, Y52D5A.2, C55C3.4, F26E4.5, W03A5.1, Y116A8C.38, KIN-5, FRK-1, K09B11.5, T06C10.3, W01B6.5, ZC581.7, F57B9.8, OLD-1, T25B9.4, T25B9.5, ZK622.1, C34F11.5, SPE-8, KIN-21, KIN-24, F59A3.8, F22B3.8, Y116A8C.24, T21G5.1, Y43C5B.2	2388	73	19674	3.72434	2.49459e-09	2.49459e-09	1.62467e-08
PIR_SUPERFAMILY	PIRSF000908:serine/threonine-protein phosphatase, conventional type	19	0.771417	8.98294e-11	C23G10.1, Y71G12B.30, F58G1.3, Y54G2A.24, F40E3.5, T16G12.7, F42G8.8, ZK938.1, GSP-4, C06A1.3, Y69E1A.4, F49E11.7, C34D4.2, F23B12.1, T25B9.2, F52H3.6, F26B1.5, Y40H4A.2, R13A5.11	521	29	4541	5.71044	2.93742e-08	1.46871e-08	1.21616e-07
INTERPRO	IPR001245:Tyrosine protein kinase	38	1.54283	2.85782e-10	R11E3.1, C35E7.10, KIN-26, C18H7.4, GCY-22, Y4C6A.1, F01D4.3, Y69E1A.3, C25A8.5, Y52D5A.2, C14A4.13, C55C3.4, F26E4.5, W03A5.1, Y116A8C.38, ODR-1, KIN-5, FRK-1, C39H7.1, K09B11.5, T06C10.3, W01B6.5, ZC581.7, F57B9.8, OLD-1, T25B9.4, T25B9.5, ZK622.1, C34F11.5, SPE-8, KIN-21, KIN-24, F59A3.8, Y38H8A.3, F22B3.8, Y116A8C.24, T21G5.1, Y43C5B.2	1449	115	13633	3.10891	2.40057e-07	1.60038e-08	4.41488e-07
GOTERM_MF_1	GO:0003824~catalytic activity	477	19.3666	3.07073e-10	VY10G11R.1, CKK-1, Y108F1.5, TAG-191, H12I13.1, C31H1.5, Y19D10B.6, C14A4.13, Y51A2B.4, CPI-2, C27D8.1, ABT-5, E04F6.4, UGT-64, F54H5.2, SKR-15, T22C1.8, TRXR-2, ABT-1, W03A5.1, K06B9.2, C09B9.4, CYN-10, F42C5.5, F57B9.8, NAS-38, M7.7, PAF-1, KIN-21, KIN-24, NAS-30, NAS-31, UGT-50, Y105C5B.15, C27D6.11, ACE-3, DAF-9, Y18H1A.9, B0207.7, T16G12.7, ACDH-5, T19D2.1, NAS-25, NTP-1, C33H5.16, GSP-3, R0…	988	3726	9555	1.23808	2.76365e-09	1.38183e-09	1.7672e-07
UP_SEQ_FEATURE	domain:MSP	13	0.527812	3.38429e-10	F38H4.6, MSP-56, MSP-57, MSP-31, ZK1307.4, MSP-33, MSP-59, MSP-53, MSP-36, MSP-19, MSP-55, MSP-38, MSP-113, F58A6.9, MSP-10, MSP-64, MSP-63, MSP-3, MSP-65, SSP-31, SSP-11, MSP-40, MSP-152, SSP-19, MSP-45, SSP-16, MSP-81, MSP-49, MSP-79, MSP-78, MSP-77, ZK688.12, MSP-76, MSP-51, MSP-50, MSP-142, ZK1307.3	247	18	3249	9.5	1.84782e-07	1.84782e-07	4.9338e-07
GOTERM_BP_2	GO:0043170~macromolecule metabolic process	297	12.0585	4.15256e-10	VY10G11R.1, CKK-1, TAG-191, R10D12.10, ZK484.7, H12I13.1, EAK-6, SKR-10, NHR-7, Y19D10B.6, C14A4.13, C27D8.1, F54H5.2, SKR-15, SKR-12, T22C1.8, TRXR-2, SKR-13, FBXB-54, W03A5.1, NHR-145, WRT-4, WRT-6, C09B9.4, C07E3.4, CYN-10, R03G8.4, F57B9.8, F42C5.5, F55H12.5, OLD-1, ZK287.7, NAS-38, M7.7, T28A11.20, KIN-21, KIN-24, NAS-30, NAS-31, K02F6.1, ZMP-1, C27D6.11, F55D12.6, DAF-8, T19D12.5, Y18H1A.9,…	756	2372	8116	1.34419	4.94155e-08	4.94155e-08	4.75964e-07
GOTERM_MF_3	GO:0001883~purine nucleoside binding	148	6.00893	4.52392e-10	K06H7.8, VY10G11R.1, CKK-1, F23F1.5, C18H7.4, ZK666.8, F26A1.3, TAG-191, CDK-4, R10D12.10, H12I13.1, F01D4.3, W09C3.1, C03C10.2, C14A4.13, W06F12.3, C27D8.1, ABT-5, F54H5.2, TRXR-2, ABT-1, F26E4.5, FBXB-54, ZK596.2, W03A5.1, C09B9.4, ZC581.7, F57B9.8, OLD-1, R13H9.6, TPA-1, R13H9.5, M7.7, ZC581.2, F26A1.4, KIN-21, KIN-24, F22B3.8, C27D6.11, T19D12.5, B0207.7, C56C10.6, ZC373.3, GCY-22, Y47G6A.13,…	657	1010	7243	1.61545	3.5739e-08	1.1913e-08	4.79747e-07
GOTERM_MF_2	GO:0016740~transferase activity	186	7.55177	5.27508e-10	K06H7.8, VY10G11R.1, CKK-1, C18H7.4, ZK666.8, F26A1.3, TAG-191, CDK-4, R10D12.10, H12I13.1, F01D4.3, C03C10.2, W09C3.1, C14A4.13, W06F12.3, UGT-64, C27D8.1, F54H5.2, Y53G8B.2, F26E4.5, ZK596.2, W03A5.1, F43G6.5, K06B9.2, C09B9.4, ZC581.7, F57B9.8, OLD-1, R13H9.6, TPA-1, R13H9.5, M7.7, ZC581.2, D1044.1, F26A1.4, KIN-21, KIN-24, UGT-50, F22B3.8, T28F2.1, C27D6.11, UGT-8, GST-41, H20J04.9, T19D12.5,…	869	1249	8884	1.52244	2.26829e-08	1.13414e-08	4.90898e-07
INTERPRO	IPR016130:Protein-tyrosine phosphatase, active site	25	1.01502	8.24506e-10	Y71G12B.31, C15H7.3, Y22D7AR.12, M04G7.2, C33H5.16, ZK484.7, W03F11.4, T28F4.3, K09F6.3, T22C1.8, B0207.1, ZK354.8, F36H1.3, T20B6.1, F54F12.1, Y113G7C.1, R155.3, H06I04.5, F26A3.4, F47B3.7, F55F8.7, F20H11.4, C17H12.3, T27A3.5, F25H5.7	1449	57	13633	4.12656	6.92585e-07	4.32866e-08	1.27373e-06
INTERPRO	IPR012885:F-box associated type 2	47	1.90824	1.6562e-09	FBXB-107, SDZ-10, FBXB-11, FBXB-106, K05F6.4, W08F4.10, FBXB-16, SDZ-33, FBXB-17, FBXB-13, Y53F4B.24, FBXB-15, FBXB-98, FBXB-97, F49B2.7, FBXB-59, F21D9.1, FBXB-95, T26H2.10, FBXB-72, FBXB-54, FBXB-53, FBXB-105, FBXB-103, F55C9.14, FBXB-119, FBXB-21, FBXB-22, SDZ-9, Y6G8.9, MATH-48, FBXB-26, FBXB-90, T02H6.5, FBXB-85, FBXB-49, FBXB-69, FBXB-46, FBXB-45, FBXB-7, FBXB-8, FBXB-60, FBXB-41, T05D4.2, …	1449	171	13633	2.58598	1.39121e-06	8.18358e-08	2.55857e-06
SMART	SM00219:TyrKc	38	1.54283	5.37747e-09	R11E3.1, C35E7.10, KIN-26, C18H7.4, GCY-22, Y4C6A.1, F01D4.3, Y69E1A.3, C25A8.5, Y52D5A.2, C14A4.13, C55C3.4, F26E4.5, W03A5.1, Y116A8C.38, ODR-1, KIN-5, FRK-1, C39H7.1, K09B11.5, T06C10.3, W01B6.5, ZC581.7, F57B9.8, OLD-1, T25B9.4, T25B9.5, ZK622.1, C34F11.5, SPE-8, KIN-21, KIN-24, F59A3.8, Y38H8A.3, F22B3.8, Y116A8C.24, T21G5.1, Y43C5B.2	661	115	5537	2.76795	8.81905e-07	1.76381e-07	6.52061e-06
GOTERM_BP_3	GO:0044260~cellular macromolecule metabolic process	248	10.069	1.05943e-08	VY10G11R.1, CKK-1, TAG-191, R10D12.10, ZK484.7, H12I13.1, EAK-6, SKR-10, NHR-7, C14A4.13, C27D8.1, F54H5.2, SKR-15, SKR-12, T22C1.8, SKR-13, TRXR-2, FBXB-54, W03A5.1, NHR-145, C09B9.4, C07E3.4, CYN-10, F57B9.8, F42C5.5, F55H12.5, OLD-1, ZK287.7, M7.7, KIN-21, KIN-24, C27D6.11, F55D12.6, DAF-8, T19D12.5, NHR-116, B0207.7, C56C10.6, R09E10.9, C33H5.16, K09F6.3, C46A5.1, TTLL-11, T04F3.3, Y54F10BM.3…	733	1969	7908	1.35884	3.27364e-06	1.09121e-06	1.4221e-05
INTERPRO	IPR001810:Cyclin-like F-box	83	3.36987	1.30537e-08	FBXB-11, R03H10.1, FBXB-16, SDZ-33, FBXB-17, FBXB-13, F34D6.1, FBXB-15, FBXB-98, FBXA-223, FBXB-59, FBXA-170, F35E2.8, Y20C6A.1, FBXB-95, FBXA-224, FBXB-56, FBXB-54, Y6E2A.10, T26E3.5, SDZ-9, FBXA-2, FBXB-90, FBXB-85, FBXA-162, FBXA-163, FBXB-46, FBXB-45, FBXB-7, FBXB-8, T26E3.8, FBXB-41, FBXA-120, W04A8.3, K10G4.10, Y40B10A.4, SDZ-10, FBXB-106, W08F4.12, K05F6.4, FBXA-111, T08E11.1, FBXA-113, FB…	1449	413	13633	1.89082	1.0965e-05	6.09171e-07	2.01659e-05
INTERPRO	IPR005514:Protein of unknown function DUF316	14	0.568413	1.86562e-08	D1081.3, R01H2.2, T06G6.8, F15H9.1, F35E2.9, Y71F9B.15, C46E10.1, Y47H9B.2, F35E2.5, F25E5.7, Y116A8A.4, TRY-8, TRY-7, Y116A8A.6	1449	21	13633	6.27237	1.56711e-05	8.24801e-07	2.88209e-05
INTERPRO	IPR017442:Serine/threonine protein kinase-related	60	2.43605	2.25179e-08	K06H7.8, D2024.1, CKK-1, Y69F12A.1, C05C12.1, F26A1.3, C25H3.1, ZK666.8, TAG-191, CDK-4, T05C12.1, C03C10.2, W09C3.1, W06F12.3, C27D8.1, F54H5.2, W02B12.12, TAG-344, B0218.5, ZK596.2, F38E1.3, W03G9.5, GSKA-3, W01B6.2, Y39G8C.2, F35C11.3, Y39G8B.5, M05D6.1, R13H9.6, R13H9.5, TPA-1, M7.7, CMK-1, GCY-11, F53C3.1, Y38H8A.4, GCY-19, C27D6.11, T19D12.5, B0207.7, C56C10.6, ZC373.3, Y47G6A.13, C08F8.6, …	1449	265	13633	2.13024	1.89149e-05	9.45752e-07	3.47866e-05
SP_PIR_KEYWORDS	cytoskeleton	39	1.58343	4.36008e-08	F38H4.6, MSP-31, Y48B6A.5, MSP-33, Y53C10A.15, MSP-36, MSP-38, MSP-113, C54E10.1, C15H11.1, ARX-7, F54H5.3, MSP-3, C10H11.7, C35E7.9, MSP-40, F13A7.1, MSP-152, T22B3.3, W03D8.5, Y53F4B.19, SPE-26, F21H7.5, MSP-142, F42A9.7, C14A4.8, F57A10.2, MSP-56, MSP-57, MSP-59, F36D3.4, MSP-53, MSP-19, MSP-55, DCT-9, F58A6.9, MSP-10, ZK546.3, F36H12.3, MSP-64, MSP-63, MSP-65, F52F12.8, ZK354.7, MSP-45, F58E6…	2388	125	19674	2.57047	8.32771e-06	4.16386e-06	5.42368e-05
INTERPRO	IPR009658:Protein of unknown function DUF1248	10	0.406009	7.57827e-08	F22B5.5, F10G2.7, C28D4.7, ZK1248.5, C28D4.8, C28D4.5, C28D4.4, F36D3.8, K08A2.2, T09F5.10	1449	11	13633	8.55323	6.36554e-05	3.0313e-06	0.000117072
GOTERM_MF_2	GO:0016787~hydrolase activity	206	8.36378	8.06194e-08	Y108F1.5, ZK484.7, H12I13.1, C31H1.5, EAK-6, Y19D10B.6, C29F5.3, Y51A2B.4, CPI-2, ABT-5, T22C1.8, ABT-1, R02D3.8, WRT-4, WRT-6, SUL-2, C07E3.4, R03G8.4, F42C5.5, F55H12.5, NAS-38, PAF-1, T28A11.20, NAS-30, NAS-31, ZK262.3, Y105C5B.15, K02F6.1, ZMP-1, F26B1.5, ACE-3, Y18H1A.9, T16G12.7, R08C7.8, C08F11.7, NTP-1, NAS-25, T19D2.1, R09E10.9, C33H5.16, GSP-3, GSP-4, F07B7.12, K09F6.3, C46A5.1, T04F3.3…	869	1508	8884	1.39654	3.46663e-06	1.15554e-06	7.50242e-05
GOTERM_BP_2	GO:0044238~primary metabolic process	352	14.2915	1.34472e-07	VY10G11R.1, CKK-1, LYS-2, TAG-191, R10D12.10, ZK484.7, H12I13.1, C31H1.5, EAK-6, SKR-10, Y19D10B.6, NHR-7, C14A4.13, Y51A2B.4, C27D8.1, F54H5.2, SKR-15, SKR-12, T22C1.8, TRXR-2, SKR-13, HDL-1, FBXB-54, W03A5.1, NHR-145, WRT-4, WRT-6, C09B9.4, C07E3.4, CYN-10, R03G8.4, F42C5.5, F57B9.8, F55H12.5, OLD-1, ZK287.7, NAS-38, M7.7, PAF-1, T28A11.20, KIN-21, KIN-24, NAS-30, NAS-31, ZK262.3, K02F6.1, W04A…	756	3059	8116	1.23533	1.6002e-05	8.00104e-06	0.000154131
GOTERM_MF_4	GO:0030554~adenyl nucleotide binding	148	6.00893	1.53089e-07	K06H7.8, VY10G11R.1, CKK-1, F23F1.5, C18H7.4, ZK666.8, F26A1.3, TAG-191, CDK-4, R10D12.10, H12I13.1, F01D4.3, W09C3.1, C03C10.2, C14A4.13, W06F12.3, C27D8.1, ABT-5, F54H5.2, TRXR-2, ABT-1, F26E4.5, FBXB-54, ZK596.2, W03A5.1, C09B9.4, ZC581.7, F57B9.8, OLD-1, R13H9.6, TPA-1, R13H9.5, M7.7, ZC581.2, F26A1.4, KIN-21, KIN-24, F22B3.8, C27D6.11, T19D12.5, B0207.7, C56C10.6, ZC373.3, GCY-22, Y47G6A.13,…	609	1009	6132	1.47691	1.53088e-05	3.82721e-06	0.000169919
GOTERM_MF_3	GO:0032553~ribonucleotide binding	150	6.09013	1.78946e-07	K06H7.8, VY10G11R.1, CKK-1, F23F1.5, C18H7.4, ZK666.8, F26A1.3, TAG-191, CDK-4, R10D12.10, H12I13.1, F01D4.3, W09C3.1, C03C10.2, C14A4.13, W06F12.3, C27D8.1, ABT-5, F54H5.2, ABT-1, F26E4.5, FBXB-54, ZK596.2, W03A5.1, C09B9.4, ZC581.7, F57B9.8, OLD-1, R13H9.6, TPA-1, R13H9.5, M7.7, ZC581.2, W04C9.5, F26A1.4, KIN-21, KIN-24, F22B3.8, C27D6.11, T19D12.5, B0207.7, C56C10.6, ZC373.3, GCY-22, Y47G6A.13…	657	1120	7243	1.47648	1.41367e-05	3.53419e-06	0.000189766
SP_PIR_KEYWORDS	collagen	32	1.29923	2.15143e-07	COL-58, DPY-5, COL-139, COL-175, COL-71, DPY-13, COL-173, COL-53, COL-79, COL-111, COL-110, COL-91, COL-7, COL-90, COL-73, COL-48, COL-13, COL-49, COL-12, COL-33, COL-34, BLI-1, COL-145, COL-109, COL-104, COL-88, COL-141, COL-40, COL-14, COL-45, COL-17, COL-46	2388	97	19674	2.71792	4.10914e-05	1.36973e-05	0.000267625
GOTERM_MF_2	GO:0001882~nucleoside binding	148	6.00893	2.33284e-07	K06H7.8, VY10G11R.1, CKK-1, F23F1.5, C18H7.4, ZK666.8, F26A1.3, TAG-191, CDK-4, R10D12.10, H12I13.1, F01D4.3, W09C3.1, C03C10.2, C14A4.13, W06F12.3, C27D8.1, ABT-5, F54H5.2, TRXR-2, ABT-1, F26E4.5, FBXB-54, ZK596.2, W03A5.1, C09B9.4, ZC581.7, F57B9.8, OLD-1, R13H9.6, TPA-1, R13H9.5, M7.7, ZC581.2, F26A1.4, KIN-21, KIN-24, F22B3.8, C27D6.11, T19D12.5, B0207.7, C56C10.6, ZC373.3, GCY-22, Y47G6A.13,…	869	1017	8884	1.48775	1.00312e-05	2.5078e-06	0.000217094
GOTERM_MF_3	GO:0017076~purine nucleotide binding	155	6.29314	5.34541e-07	K06H7.8, VY10G11R.1, CKK-1, F23F1.5, C18H7.4, ZK666.8, F26A1.3, TAG-191, CDK-4, R10D12.10, H12I13.1, F01D4.3, W09C3.1, C03C10.2, C14A4.13, W06F12.3, C27D8.1, ABT-5, F54H5.2, TRXR-2, ABT-1, F26E4.5, FBXB-54, ZK596.2, W03A5.1, C09B9.4, ZC581.7, F57B9.8, OLD-1, R13H9.6, TPA-1, R13H9.5, M7.7, ZC581.2, W04C9.5, F26A1.4, KIN-21, KIN-24, F22B3.8, C27D6.11, T19D12.5, B0207.7, C56C10.6, ZC373.3, GCY-22, Y…	657	1187	7243	1.43957	4.22279e-05	8.44571e-06	0.000566861
INTERPRO	IPR004296:Protein of unknown function DUF236	10	0.406009	8.07203e-07	C47E12.10, C04F12.6, C03C11.1, F27C1.3, MATH-46, ZC376.8, F47B3.4, C36F7.5, K07A1.5, R08A2.1	1449	13	13633	7.23735	0.000677821	3.082e-05	0.00124699
SMART	SM00256:FBOX	83	3.36987	9.57793e-07	FBXB-11, R03H10.1, FBXB-16, SDZ-33, FBXB-17, FBXB-13, F34D6.1, FBXB-15, FBXB-98, FBXA-223, FBXB-59, FBXA-170, F35E2.8, Y20C6A.1, FBXB-95, FBXA-224, FBXB-56, FBXB-54, Y6E2A.10, T26E3.5, SDZ-9, FBXA-2, FBXB-90, FBXB-85, FBXA-162, FBXA-163, FBXB-46, FBXB-45, FBXB-7, FBXB-8, T26E3.8, FBXB-41, FBXA-120, W04A8.3, K10G4.10, Y40B10A.4, SDZ-10, FBXB-106, W08F4.12, K05F6.4, FBXA-111, T08E11.1, FBXA-113, FB…	661	413	5537	1.68345	0.000157066	2.61794e-05	0.00116139
GOTERM_MF_5	GO:0032559~adenyl ribonucleotide binding	143	5.80593	1.247e-06	K06H7.8, VY10G11R.1, CKK-1, F23F1.5, C18H7.4, ZK666.8, F26A1.3, TAG-191, CDK-4, R10D12.10, H12I13.1, F01D4.3, W09C3.1, C03C10.2, C14A4.13, W06F12.3, C27D8.1, ABT-5, F54H5.2, ABT-1, F26E4.5, FBXB-54, ZK596.2, W03A5.1, C09B9.4, ZC581.7, F57B9.8, OLD-1, R13H9.6, TPA-1, R13H9.5, M7.7, ZC581.2, F26A1.4, KIN-21, KIN-24, F22B3.8, C27D6.11, T19D12.5, B0207.7, C56C10.6, ZC373.3, GCY-22, Y47G6A.13, Y69E1A.…	525	944	4951	1.42856	0.00013716	4.57221e-05	0.00140888
GOTERM_CC_FAT	GO:0016021~integral to membrane	795	32.2777	1.97294e-06	Y37H2A.14, C06G4.4, T24C4.4, Y37H2A.10, ANT-1.3, F56A11.6, ZK39.10, F32B4.1, F32B4.2, Y69A2AR.31, CPI-2, C38D9.5, CLEC-266, R05C11.4, CDH-10, CDH-12, C09B9.7, W01D2.3, C09B9.2, M03E7.3, Y69A2AR.23, K06B4.4, GLT-3, R105.1, NAS-25, K09F6.3, CAH-5, Y69A2AR.14, Y69A2AR.19, T12G3.4, W04E12.2, F54E4.2, SPD-3, Y37A1A.2, NAS-14, F20G2.6, F45E10.2, Y37D8A.5, HAF-1, T10E9.6, W04E12.5, W04E12.4, T10E9.4, Y3…	897	6596	7912	1.06312	0.000286036	0.000286036	0.00234217
UP_SEQ_FEATURE	region of interest:Triple-helical region	13	0.527812	2.3012e-06	COL-13, COL-12, COL-34, DPY-5, BLI-1, COL-145, DPY-13, COL-79, COL-40, COL-14, COL-91, COL-7, COL-90	247	33	3249	5.18182	0.00125567	0.000628031	0.00335476
PIR_SUPERFAMILY	PIRSF000675:tyrosine-protein kinase	11	0.44661	3.28493e-06	R11E3.1, C35E7.10, C55C3.4, ZK622.1, SPE-8, F59A3.8, ZC581.7, F26E4.5, F22B3.8, KIN-5, C25A8.5	521	17	4541	5.63972	0.0010736	0.000357994	0.00444721
GOTERM_CC_FAT	GO:0031224~intrinsic to membrane	795	32.2777	3.53363e-06	Y37H2A.14, C06G4.4, T24C4.4, Y37H2A.10, ANT-1.3, F56A11.6, ZK39.10, F32B4.1, F32B4.2, Y69A2AR.31, CPI-2, C38D9.5, CLEC-266, R05C11.4, CDH-10, CDH-12, C09B9.7, W01D2.3, C09B9.2, M03E7.3, Y69A2AR.23, K06B4.4, GLT-3, R105.1, NAS-25, K09F6.3, CAH-5, Y69A2AR.14, Y69A2AR.19, T12G3.4, W04E12.2, F54E4.2, SPD-3, Y37A1A.2, NAS-14, F20G2.6, F45E10.2, Y37D8A.5, HAF-1, T10E9.6, W04E12.5, W04E12.4, T10E9.4, Y3…	897	6608	7912	1.06118	0.000512246	0.000256156	0.0041949
INTERPRO	IPR002900:Protein of unknown function DUF38, Caenorhabditis species	48	1.94884	5.10087e-06	Y40B10A.4, FBXA-111, T08E11.1, FBXA-113, FBXA-114, FBXA-83, FBXA-115, FBXA-223, FBXA-192, FBXA-155, FBXA-42, FBXA-43, FBXA-202, FBXA-136, FBXA-135, FBXA-170, T08E11.8, FBXA-196, Y20C6A.1, FBXA-197, FBXA-134, FBXA-224, FBXA-158, FBXA-153, F47H4.2, FBXA-44, R05C11.2, FBXA-78, C17C3.5, K10G4.5, FBXA-2, FBXA-129, FBXA-218, FBXA-104, FBXA-71, FBXA-162, FBXA-143, FBXA-125, FBXA-108, FBXA-163, FBXA-30, …	1449	227	13633	1.98947	0.00427557	0.000186276	0.00787974
INTERPRO	IPR008574:Protein of unknown function DUF856, Caenorhabditis species	7	0.284206	9.05399e-06	T16A9.5, F58A6.5, Y37D8A.5, W03D8.9, K06A5.2, Y69E1A.1, W03D8.10	1449	7	13633	9.40856	0.00757654	0.000316841	0.0139861
GOTERM_MF_FAT	GO:0005524~ATP binding	143	5.80593	1.16733e-05	K06H7.8, VY10G11R.1, CKK-1, F23F1.5, C18H7.4, ZK666.8, F26A1.3, TAG-191, CDK-4, R10D12.10, H12I13.1, F01D4.3, W09C3.1, C03C10.2, C14A4.13, W06F12.3, C27D8.1, ABT-5, F54H5.2, ABT-1, F26E4.5, FBXB-54, ZK596.2, W03A5.1, C09B9.4, ZC581.7, F57B9.8, OLD-1, R13H9.6, TPA-1, R13H9.5, M7.7, ZC581.2, F26A1.4, KIN-21, KIN-24, F22B3.8, C27D6.11, T19D12.5, B0207.7, C56C10.6, ZC373.3, GCY-22, Y47G6A.13, Y69E1A.…	729	942	6686	1.39227	0.00419361	0.000466828	0.0160311
GOTERM_MF_FAT	GO:0032559~adenyl ribonucleotide binding	143	5.80593	1.32696e-05	K06H7.8, VY10G11R.1, CKK-1, F23F1.5, C18H7.4, ZK666.8, F26A1.3, TAG-191, CDK-4, R10D12.10, H12I13.1, F01D4.3, W09C3.1, C03C10.2, C14A4.13, W06F12.3, C27D8.1, ABT-5, F54H5.2, ABT-1, F26E4.5, FBXB-54, ZK596.2, W03A5.1, C09B9.4, ZC581.7, F57B9.8, OLD-1, R13H9.6, TPA-1, R13H9.5, M7.7, ZC581.2, F26A1.4, KIN-21, KIN-24, F22B3.8, C27D6.11, T19D12.5, B0207.7, C56C10.6, ZC373.3, GCY-22, Y47G6A.13, Y69E1A.…	729	944	6686	1.38932	0.00476571	0.000477596	0.0182231
GOTERM_BP_1	GO:0008152~metabolic process	415	16.8494	1.36545e-05	VY10G11R.1, CKK-1, TAG-191, H12I13.1, C31H1.5, SKR-10, Y19D10B.6, NHR-7, C14A4.13, Y51A2B.4, E04F6.4, UGT-64, C27D8.1, SKR-15, F54H5.2, T22C1.8, SKR-12, SKR-13, TRXR-2, W03A5.1, K06B9.2, C09B9.4, CYN-10, F42C5.5, F57B9.8, NAS-38, M7.7, CYC-2.2, PAF-1, KIN-21, KIN-24, NAS-30, NAS-31, UGT-50, C27D6.11, DAF-8, DAF-9, Y18H1A.9, B0207.7, ACDH-5, NAS-25, T19D2.1, R09E10.9, C33H5.16, K09F6.3, UGT-42, UG…	806	3776	8513	1.16082	0.000245752	0.000245752	0.0100646
PIR_SUPERFAMILY	PIRSF016383:DUF856_CAE_spp	7	0.284206	1.38895e-05	T16A9.5, F58A6.5, Y37D8A.5, W03D8.9, K06A5.2, Y69E1A.1, W03D8.10	521	7	4541	8.71593	0.00453162	0.00113483	0.0188028
GOTERM_CC_5	GO:0005856~cytoskeleton	46	1.86764	2.52787e-05	F38H4.6, MSP-31, Y48B6A.5, MSP-33, Y53C10A.15, MSP-36, MSP-38, MSP-113, C54E10.1, C15H11.1, ARX-7, SPE-15, F54H5.3, MSP-3, C10H11.7, C35E7.9, C56G7.3, MSP-40, F13A7.1, MSP-152, IFP-1, T22B3.3, W03D8.5, Y53F4B.19, Y113G7C.1, TMD-2, DLC-6, SPE-26, F21H7.5, MSP-142, F42A9.7, BBS-5, F57A10.2, MSP-56, MSP-57, MSP-59, F36D3.4, MSP-53, MSP-19, MSP-55, F58A6.9, MSP-10, ZK546.3, F36H12.3, MSP-64, MSP-63, …	906	235	8803	1.90192	0.00280203	0.000934885	0.0286044
GOTERM_CC_4	GO:0005856~cytoskeleton	46	1.86764	2.55289e-05	F38H4.6, MSP-31, Y48B6A.5, MSP-33, Y53C10A.15, MSP-36, MSP-38, MSP-113, C54E10.1, C15H11.1, ARX-7, SPE-15, F54H5.3, MSP-3, C10H11.7, C35E7.9, C56G7.3, MSP-40, F13A7.1, MSP-152, IFP-1, T22B3.3, W03D8.5, Y53F4B.19, Y113G7C.1, TMD-2, DLC-6, SPE-26, F21H7.5, MSP-142, F42A9.7, BBS-5, F57A10.2, MSP-56, MSP-57, MSP-59, F36D3.4, MSP-53, MSP-19, MSP-55, F58A6.9, MSP-10, ZK546.3, F36H12.3, MSP-64, MSP-63, …	909	235	8829	1.90124	0.00288064	0.00072094	0.0289824
SP_PIR_KEYWORDS	serine/threonine-specific phosphatase	12	0.487211	2.73565e-05	F49E11.7, F58G1.3, C34D4.2, F25B3.4, T16G12.7, F42G8.8, ZK938.1, F52H3.6, GSP-4, W03D8.2, Y69E1A.4, Y40H4A.2	2388	23	19674	4.29845	0.00521154	0.00130544	0.0340246
INTERPRO	IPR001357:BRCT	13	0.527812	2.73823e-05	C18H2.3, F26D2.10, C18H2.5, C18H2.4, T08G3.7, F36D3.5, REV-1, K09D9.11, C01G10.1, F56H1.3, F37A4.4, C18H2.1, F40E12.2	1449	30	13633	4.07704	0.0227389	0.000919634	0.0422929
GOTERM_MF_4	GO:0032555~purine ribonucleotide binding	150	6.09013	2.99619e-05	K06H7.8, VY10G11R.1, CKK-1, F23F1.5, C18H7.4, ZK666.8, F26A1.3, TAG-191, CDK-4, R10D12.10, H12I13.1, F01D4.3, W09C3.1, C03C10.2, C14A4.13, W06F12.3, C27D8.1, ABT-5, F54H5.2, ABT-1, F26E4.5, FBXB-54, ZK596.2, W03A5.1, C09B9.4, ZC581.7, F57B9.8, OLD-1, R13H9.6, TPA-1, R13H9.5, M7.7, ZC581.2, W04C9.5, F26A1.4, KIN-21, KIN-24, F22B3.8, C27D6.11, T19D12.5, B0207.7, C56C10.6, ZC373.3, GCY-22, Y47G6A.13…	609	1120	6132	1.34852	0.00299175	0.000599067	0.0332507
INTERPRO	IPR008498:Protein of unknown function DUF780, Caenorhabditis species	7	0.284206	3.29377e-05	NSPD-7, NSPD-6, NSPD-5, NSPD-4, NSPD-9, NSPD-10, NSPD-1, NSPD-2, NSPD-3	1449	8	13633	8.23249	0.0272889	0.00106359	0.0508714
GOTERM_BP_2	GO:0044237~cellular metabolic process	303	12.3021	3.64213e-05	VY10G11R.1, CKK-1, TAG-191, R10D12.10, ZK484.7, H12I13.1, C31H1.5, EAK-6, SKR-10, NHR-7, C14A4.13, C27D8.1, F54H5.2, SKR-15, SKR-12, T22C1.8, TRXR-2, SKR-13, HDL-1, FBXB-54, W03A5.1, NHR-145, C09B9.4, C07E3.4, CYN-10, F57B9.8, F42C5.5, F55H12.5, OLD-1, ZK287.7, M7.7, CYC-2.2, KIN-21, KIN-24, C27D6.11, W04A8.2, F55D12.6, UGT-8, DAF-8, T19D12.5, NHR-116, B0207.7, C56C10.6, R09E10.9, C33H5.16, K09F6…	756	2709	8116	1.20075	0.00432484	0.0014437	0.0417379
SP_PIR_KEYWORDS	phosphoric monoester hydrolase	14	0.568413	4.41232e-05	F58G1.3, T16G12.7, R08C7.8, F42G8.8, ZK938.1, GSP-4, W03D8.2, Y69E1A.4, C47A4.3, F49E11.7, C34D4.2, F25B3.4, F52H3.6, Y40H4A.2	2388	32	19674	3.60443	0.0083923	0.00168412	0.0548728
GOTERM_MF_FAT	GO:0030554~adenyl nucleotide binding	148	6.00893	5.05097e-05	K06H7.8, VY10G11R.1, CKK-1, F23F1.5, C18H7.4, ZK666.8, F26A1.3, TAG-191, CDK-4, R10D12.10, H12I13.1, F01D4.3, W09C3.1, C03C10.2, C14A4.13, W06F12.3, C27D8.1, ABT-5, F54H5.2, TRXR-2, ABT-1, F26E4.5, FBXB-54, ZK596.2, W03A5.1, C09B9.4, ZC581.7, F57B9.8, OLD-1, R13H9.6, TPA-1, R13H9.5, M7.7, ZC581.2, F26A1.4, KIN-21, KIN-24, F22B3.8, C27D6.11, T19D12.5, B0207.7, C56C10.6, ZC373.3, GCY-22, Y47G6A.13,…	729	1009	6686	1.34527	0.0180196	0.00165172	0.069348
GOTERM_MF_FAT	GO:0001883~purine nucleoside binding	148	6.00893	5.31109e-05	K06H7.8, VY10G11R.1, CKK-1, F23F1.5, C18H7.4, ZK666.8, F26A1.3, TAG-191, CDK-4, R10D12.10, H12I13.1, F01D4.3, W09C3.1, C03C10.2, C14A4.13, W06F12.3, C27D8.1, ABT-5, F54H5.2, TRXR-2, ABT-1, F26E4.5, FBXB-54, ZK596.2, W03A5.1, C09B9.4, ZC581.7, F57B9.8, OLD-1, R13H9.6, TPA-1, R13H9.5, M7.7, ZC581.2, F26A1.4, KIN-21, KIN-24, F22B3.8, C27D6.11, T19D12.5, B0207.7, C56C10.6, ZC373.3, GCY-22, Y47G6A.13,…	729	1010	6686	1.34394	0.0189388	0.0015921	0.0729181
GOTERM_MF_FAT	GO:0001882~nucleoside binding	148	6.00893	7.76872e-05	K06H7.8, VY10G11R.1, CKK-1, F23F1.5, C18H7.4, ZK666.8, F26A1.3, TAG-191, CDK-4, R10D12.10, H12I13.1, F01D4.3, W09C3.1, C03C10.2, C14A4.13, W06F12.3, C27D8.1, ABT-5, F54H5.2, TRXR-2, ABT-1, F26E4.5, FBXB-54, ZK596.2, W03A5.1, C09B9.4, ZC581.7, F57B9.8, OLD-1, R13H9.6, TPA-1, R13H9.5, M7.7, ZC581.2, F26A1.4, KIN-21, KIN-24, F22B3.8, C27D6.11, T19D12.5, B0207.7, C56C10.6, ZC373.3, GCY-22, Y47G6A.13,…	729	1017	6686	1.33469	0.027581	0.00214911	0.106643
SMART	SM00292:BRCT	13	0.527812	8.37488e-05	C18H2.3, F26D2.10, C18H2.5, C18H2.4, T08G3.7, F36D3.5, REV-1, K09D9.11, C01G10.1, F56H1.3, F37A4.4, C18H2.1, F40E12.2	661	30	5537	3.6299	0.0136415	0.00196027	0.101505
INTERPRO	IPR013069:BTB/POZ	25	1.01502	9.61346e-05	Y43E12A.3, F55B11.7, BTB-2, F47D12.7, B0496.1, KEL-10, Y108F1.5, BTB-8, BATH-27, BATH-24, BTB-10, R09A1.2, BATH-13, F27C8.5, BTB-11, BTB-12, BTB-13, K08E4.7, C17H12.12, R10D12.8, BATH-2, BATH-3, BATH-4, BATH-46, BATH-5	1449	100	13633	2.35214	0.0775821	0.00298653	0.14841
GOTERM_BP_5	GO:0030704~vitelline membrane formation	9	0.365408	0.000154887	Y57G11A.2, Y39A3A.3, Y39F10C.1, Y54E2A.9, C08G5.3, Y37E11AL.4, T02H6.9, T02H6.7, R105.1	589	20	6749	5.15628	0.0635669	0.0130495	0.217648
GOTERM_BP_4	GO:0030704~vitelline membrane formation	9	0.365408	0.000215025	Y57G11A.2, Y39A3A.3, Y39F10C.1, Y54E2A.9, C08G5.3, Y37E11AL.4, T02H6.9, T02H6.7, R105.1	702	20	7683	4.925	0.0906736	0.0188307	0.303843
GOTERM_BP_FAT	GO:0030704~vitelline membrane formation	9	0.365408	0.000219076	Y57G11A.2, Y39A3A.3, Y39F10C.1, Y54E2A.9, C08G5.3, Y37E11AL.4, T02H6.9, T02H6.7, R105.1	718	20	7838	4.9124	0.158937	0.028436	0.3352
GOTERM_CC_FAT	GO:0005856~cytoskeleton	46	1.86764	0.000247553	F38H4.6, MSP-31, Y48B6A.5, MSP-33, Y53C10A.15, MSP-36, MSP-38, MSP-113, C54E10.1, C15H11.1, ARX-7, SPE-15, F54H5.3, MSP-3, C10H11.7, C35E7.9, C56G7.3, MSP-40, F13A7.1, MSP-152, IFP-1, T22B3.3, W03D8.5, Y53F4B.19, Y113G7C.1, TMD-2, DLC-6, SPE-26, F21H7.5, MSP-142, F42A9.7, BBS-5, F57A10.2, MSP-56, MSP-57, MSP-59, F36D3.4, MSP-53, MSP-19, MSP-55, F58A6.9, MSP-10, ZK546.3, F36H12.3, MSP-64, MSP-63, …	897	235	7912	1.72657	0.0352629	0.0118952	0.29349
UP_SEQ_FEATURE	signal peptide	52	2.11125	0.000274062	HIM-4, ACN-1, B0228.1, CPG-8, CPG-7, INS-7, PXN-1, INS-5, C03G6.5, COL-7, INS-6, WRT-4, COL-13, WRT-6, COL-12, FLP-18, ABF-1, F52C9.5, C08F11.12, FLP-13, MUA-3, BLI-1, NAS-38, COL-145, K07C11.7, SPE-27, NAS-30, NAS-31, TAG-209, ZK262.3, UGT-50, C05G5.5, DES-2, C35D10.10, T16H12.9, NAS-25, GLR-2, PAT-2, FLP-3, FLP-1, B0416.2, UGT-46, CLEC-180, CAH-5, Y73F4A.2, NAS-14, Y45F10C.2, NUC-1, HEX-1, SOL-…	247	422	3249	1.62085	0.138998	0.0486623	0.3988
PIR_SUPERFAMILY	PIRSF019652:major sperm protein	6	0.243605	0.000333315	MSP-56, MSP-57, MSP-31, MSP-45, MSP-33, MSP-59, MSP-53, MSP-19, MSP-36, MSP-55, MSP-38, MSP-81, MSP-113, MSP-49, F58A6.9, MSP-10, ZK546.3, MSP-79, MSP-78, MSP-64, MSP-77, MSP-76, MSP-63, MSP-3, MSP-65, MSP-51, MSP-50, MSP-142, MSP-40, MSP-152	521	7	4541	7.4708	0.10328	0.0215665	0.450317
GOTERM_MF_2	GO:0008316~structural constituent of vitelline membrane	9	0.365408	0.000347214	Y57G11A.2, Y39A3A.3, Y39F10C.1, Y54E2A.9, C08G5.3, Y37E11AL.4, T02H6.9, T02H6.7, R105.1	869	20	8884	4.60046	0.0148218	0.0029821	0.322651
INTERPRO	IPR009676:Protein of unknown function DUF1265	7	0.284206	0.000409353	Y49F6B.8, F40G12.7, C25G4.8, C50E10.2, W03D8.7, C25G4.7, ZK973.8	1449	11	13633	5.98726	0.291019	0.012208	0.630519
INTERPRO	IPR008271:Serine/threonine protein kinase, active site	40	1.62404	0.00043364	K06H7.8, T19D12.5, CKK-1, F26A1.3, C25H3.1, ZK666.8, ZC373.3, Y47G6A.13, CDK-4, C08F8.6, C03C10.2, T15B12.2, W06F12.3, F41G3.5, C55C3.8, C04G2.2, W02B12.12, TAG-344, ZK596.2, F21F3.2, ZK354.6, C39H7.1, GSKA-3, W01B6.2, Y39G8B.5, NEKL-1, TPA-1, R13H9.5, ZC581.2, C50F4.10, F26A1.4, CMK-1, Y38H8A.4, ZK507.3, Y38H8A.3, F49C5.4, F32B6.10, K11C4.1, Y106G6E.1, C27D6.11	1449	212	13633	1.7752	0.305342	0.0124847	0.66781
SP_PIR_KEYWORDS	iron	42	1.70524	0.000442798	C27B7.6, DAF-9, Y71G12B.30, T16G12.7, GSP-3, GSP-4, C06A1.3, R08A2.2, Y69E1A.4, F49E11.7, CYP-33C5, F23B12.1, CYP-33C2, F52H3.6, D2023.1, PXN-1, CYP-14A3, Y40H4A.2, C23G10.1, NTH-1, F58G1.3, Y54G2A.24, CYP-13B1, CYP-34A4, CAT-2, CYP-34A10, CYP-25A2, CYP-25A1, F42G8.8, CYP-34A6, GBH-1, ZK938.1, W03D8.2, C47A4.3, GCY-37, CYC-2.2, C34D4.2, F25B3.4, CYP-33D3, T25B9.2, F26B1.5, R13A5.11	2388	199	19674	1.73882	0.0811139	0.0139999	0.549422
GOTERM_CC_3	GO:0031143~pseudopodium	5	0.203004	0.00044477	MSP-56, MSP-57, MSP-31, MSP-45, MSP-33, MSP-59, MSP-53, MSP-19, MSP-36, MSP-55, MSP-38, MSP-81, MSP-113, MSP-49, F58A6.9, MSP-10, MSP-79, MSP-78, MSP-64, MSP-77, MSP-76, MSP-63, MSP-3, MSP-65, MSP-51, MSP-50, MSP-142, MSP-40, MSP-152	940	5	9458	10.0617	0.0379642	0.00962923	0.479642
GOTERM_BP_FAT	GO:0030198~extracellular matrix organization	9	0.365408	0.000471304	Y57G11A.2, Y39A3A.3, Y39F10C.1, Y54E2A.9, C08G5.3, Y37E11AL.4, T02H6.9, T02H6.7, R105.1	718	22	7838	4.46581	0.310934	0.0518121	0.719825
GOTERM_CC_4	GO:0031143~pseudopodium	5	0.203004	0.000510453	MSP-56, MSP-57, MSP-31, MSP-45, MSP-33, MSP-59, MSP-53, MSP-19, MSP-36, MSP-55, MSP-38, MSP-81, MSP-113, MSP-49, F58A6.9, MSP-10, MSP-79, MSP-78, MSP-64, MSP-77, MSP-76, MSP-63, MSP-3, MSP-65, MSP-51, MSP-50, MSP-142, MSP-40, MSP-152	909	5	8829	9.71287	0.0560631	0.0114729	0.578054
GOTERM_BP_3	GO:0030198~extracellular matrix organization	9	0.365408	0.000510907	Y57G11A.2, Y39A3A.3, Y39F10C.1, Y54E2A.9, C08G5.3, Y37E11AL.4, T02H6.9, T02H6.7, R105.1	733	22	7908	4.41349	0.146074	0.0387086	0.683631
SP_PIR_KEYWORDS	cuticle	13	0.527812	0.000560201	COL-13, COL-12, COL-34, DPY-5, BLI-1, COL-145, DPY-13, COL-79, COL-40, COL-14, COL-91, COL-7, COL-90	2388	35	19674	3.06009	0.1015	0.0151735	0.694629
INTERPRO	IPR005552:Scramblase	6	0.243605	0.000570661	SCRM-8, SCRM-6, SCRM-7, SCRM-4, SCRM-5, SCRM-3	1449	8	13633	7.05642	0.380902	0.015856	0.877955
INTERPRO	IPR005515:Vitelline membrane outer layer protein I (VOMI)	9	0.365408	0.000619294	Y57G11A.2, Y39A3A.3, Y39F10C.1, Y54E2A.9, C08G5.3, Y37E11AL.4, T02H6.9, T02H6.7, R105.1	1449	20	13633	4.23385	0.405698	0.016646	0.952442
PIR_SUPERFAMILY	PIRSF015697:uncharacterized protein	11	0.44661	0.000684783	F35F10.13, T28A11.3, T28A11.19, C17B7.4, T20D4.10, T28A11.16, T20D4.11, K10C9.9, C17B7.3, T20D4.12, C03G6.5	521	28	4541	3.42412	0.200686	0.0366452	0.923126
GOTERM_MF_FAT	GO:0008316~structural constituent of vitelline membrane	9	0.365408	0.000724215	Y57G11A.2, Y39A3A.3, Y39F10C.1, Y54E2A.9, C08G5.3, Y37E11AL.4, T02H6.9, T02H6.7, R105.1	729	20	6686	4.12716	0.229574	0.018457	0.990068
PIR_SUPERFAMILY	PIRSF000564:kinase-related transforming protein	12	0.487211	0.000728771	K06H7.8, F33D11.7, C50F4.10, Y38H8A.4, ZK666.8, TAG-344, B0218.5, ZK596.2, CDK-4, K08H2.5, F21F3.2, R13H9.5	521	33	4541	3.16943	0.212109	0.0334831	0.982153
GOTERM_CC_FAT	GO:0031143~pseudopodium	5	0.203004	0.000743708	MSP-56, MSP-57, MSP-31, MSP-45, MSP-33, MSP-59, MSP-53, MSP-19, MSP-36, MSP-55, MSP-38, MSP-81, MSP-113, MSP-49, F58A6.9, MSP-10, MSP-79, MSP-78, MSP-64, MSP-77, MSP-76, MSP-63, MSP-3, MSP-65, MSP-51, MSP-50, MSP-142, MSP-40, MSP-152	897	5	7912	8.82051	0.102263	0.026609	0.879339
PIR_SUPERFAMILY	PIRSF015994:Caenorhabditis elegans hypothetical protein F36D3.5	5	0.203004	0.000773571	F26D2.10, C18H2.5, T08G3.7, F36D3.5, F37A4.4	521	5	4541	8.71593	0.223575	0.0311369	1.04224
GOTERM_BP_5	GO:0007283~spermatogenesis	9	0.365408	0.00120041	FER-1, SPE-15, SPE-8, SPE-27, SPE-17, FEM-3, SPE-11, SPE-10, SPE-4	589	26	6749	3.96637	0.399072	0.0813775	1.67536
INTERPRO	IPR016638:Uncharacterised protein family UPF0376	11	0.44661	0.00127398	F35F10.13, T28A11.3, T28A11.19, C04E12.2, C17B7.4, T20D4.10, T28A11.16, T20D4.11, C17B7.3, T20D4.12, C03G6.5, C04E12.4	1449	32	13633	3.23419	0.657274	0.0329096	1.95008
INTERPRO	IPR006588:Protein of unknown function PAW	9	0.365408	0.00129512	F35F10.1, F35F10.4, T20D4.5, C04E12.10, C04E12.2, T20D4.3, C17B7.5, C04E12.5, C04E12.4, Y50D4B.4	1449	22	13633	3.84896	0.663314	0.0324498	1.98214
INTERPRO	IPR000210:BTB/POZ-like	29	1.17743	0.00138457	F22E5.6, BTB-2, B0496.1, Y108F1.5, BTB-8, BATH-27, BATH-24, ZK418.2, FBXB-52, BATH-2, BATH-3, BATH-4, BATH-46, BATH-5, Y43E12A.3, F47D12.7, F55B11.7, KEL-10, R09A1.2, BTB-10, BTB-11, F27C8.5, BATH-13, BTB-12, BTB-13, K08E4.7, C17H12.12, R10D12.8, F22E5.12	1449	146	13633	1.86882	0.687718	0.0336516	2.11768
GOTERM_BP_4	GO:0048232~male gamete generation	9	0.365408	0.00162764	FER-1, SPE-15, SPE-8, SPE-27, SPE-17, FEM-3, SPE-11, SPE-10, SPE-4	702	26	7683	3.78846	0.513248	0.11308	2.27871
GOTERM_BP_4	GO:0007283~spermatogenesis	9	0.365408	0.00162764	FER-1, SPE-15, SPE-8, SPE-27, SPE-17, FEM-3, SPE-11, SPE-10, SPE-4	702	26	7683	3.78846	0.513248	0.11308	2.27871
GOTERM_BP_FAT	GO:0048232~male gamete generation	9	0.365408	0.00165596	FER-1, SPE-15, SPE-8, SPE-27, SPE-17, FEM-3, SPE-11, SPE-10, SPE-4	718	26	7838	3.77877	0.729989	0.150971	2.50782
GOTERM_BP_FAT	GO:0007283~spermatogenesis	9	0.365408	0.00165596	FER-1, SPE-15, SPE-8, SPE-27, SPE-17, FEM-3, SPE-11, SPE-10, SPE-4	718	26	7838	3.77877	0.729989	0.150971	2.50782
COG_ONTOLOGY	General function prediction only / Signal transduction mechanisms / Transcription / DNA replication, recombination, and repair	4	0.162404	0.00166398	K09C6.8, K09C6.7, Y39G8B.5, C04G2.2	87	4	1118	12.8506	0.0375791	0.0375791	1.31135
GOTERM_BP_3	GO:0048232~male gamete generation	9	0.365408	0.00178783	FER-1, SPE-15, SPE-8, SPE-27, SPE-17, FEM-3, SPE-11, SPE-10, SPE-4	733	26	7908	3.73449	0.424741	0.104691	2.37338
INTERPRO	IPR002602:Protein of unknown function DB	9	0.365408	0.00180289	F13H8.5, T20G5.13, C42D4.3, Y65B4BL.1, PQN-32, Y53F4B.25, F26G1.5, DAO-2, F35B3.4	1449	23	13633	3.68161	0.780367	0.0423841	2.7492
GOTERM_MF_FAT	GO:0005506~iron ion binding	45	1.82704	0.00206225	C27B7.6, DAF-9, Y71G12B.30, T16G12.7, GSP-3, GSP-4, C06A1.3, R08A2.2, Y69E1A.4, F49E11.7, CYP-33C5, F23B12.1, GLB-7, CYP-33C2, GLB-30, GLB-8, F52H3.6, D2023.1, PXN-1, CYP-14A3, C23G10.1, NTH-1, F58G1.3, Y54G2A.24, CYP-13B1, CYP-34A4, CAT-2, CYP-34A10, CYP-25A2, CYP-25A1, F42G8.8, CYP-34A6, GBH-1, ZK938.1, W03D8.2, C47A4.3, GCY-37, CYC-2.2, C34D4.2, F25B3.4, CYP-33D3, T25B9.2, GLB-18, F26B1.5, R13…	729	262	6686	1.57525	0.5244	0.0483378	2.79542
PIR_SUPERFAMILY	PIRSF015697:UCP015697	11	0.44661	0.00220375	F35F10.13, T28A11.3, T28A11.19, C04E12.2, C17B7.4, T20D4.10, T28A11.16, T20D4.11, C17B7.3, T20D4.12, C03G6.5, C04E12.4	521	32	4541	2.9961	0.51394	0.0770296	2.94268
GOTERM_BP_5	GO:0007286~spermatid development	4	0.162404	0.00246174	SPE-15, SPE-8, SPE-10, SPE-4	589	4	6749	11.4584	0.64833	0.138685	3.40761
GOTERM_BP_5	GO:0048515~spermatid differentiation	4	0.162404	0.00246174	SPE-15, SPE-8, SPE-10, SPE-4	589	4	6749	11.4584	0.64833	0.138685	3.40761
INTERPRO	IPR016186:C-type lectin-like	38	1.54283	0.00268653	CLEC-66, CLEC-48, CLEC-260, CLEC-82, CLEC-184, CLEC-65, CLEC-123, CLEC-180, CLEC-60, CLEC-41, CLEC-266, CLEC-22, CLEC-40, CLEC-242, CLEC-168, CLEC-245, Y38H6C.8, CLEC-169, CLEC-265, CLEC-222, CLEC-119, CLEC-117, CLEC-57, CLEC-170, CLEC-96, CLEC-4, CLEC-151, CLEC-72, CLEC-150, CLEC-73, CLEC-154, CLEC-153, CLEC-208, CLEC-52, CLEC-54, CLEC-79, CLEC-53, CLEC-175	1449	218	13633	1.64002	0.89562	0.0608405	4.07067
SMART	SM00613:PAW	9	0.365408	0.00270402	F35F10.1, F35F10.4, T20D4.5, C04E12.10, C04E12.2, T20D4.3, C17B7.5, C04E12.5, C04E12.4, Y50D4B.4	661	22	5537	3.42683	0.358573	0.0539951	3.22997
GOTERM_BP_4	GO:0007286~spermatid development	4	0.162404	0.00282013	SPE-15, SPE-8, SPE-10, SPE-4	702	4	7683	10.9444	0.712996	0.163328	3.9175
GOTERM_BP_4	GO:0048515~spermatid differentiation	4	0.162404	0.00282013	SPE-15, SPE-8, SPE-10, SPE-4	702	4	7683	10.9444	0.712996	0.163328	3.9175
GOTERM_BP_FAT	GO:0007286~spermatid development	4	0.162404	0.00284186	SPE-15, SPE-8, SPE-10, SPE-4	718	4	7838	10.9164	0.894418	0.221049	4.26752
GOTERM_BP_FAT	GO:0048515~spermatid differentiation	4	0.162404	0.00284186	SPE-15, SPE-8, SPE-10, SPE-4	718	4	7838	10.9164	0.894418	0.221049	4.26752
GOTERM_MF_FAT	GO:0032553~ribonucleotide binding	150	6.09013	0.0031101	K06H7.8, VY10G11R.1, CKK-1, F23F1.5, C18H7.4, ZK666.8, F26A1.3, TAG-191, CDK-4, R10D12.10, H12I13.1, F01D4.3, W09C3.1, C03C10.2, C14A4.13, W06F12.3, C27D8.1, ABT-5, F54H5.2, ABT-1, F26E4.5, FBXB-54, ZK596.2, W03A5.1, C09B9.4, ZC581.7, F57B9.8, OLD-1, R13H9.6, TPA-1, R13H9.5, M7.7, ZC581.2, W04C9.5, F26A1.4, KIN-21, KIN-24, F22B3.8, C27D6.11, T19D12.5, B0207.7, C56C10.6, ZC373.3, GCY-22, Y47G6A.13…	729	1120	6686	1.22832	0.674171	0.0676867	4.18787
GOTERM_MF_FAT	GO:0032555~purine ribonucleotide binding	150	6.09013	0.0031101	K06H7.8, VY10G11R.1, CKK-1, F23F1.5, C18H7.4, ZK666.8, F26A1.3, TAG-191, CDK-4, R10D12.10, H12I13.1, F01D4.3, W09C3.1, C03C10.2, C14A4.13, W06F12.3, C27D8.1, ABT-5, F54H5.2, ABT-1, F26E4.5, FBXB-54, ZK596.2, W03A5.1, C09B9.4, ZC581.7, F57B9.8, OLD-1, R13H9.6, TPA-1, R13H9.5, M7.7, ZC581.2, W04C9.5, F26A1.4, KIN-21, KIN-24, F22B3.8, C27D6.11, T19D12.5, B0207.7, C56C10.6, ZC373.3, GCY-22, Y47G6A.13…	729	1120	6686	1.22832	0.674171	0.0676867	4.18787
GOTERM_MF_2	GO:0000166~nucleotide binding	163	6.61795	0.00362381	K06H7.8, VY10G11R.1, CKK-1, F23F1.5, C18H7.4, ZK666.8, F26A1.3, TAG-191, CDK-4, R10D12.10, CPB-2, H12I13.1, F01D4.3, W09C3.1, C03C10.2, C14A4.13, W06F12.3, C27D8.1, F07F6.1, ABT-5, F54H5.2, TRXR-2, ABT-1, F26E4.5, FBXB-54, ZK596.2, W03A5.1, C09B9.4, ZC581.7, F57B9.8, OLD-1, R13H9.6, TPA-1, R13H9.5, M7.7, ZC581.2, W04C9.5, F26A1.4, KIN-21, KIN-24, F22B3.8, C27D6.11, T19D12.5, B0207.7, C56C10.6, ZC…	869	1369	8884	1.21723	0.144532	0.0256823	3.322
SP_PIR_KEYWORDS	metalloprotein	22	0.89322	0.00436185	F58G1.3, SOD-3, CYP-34A4, CYP-13B1, T16G12.7, CYP-25A2, CYP-34A10, F42G8.8, CYP-34A6, ZK938.1, W03D8.2, GSP-4, Y69E1A.4, F49E11.7, CYC-2.2, C34D4.2, F25B3.4, CYP-33D3, F52H3.6, SOD-5, CYP-14A3, Y40H4A.2	2388	95	19674	1.90791	0.566097	0.0991053	5.29255
INTERPRO	IPR011333:BTB/POZ fold	29	1.17743	0.00454048	F22E5.6, BTB-2, ELC-1, Y108F1.5, BTB-8, SKR-10, BATH-27, BATH-24, SKR-15, SKR-12, SKR-13, BATH-2, BATH-3, BATH-4, BATH-46, BATH-5, SKR-5, SKR-9, BTB-10, R09A1.2, BTB-11, F27C8.5, BATH-13, BTB-12, BTB-13, K08E4.7, C16D2.1, R10D12.8, F22E5.12	1449	158	13633	1.72689	0.978131	0.098158	6.78886
PIR_SUPERFAMILY	PIRSF016383:uncharacterized conserved protein	4	0.162404	0.00546516	W03D8.9, K06A5.2, Y69E1A.1, W03D8.10	521	4	4541	8.71593	0.833375	0.164062	7.15076
INTERPRO	IPR003609:Apple-like	8	0.324807	0.00609133	NOAH-1, F32B4.8, H03E18.1, F52C9.5, CUTL-18, LET-653, H42K12.3, C30H6.5	1449	22	13633	3.42129	0.994097	0.126339	9.00715
INTERPRO	IPR003014:PAN-1 domain	8	0.324807	0.00609133	NOAH-1, F32B4.8, H03E18.1, F52C9.5, CUTL-18, LET-653, H42K12.3, C30H6.5	1449	22	13633	3.42129	0.994097	0.126339	9.00715
SMART	SM00225:BTB	29	1.17743	0.00674741	F22E5.6, BTB-2, B0496.1, Y108F1.5, BTB-8, BATH-27, BATH-24, ZK418.2, FBXB-52, BATH-2, BATH-3, BATH-4, BATH-46, BATH-5, Y43E12A.3, F47D12.7, F55B11.7, KEL-10, R09A1.2, BTB-10, BTB-11, F27C8.5, BATH-13, BTB-12, BTB-13, K08E4.7, C17H12.12, R10D12.8, F22E5.12	661	146	5537	1.66387	0.670548	0.116063	7.88155
GOTERM_BP_FAT	GO:0043062~extracellular structure organization	9	0.365408	0.0068227	Y57G11A.2, Y39A3A.3, Y39F10C.1, Y54E2A.9, C08G5.3, Y37E11AL.4, T02H6.9, T02H6.7, R105.1	718	32	7838	3.07025	0.995521	0.417741	9.95979
KEGG_PATHWAY	cel04120:Ubiquitin mediated proteolysis	10	0.406009	0.00696442	SKR-10, SKR-5, UBC-24, SKR-15, ELC-1, SKR-9, SKR-12, SKR-13, APC-10, UBC-22	64	86	1534	2.78706	0.369511	0.369511	6.89628
GOTERM_MF_FAT	GO:0017076~purine nucleotide binding	155	6.29314	0.00724117	K06H7.8, VY10G11R.1, CKK-1, F23F1.5, C18H7.4, ZK666.8, F26A1.3, TAG-191, CDK-4, R10D12.10, H12I13.1, F01D4.3, W09C3.1, C03C10.2, C14A4.13, W06F12.3, C27D8.1, ABT-5, F54H5.2, TRXR-2, ABT-1, F26E4.5, FBXB-54, ZK596.2, W03A5.1, C09B9.4, ZC581.7, F57B9.8, OLD-1, R13H9.6, TPA-1, R13H9.5, M7.7, ZC581.2, W04C9.5, F26A1.4, KIN-21, KIN-24, F22B3.8, C27D6.11, T19D12.5, B0207.7, C56C10.6, ZC373.3, GCY-22, Y…	729	1187	6686	1.19762	0.926928	0.142642	9.49929
GOTERM_BP_2	GO:0043062~extracellular structure organization	9	0.365408	0.00754522	Y57G11A.2, Y39A3A.3, Y39F10C.1, Y54E2A.9, C08G5.3, Y37E11AL.4, T02H6.9, T02H6.7, R105.1	756	32	8116	3.01935	0.593953	0.20174	8.31493
GOTERM_BP_5	GO:0006508~proteolysis	62	2.51726	0.00888276	ELC-1, ACN-1, H12I13.1, SKR-10, ADT-1, Y19D10B.6, C18H2.4, SKR-15, F42G10.1, SKR-12, SKR-13, GRD-1, WRT-4, WRT-6, FBN-1, R03G8.4, NAS-38, CKI-1, T28A11.20, C17B7.8, NAS-30, NAS-31, F44F1.3, K02F6.1, ZMP-1, Y18H1A.9, CLP-3, W08F4.10, DCT-10, C08F11.7, T19D2.1, NAS-25, C26B9.5, F49B2.6, QUA-1, F25E5.7, R05H10.7, TRY-8, TRY-9, TRY-7, CLP-6, F54G2.2, SKR-5, DUO-2, SKR-9, T07F10.1, AC3.5, NAS-14, ZK43…	589	520	6749	1.36619	0.977248	0.376801	11.7949
INTERPRO	IPR001507:Endoglin/CD105 antigen	12	0.487211	0.0104344	CUTL-13, FBN-1, NOAH-1, CUT-4, CUTL-25, DPY-1, CUTL-18, LET-653, CUTL-23, RAM-5, CUTL-21, CUTL-1	1449	48	13633	2.35214	0.999851	0.202219	14.9594
SMART	SM00473:PAN_AP	8	0.324807	0.0112905	NOAH-1, F32B4.8, H03E18.1, F52C9.5, CUTL-18, LET-653, H42K12.3, C30H6.5	661	22	5537	3.04607	0.844665	0.169907	12.8627
GOTERM_BP_5	GO:0030259~lipid glycosylation	10	0.406009	0.0120974	UGT-41, UGT-11, UGT-30, UGT-46, UGT-13, UGT-36, UGT-25, UGT-14, UGT-8, UGT-40	589	44	6749	2.60418	0.994262	0.436393	15.735
INTERPRO	IPR002542:Protein of unknown function DUF19	12	0.487211	0.0121978	F35F10.13, C04E12.2, C04E12.4, T28A11.3, T28A11.19, C17B7.4, T20D4.10, T28A11.16, T20D4.11, T20D4.12, C17B7.3, K10C9.9, C03G6.5	1449	49	13633	2.30414	0.999967	0.227196	17.2706
PIR_SUPERFAMILY	PIRSF017573:PIRSF017573	4	0.162404	0.0125025	C14A6.6, C14A6.13, W04E12.5, W04E12.4	521	5	4541	6.97274	0.983659	0.312029	15.6616
INTERPRO	IPR006570:SPK	10	0.406009	0.013367	Y73B3B.1, Y57A10A.3, B0513.6, Y57A10A.8, R05D7.2, CSP-1, C08F11.7, Y45F10C.1, H12I13.1, C17C3.15	1449	37	13633	2.54285	0.999988	0.240964	18.7704
KEGG_PATHWAY	cel04350:TGF-beta signaling pathway	6	0.243605	0.0140177	SKR-10, SKR-5, SKR-15, SKR-9, SKR-12, SKR-13	64	36	1534	3.99479	0.606122	0.372403	13.4404
GOTERM_MF_FAT	GO:0008138~protein tyrosine/serine/threonine phosphatase activity	8	0.324807	0.0146402	C24F3.2, F54F12.1, T20B6.1, Y69A2AR.19, H06I04.5, T28F4.3, F47B3.7, F26A3.4	729	25	6686	2.93487	0.995055	0.255446	18.336
INTERPRO	IPR001304:C-type lectin	39	1.58343	0.0156396	CLEC-66, CLEC-48, CLEC-260, CLEC-82, CLEC-184, CLEC-65, CLEC-123, CLEC-180, CLEC-60, CLEC-41, CLEC-266, CLEC-22, CLEC-40, CLEC-242, CLEC-168, CLEC-245, Y38H6C.8, CLEC-169, CLEC-265, CLEC-222, CLEC-119, CLEC-117, CLEC-57, CLEC-170, CLEC-96, CLEC-4, CLEC-151, CLEC-72, CLEC-150, CLEC-73, CLEC-154, CLEC-153, CLEC-208, CLEC-52, CLEC-54, CLEC-79, CLEC-236, CLEC-53, CLEC-175	1449	251	13633	1.46189	0.999998	0.270404	21.6134
INTERPRO	IPR015897:CHK kinase-like	8	0.324807	0.016126	D1044.1, F59B1.10, C18B10.6, Y11D7A.8, F20D6.5, C29F7.2, E02C12.10, T16G1.4	1449	26	13633	2.89494	0.999999	0.272097	22.2096
GOTERM_BP_FAT	GO:0030259~lipid glycosylation	10	0.406009	0.016347	UGT-41, UGT-11, UGT-30, UGT-46, UGT-13, UGT-36, UGT-25, UGT-14, UGT-8, UGT-40	718	44	7838	2.48101	0.999998	0.693859	22.3207
INTERPRO	IPR002398:Peptidase C14, caspase precursor p45	4	0.162404	0.0186834	CSP-2, CSP-1, C08F11.7, CSP-3	1449	6	13633	6.27237	1	0.302364	25.2753
INTERPRO	IPR004045:Glutathione S-transferase, N-terminal	12	0.487211	0.0188568	GST-15, GST-41, GST-14, GST-4, GST-19, GST-2, GST-25, GST-24, GST-33, GST-35, GST-21, GST-31	1449	52	13633	2.17121	1	0.299075	25.4789
INTERPRO	IPR017933:Glutathione S-transferase/chloride channel, C-terminal	12	0.487211	0.0188568	GST-15, GST-41, GST-14, GST-4, GST-19, GST-2, GST-25, GST-24, GST-33, GST-35, GST-21, GST-31	1449	52	13633	2.17121	1	0.299075	25.4789
INTERPRO	IPR012877:Uncharacterised kinase D1044.1	8	0.324807	0.0198259	D1044.1, F59B1.10, C18B10.6, Y11D7A.8, F20D6.5, C29F7.2, E02C12.10, T16G1.4	1449	27	13633	2.78772	1	0.306272	26.6081
PIR_SUPERFAMILY	PIRSF019658:Caenorhabditis elegans hypothetical protein F32B6.7	5	0.203004	0.0202901	SSP-19, C34D4.3, SSP-16, SSP-31, SSP-11	521	10	4541	4.35797	0.998773	0.427985	24.2341
SMART	SM00241:ZP	12	0.487211	0.0229556	CUTL-13, FBN-1, NOAH-1, CUT-4, CUTL-25, DPY-1, CUTL-18, LET-653, CUTL-23, RAM-5, CUTL-21, CUTL-1	661	48	5537	2.09418	0.977821	0.292655	24.5424
GOTERM_BP_FAT	GO:0006508~proteolysis	62	2.51726	0.0238386	ELC-1, ACN-1, H12I13.1, SKR-10, ADT-1, Y19D10B.6, C18H2.4, SKR-15, F42G10.1, SKR-12, SKR-13, GRD-1, WRT-4, WRT-6, FBN-1, R03G8.4, NAS-38, CKI-1, T28A11.20, C17B7.8, NAS-30, NAS-31, F44F1.3, K02F6.1, ZMP-1, Y18H1A.9, CLP-3, W08F4.10, DCT-10, C08F11.7, T19D2.1, NAS-25, C26B9.5, F49B2.6, QUA-1, F25E5.7, R05H10.7, TRY-8, TRY-9, TRY-7, CLP-6, F54G2.2, SKR-5, DUO-2, SKR-9, T07F10.1, AC3.5, NAS-14, ZK43…	718	520	7838	1.30157	1	0.795744	30.9088
SP_PIR_KEYWORDS	neuropeptide	10	0.406009	0.0250347	FLP-1, NLP-20, FLP-18, NLP-23, NLP-9, NLP-13, NLP-16, FLP-13, NLP-6, FLP-3	2388	36	19674	2.28853	0.992113	0.416118	27.049
SMART	SM00583:SPK	10	0.406009	0.0264363	Y73B3B.1, Y57A10A.3, B0513.6, Y57A10A.8, R05D7.2, CSP-1, C08F11.7, Y45F10C.1, H12I13.1, C17C3.15	661	37	5537	2.26397	0.987648	0.306607	27.7382
INTERPRO	IPR002656:Acyltransferase 3	13	0.527812	0.0281971	OAC-31, OAC-30, OAC-36, OAC-49, OAC-23, OAC-22, OAC-9, OAC-37, OAC-56, OAC-58, OAC-27, OAC-19, OAC-52	1449	62	13633	1.97276	1	0.400218	35.716
SMART	SM00587:CHK	8	0.324807	0.0285805	D1044.1, F59B1.10, C18B10.6, Y11D7A.8, F20D6.5, C29F7.2, E02C12.10, T16G1.4	661	26	5537	2.57745	0.991396	0.306363	29.6445
GOTERM_BP_FAT	GO:0048610~reproductive cellular process	14	0.568413	0.0286311	Y54E2A.9, T02H6.9, SPE-4, T02H6.7, R105.1, Y57G11A.2, Y39A3A.3, Y39F10C.1, SPE-15, SPE-8, C08G5.3, Y37E11AL.4, SPE-10, T02G5.11	718	80	7838	1.91038	1	0.828862	35.9282
PIR_SUPERFAMILY	PIRSF000925:tyrosine-protein phosphatase	5	0.203004	0.0290568	C17H12.3, T27A3.5, C33H5.16, ZK484.7, F47B3.7	521	11	4541	3.96179	0.999935	0.523706	32.9153
PIR_SUPERFAMILY	PIRSF017579:PIRSF017579	5	0.203004	0.0290568	FBXB-21, FBXB-16, FBXB-26, FBXB-17, FBXB-15	521	11	4541	3.96179	0.999935	0.523706	32.9153
INTERPRO	IPR003235:Nematode insulin-related peptide, beta type	7	0.284206	0.0293888	INS-7, INS-33, INS-19, INS-37, INS-5, INS-6, INS-26	1449	23	13633	2.86347	1	0.406675	36.9231
INTERPRO	IPR001232:SKP1 component	7	0.284206	0.0293888	SKR-10, SKR-5, SKR-15, ELC-1, SKR-9, SKR-12, SKR-13	1449	23	13633	2.86347	1	0.406675	36.9231
GOTERM_MF_3	GO:0008233~peptidase activity	50	2.03004	0.0294424	ACN-1, ADT-1, Y19D10B.6, CPI-2, C18H2.4, F42G10.1, GRD-1, WRT-4, WRT-6, FBN-1, R03G8.4, NAS-38, T28A11.20, NAS-30, C17B7.8, NAS-31, F44F1.3, K02F6.1, ZMP-1, Y18H1A.9, CLP-3, W08F4.10, DCT-10, C08F11.7, T19D2.1, NAS-25, C26B9.5, F49B2.6, QUA-1, F25E5.7, R05H10.7, TRY-8, TRY-9, CLP-6, TRY-7, F54G2.2, T07F10.1, AC3.5, NAS-14, ZK430.5, C17B7.10, AEX-5, BTB-13, CSP-2, K08E4.7, CSP-1, CSP-3, CPT-3, C06…	657	414	7243	1.33144	0.905663	0.325295	27.1608
INTERPRO	IPR009564:Protein of unknown function DUF1179	4	0.162404	0.0301416	H38K22.6, H38K22.7, C06C6.8, Y57G7A.3	1449	7	13633	5.37632	1	0.408243	37.6746
UP_SEQ_FEATURE	repeat:Kelch 3	3	0.121803	0.0309308	F47D12.7, SPE-26, KEL-10	247	4	3249	9.86538	1	0.986278	36.7482
UP_SEQ_FEATURE	repeat:Kelch 2	3	0.121803	0.0309308	F47D12.7, SPE-26, KEL-10	247	4	3249	9.86538	1	0.986278	36.7482
UP_SEQ_FEATURE	repeat:Kelch 4	3	0.121803	0.0309308	F47D12.7, SPE-26, KEL-10	247	4	3249	9.86538	1	0.986278	36.7482
UP_SEQ_FEATURE	repeat:Kelch 1	3	0.121803	0.0309308	F47D12.7, SPE-26, KEL-10	247	4	3249	9.86538	1	0.986278	36.7482
UP_SEQ_FEATURE	repeat:Kelch 6	3	0.121803	0.0309308	F47D12.7, SPE-26, KEL-10	247	4	3249	9.86538	1	0.986278	36.7482
UP_SEQ_FEATURE	repeat:Kelch 5	3	0.121803	0.0309308	F47D12.7, SPE-26, KEL-10	247	4	3249	9.86538	1	0.986278	36.7482
GOTERM_BP_3	GO:0048610~reproductive cellular process	14	0.568413	0.031156	Y54E2A.9, T02H6.9, SPE-4, T02H6.7, R105.1, Y57G11A.2, Y39A3A.3, Y39F10C.1, SPE-15, SPE-8, C08G5.3, Y37E11AL.4, SPE-10, T02G5.11	733	80	7908	1.88799	0.999943	0.804083	34.6144
INTERPRO	IPR015737:Testis-specific serine-threonine kinase	3	0.121803	0.0314307	Y38H8A.4, TAG-344, C27D6.11	1449	3	13633	9.40856	1	0.415215	38.9421
INTERPRO	IPR001878:Zinc finger, CCHC-type	9	0.365408	0.0321783	F54G2.2, F49F1.8, C38D9.2, F15D4.5, ZC15.1, DCT-10, K02F6.1, K08D12.3, Y43F4A.3	1449	36	13633	2.35214	1	0.4165	39.6662
GOTERM_BP_2	GO:0048610~reproductive cellular process	14	0.568413	0.0322924	Y54E2A.9, T02H6.9, SPE-4, T02H6.7, R105.1, Y57G11A.2, Y39A3A.3, Y39F10C.1, SPE-15, SPE-8, C08G5.3, Y37E11AL.4, SPE-10, T02G5.11	756	80	8116	1.8787	0.979883	0.542163	31.3563
GOTERM_BP_5	GO:0030258~lipid modification	11	0.44661	0.0329939	UGT-41, UGT-11, UGT-30, UGT-46, UGT-13, UGT-36, UGT-25, UGT-14, UGT-8, UGT-40, F25C8.1	589	60	6749	2.10071	0.999999	0.758899	37.6203
KEGG_PATHWAY	cel04310:Wnt signaling pathway	7	0.284206	0.0331817	SKR-10, SKR-5, SKR-15, SKR-9, SKR-12, SKR-13, EGL-8	64	60	1534	2.79635	0.892165	0.524022	29.1793
INTERPRO	IPR016897:E3 ubiquitin ligase, SCF complex, Skp subunit	6	0.243605	0.0354042	SKR-10, SKR-5, SKR-15, SKR-9, SKR-12, SKR-13	1449	18	13633	3.13619	1	0.441379	42.6992
PIR_SUPERFAMILY	PIRSF015801:Caenorhabditis elegans hypothetical protein K08D10.7	3	0.121803	0.0362843	SCRM-8, SCRM-6, SCRM-5	521	3	4541	8.71593	0.999994	0.578213	39.3693
PIR_SUPERFAMILY	PIRSF019680:PIRSF019680	3	0.121803	0.0362843	C06C6.7, C06C6.6, F36G9.13	521	3	4541	8.71593	0.999994	0.578213	39.3693
PIR_SUPERFAMILY	PIRSF015812:Caenorhabditis elegans hypothetical protein F57E7.1	3	0.121803	0.0362843	C33G8.4, F20A1.1, F20A1.10	521	3	4541	8.71593	0.999994	0.578213	39.3693
PIR_SUPERFAMILY	PIRSF028860:Caenorhabditis elegans hypothetical protein C24D10.1	3	0.121803	0.0362843	Y57G11C.6, C17H12.5, C24D10.1	521	3	4541	8.71593	0.999994	0.578213	39.3693
PIR_SUPERFAMILY	PIRSF016405:Caenorhabditis elegans hypothetical protein F36D3.4	3	0.121803	0.0362843	F36D3.4, F53B6.4, F21H7.5	521	3	4541	8.71593	0.999994	0.578213	39.3693
PIR_SUPERFAMILY	PIRSF016363:hypothetical protein, Caenorhabditis elegans C24D10.2 type	3	0.121803	0.0362843	F11G11.4, C24D10.2, C27D6.3	521	3	4541	8.71593	0.999994	0.578213	39.3693
GOTERM_MF_2	GO:0030246~carbohydrate binding	26	1.05562	0.0376996	LEC-8, UGT-41, CLEC-82, PQN-84, UGT-46, UGT-25, CLEC-180, C09F9.2, CLEC-168, UGT-40, CLEC-169, Y73F4A.2, CLEC-117, AMAN-3, UGT-11, UGT-30, CLEC-170, UGT-13, UGT-36, CLEC-72, CLEC-73, UGT-14, CLEC-52, CLEC-79, CLEC-53, UGT-8	869	177	8884	1.50172	0.808416	0.210268	30.0658
GOTERM_CC_1	GO:0005576~extracellular region	42	1.70524	0.0402334	SCL-23, SCL-21, C06A8.6, NAS-25, T19D2.1, FLP-3, INS-26, INS-7, FLP-1, INS-33, CLEC-180, CAH-5, C44B12.6, PXN-1, C03G6.5, SCL-3, INS-5, INS-6, SCL-15, WRT-4, WRT-6, SCL-17, FLP-18, Y73F4A.2, COL-34, NAS-14, INS-37, INS-19, NLP-13, C08F11.12, Y45F10C.2, FLP-13, F57B7.2, NAS-38, D2062.1, NAS-31, ZK262.3, COL-40, VAP-1, ZMP-1, F32A5.4, COL-14	969	311	9662	1.34658	0.363466	0.363466	22.5714
COG_ONTOLOGY	Cell division and chromosome partitioning	8	0.324807	0.0411056	VY10G11R.1, C23H4.6, EEED8.14, F21C10.7, F01G10.5, H40L08.3, CHE-3, H12I13.1	87	43	1118	2.3908	0.619173	0.382888	28.3017
INTERPRO	IPR007767:Protein of unknown function DUF684	5	0.203004	0.0413971	B0462.1, K02E7.6, Y102A5C.4, W04G5.8, Y17G9A.3	1449	13	13633	3.61868	1	0.488328	47.9587
GOTERM_BP_FAT	GO:0030908~protein splicing	4	0.162404	0.0421144	WRT-4, WRT-6, QUA-1, GRD-1	718	9	7838	4.85175	1	0.911782	48.2825
GOTERM_BP_FAT	GO:0016539~intein-mediated protein splicing	4	0.162404	0.0421144	WRT-4, WRT-6, QUA-1, GRD-1	718	9	7838	4.85175	1	0.911782	48.2825
INTERPRO	IPR016073:SKP1 component, POZ	7	0.284206	0.0429821	SKR-10, SKR-5, SKR-15, ELC-1, SKR-9, SKR-12, SKR-13	1449	25	13633	2.6344	1	0.495105	49.2723
GOTERM_BP_4	GO:0030258~lipid modification	11	0.44661	0.0433771	UGT-41, UGT-11, UGT-30, UGT-46, UGT-13, UGT-36, UGT-25, UGT-14, UGT-8, UGT-40, F25C8.1	702	60	7683	2.00648	1	0.913716	46.6087
GOTERM_BP_FAT	GO:0030258~lipid modification	11	0.44661	0.0440442	UGT-41, UGT-11, UGT-30, UGT-46, UGT-13, UGT-36, UGT-25, UGT-14, UGT-8, UGT-40, F25C8.1	718	60	7838	2.00135	1	0.906734	49.8564
GOTERM_BP_FAT	GO:0007218~neuropeptide signaling pathway	10	0.406009	0.0442717	FLP-1, NLP-20, FLP-18, NLP-23, NLP-9, NLP-13, NLP-16, FLP-13, NLP-6, FLP-3	718	52	7838	2.09931	1	0.893091	50.0389
INTERPRO	IPR013525:ABC-2 type transporter	4	0.162404	0.0444818	WHT-4, WHT-5, WHT-3, WHT-6	1449	8	13633	4.70428	1	0.500891	50.4865
GOTERM_CC_2	GO:0042995~cell projection	8	0.324807	0.0462781	MSP-56, MSP-31, MSP-57, MSP-59, MSP-33, MSP-53, MSP-36, MSP-19, MSP-55, MSP-38, MSP-113, F58A6.9, MSP-10, MSP-64, MSP-63, MSP-3, MSP-65, CHE-3, MSP-40, MSP-152, MSP-45, MSP-81, H06I04.5, MSP-49, MSP-79, MSP-78, MSP-77, MSP-76, MSP-51, MSP-50, MSP-142, BBS-5	940	34	9458	2.36746	0.800317	0.415506	34.0775
GOTERM_CC_3	GO:0042995~cell projection	8	0.324807	0.0462781	MSP-56, MSP-31, MSP-57, MSP-59, MSP-33, MSP-53, MSP-36, MSP-19, MSP-55, MSP-38, MSP-113, F58A6.9, MSP-10, MSP-64, MSP-63, MSP-3, MSP-65, CHE-3, MSP-40, MSP-152, MSP-45, MSP-81, H06I04.5, MSP-49, MSP-79, MSP-78, MSP-77, MSP-76, MSP-51, MSP-50, MSP-142, BBS-5	940	34	9458	2.36746	0.983793	0.561531	40.0763
PIR_SUPERFAMILY	PIRSF028729:E3_ubiquit_lig_SCF_Skp	6	0.243605	0.0467003	SKR-10, SKR-5, SKR-15, SKR-9, SKR-12, SKR-13	521	18	4541	2.90531	1	0.647465	47.6644
SMART	SM00512:Skp1	7	0.284206	0.0479057	SKR-10, SKR-5, SKR-15, ELC-1, SKR-9, SKR-12, SKR-13	661	23	5537	2.54943	0.999681	0.437333	44.8586
GOTERM_MF_3	GO:0005328~neurotransmitter:sodium symporter activity	5	0.203004	0.050352	MOD-5, SNF-10, SNF-5, SNF-2, F56F4.3	657	16	7243	3.44511	0.983117	0.441814	42.1825
INTERPRO	IPR002110:Ankyrin	16	0.649614	0.0514181	F26D2.10, F36D3.5, K09D9.11, F56H1.3, C01G10.1, C18H2.3, C18H2.5, T08G3.7, C18H2.4, C38D9.5, T16G1.9, SPE-41, F37A4.4, Y67A10A.3, C18H2.1, F40E12.2	1449	90	13633	1.67263	1	0.546975	55.7572
INTERPRO	IPR016072:SKP1 component, dimerisation	6	0.243605	0.0536834	SKR-10, SKR-5, SKR-15, SKR-9, SKR-12, SKR-13	1449	20	13633	2.82257	1	0.556542	57.3616
INTERPRO	IPR014044:SCP-like extracellular	8	0.324807	0.0546708	SCL-15, D2062.1, SCL-17, SCL-23, SCL-21, VAP-1, F57B7.2, SCL-3	1449	33	13633	2.28086	1	0.557029	58.0437
SMART	SM00343:ZnF_C2HC	9	0.365408	0.0573486	F54G2.2, F49F1.8, C38D9.2, F15D4.5, ZC15.1, DCT-10, K02F6.1, K08D12.3, Y43F4A.3	661	36	5537	2.09418	0.999938	0.475709	51.1363
GOTERM_MF_3	GO:0004497~monooxygenase activity	16	0.649614	0.057755	DAF-9, CYP-34A4, CYP-13B1, Y73F4A.2, CAT-2, CYP-25A2, CYP-34A10, CYP-25A1, CYP-34A6, CYP-33C5, CYP-33D3, CYP-33C2, C09F9.2, T10E9.3, COQ-6, CYP-14A3	657	107	7243	1.6485	0.990902	0.444265	46.7872
SP_PIR_KEYWORDS	cell projection	6	0.243605	0.058008	MSP-56, MSP-57, MSP-31, MSP-45, MSP-33, MSP-59, MSP-53, MSP-19, MSP-36, MSP-55, MSP-38, MSP-81, MSP-113, MSP-49, F58A6.9, MSP-10, MSP-79, MSP-78, MSP-64, MSP-77, MSP-76, MSP-63, MSP-3, MSP-65, MSP-51, MSP-50, MSP-142, CHE-3, MSP-40, MSP-152	2388	18	19674	2.74623	0.999989	0.680624	52.4487
INTERPRO	IPR002138:Peptidase C14, caspase non-catalytic subunit p10	3	0.121803	0.0584577	CSP-2, CSP-1, CSP-3	1449	4	13633	7.05642	1	0.57582	60.5664
INTERPRO	IPR006141:Intein splicing site	4	0.162404	0.0615743	WRT-4, WRT-6, QUA-1, GRD-1	1449	9	13633	4.18158	1	0.58923	62.5353
PIR_SUPERFAMILY	PIRSF019646:uncharacterized conserved protein	14	0.568413	0.062569	FBXA-2, FBXA-129, FBXA-71, FBXA-104, FBXA-143, FBXA-42, FBXA-108, FBXA-30, FBXA-224, FBXA-39, FBXA-120, FBXA-44, FBXA-153, R05C11.2	521	72	4541	1.69476	1	0.733001	58.3034
SP_PIR_KEYWORDS	atp-binding	93	3.77588	0.0627832	K06H7.8, VY10G11R.1, C35E7.10, D2024.1, CKK-1, C18H7.4, Y69F12A.1, C05C12.1, ZK666.8, C25H3.1, CDK-4, Y73B6A.1, H12I13.1, F01D4.3, C25A8.5, C03C10.2, W09C3.1, C14A4.13, W06F12.3, ABT-5, SPE-15, C27D8.1, W02B12.12, B0218.5, TAG-344, F26E4.5, ZK596.2, W03A5.1, Y116A8C.38, FRK-1, F38E1.3, K09B11.5, GLN-2, Y39G8C.2, W01B6.5, ZC581.7, F57B9.8, OLD-1, R13H9.6, TPA-1, ZC581.2, C34F11.5, CMK-1, KIN-21, H…	2388	649	19674	1.18058	0.999996	0.67563	55.3618
INTERPRO	IPR001283:Allergen V5/Tpx-1 related	8	0.324807	0.0627989	SCL-15, D2062.1, SCL-17, SCL-23, SCL-21, VAP-1, F57B7.2, SCL-3	1449	34	13633	2.21378	1	0.590623	63.2835
SP_PIR_KEYWORDS	spermatogenesis	5	0.203004	0.0628844	FER-1, SPE-27, SPE-17, FEM-3, SPE-11	2388	13	19674	3.16873	0.999996	0.644335	55.4217
PIR_SUPERFAMILY	PIRSF015806:Caenorhabditis elegans hypothetical protein C32B5.10	3	0.121803	0.0671034	FBXC-26, FBXC-22, FBXC-21	521	4	4541	6.53695	1	0.737131	60.9527
PIR_SUPERFAMILY	PIRSF016364:Caenorhabditis elegans hypothetical protein K06H6.2	3	0.121803	0.0671034	Y40H7A.4, Y39F10A.3, Y55F3AM.11	521	4	4541	6.53695	1	0.737131	60.9527
SMART	SM00034:CLECT	39	1.58343	0.0686481	CLEC-66, CLEC-48, CLEC-260, CLEC-82, CLEC-184, CLEC-65, CLEC-123, CLEC-180, CLEC-60, CLEC-41, CLEC-266, CLEC-22, CLEC-40, CLEC-242, CLEC-168, CLEC-245, Y38H6C.8, CLEC-169, CLEC-265, CLEC-222, CLEC-119, CLEC-117, CLEC-57, CLEC-170, CLEC-96, CLEC-4, CLEC-151, CLEC-72, CLEC-150, CLEC-73, CLEC-154, CLEC-153, CLEC-208, CLEC-52, CLEC-54, CLEC-79, CLEC-236, CLEC-53, CLEC-175	661	251	5537	1.30156	0.999991	0.51759	57.7837
UP_SEQ_FEATURE	metal ion-binding site:Manganese	4	0.162404	0.0695914	C27B7.6, C23G10.1, SOD-3, C06A1.3	247	13	3249	4.04734	1	0.999621	65.0611
GOTERM_MF_4	GO:0005179~hormone activity	9	0.365408	0.0720342	INS-7, INS-33, INS-19, NLP-13, INS-37, INS-5, FLP-3, INS-6, INS-26	609	45	6132	2.01379	0.999434	0.712349	56.386
KEGG_PATHWAY	cel00500:Starch and sucrose metabolism	4	0.162404	0.0722818	UGT-46, TRE-3, UGT-50, Y105E8B.9	64	24	1534	3.99479	0.992929	0.710022	53.5646
INTERPRO	IPR005071:Protein of unknown function DUF274	6	0.243605	0.0765107	DOD-20, TAG-244, C18H7.11, Y46D2A.2, C34H4.1, Y46D2A.1	1449	22	13633	2.56597	1	0.65986	70.76
INTERPRO	IPR004046:Glutathione S-transferase, C-terminal	10	0.406009	0.0781563	GST-15, GST-41, GST-14, GST-4, GST-19, GST-2, GST-25, GST-24, GST-33, GST-31	1449	50	13633	1.88171	1	0.662119	71.5547
GOTERM_BP_5	GO:0009075~histidine family amino acid metabolic process	4	0.162404	0.0799923	Y73F4A.2, Y51H4A.7, C09F9.2, T10E9.3	589	12	6749	3.81947	1	0.959791	69.0486
INTERPRO	IPR003586:Hedgehog/intein hint domain, C-terminal	4	0.162404	0.0812196	WRT-4, WRT-6, QUA-1, GRD-1	1449	10	13633	3.76342	1	0.671032	72.9803
INTERPRO	IPR013078:Phosphoglycerate mutase	4	0.162404	0.0812196	F53B6.7, F09C12.8, C52E4.7, F55A11.11	1449	10	13633	3.76342	1	0.671032	72.9803
INTERPRO	IPR003587:Hedgehog/intein hint, N-terminal	4	0.162404	0.0812196	WRT-4, WRT-6, QUA-1, GRD-1	1449	10	13633	3.76342	1	0.671032	72.9803
INTERPRO	IPR001767:Peptidase C46, hedgehog protein, hint region	4	0.162404	0.0812196	WRT-4, WRT-6, QUA-1, GRD-1	1449	10	13633	3.76342	1	0.671032	72.9803
INTERPRO	IPR000175:Sodium:neurotransmitter symporter	5	0.203004	0.081721	MOD-5, SNF-10, SNF-5, SNF-2, F56F4.3	1449	16	13633	2.94017	1	0.667709	73.2073
GOTERM_CC_FAT	GO:0042995~cell projection	8	0.324807	0.0826419	MSP-56, MSP-31, MSP-57, MSP-59, MSP-33, MSP-53, MSP-36, MSP-19, MSP-55, MSP-38, MSP-113, F58A6.9, MSP-10, MSP-64, MSP-63, MSP-3, MSP-65, CHE-3, MSP-40, MSP-152, MSP-45, MSP-81, H06I04.5, MSP-49, MSP-79, MSP-78, MSP-77, MSP-76, MSP-51, MSP-50, MSP-142, BBS-5	897	34	7912	2.07541	0.999996	0.918035	64.0849
KEGG_PATHWAY	cel00040:Pentose and glucuronate interconversions	3	0.121803	0.0840742	UGT-46, UGT-50, Y105E8B.9	64	12	1534	5.99219	0.996961	0.68627	59.2578
COG_ONTOLOGY	Secondary metabolites biosynthesis, transport, and catabolism	11	0.44661	0.0842223	CYP-33C5, DAF-9, CYP-13B1, CYP-33D3, CYP-34A4, CYP-33C2, CYP-25A2, CYP-34A10, CYP-25A1, CYP-34A6, CYP-14A3	87	81	1118	1.74514	0.867818	0.490602	50.2109
KEGG_PATHWAY	cel00980:Metabolism of xenobiotics by cytochrome P450	4	0.162404	0.0876668	UGT-46, GST-4, GST-2, UGT-50	64	26	1534	3.6875	0.997655	0.635508	60.8625
GOTERM_MF_FAT	GO:0005328~neurotransmitter:sodium symporter activity	5	0.203004	0.0877725	MOD-5, SNF-10, SNF-5, SNF-2, F56F4.3	729	16	6686	2.86608	1	0.824588	71.6825
SP_PIR_KEYWORDS	hydrolase	79	3.20747	0.0879566	Y71G12B.31, Y71G12B.30, ZK484.7, W03F11.4, C06A1.3, ADT-1, F23B12.1, T22C1.8, F52H3.6, Y40H4A.2, WRT-4, Y54G2A.24, WRT-6, F36H1.3, T20B6.1, Y113G7C.1, W03D8.2, F26A3.4, NAS-38, K07C11.7, F20H11.4, C34D4.2, PAF-1, C17H12.3, NAS-30, NAS-31, ZK262.3, ZMP-1, ACE-3, F26B1.5, C27B7.6, C15H7.3, T16G12.7, Y22D7AR.12, R08C7.8, M04G7.2, T19D2.1, NAS-25, NTP-1, ZC477.2, GSP-3, C33H5.16, F09C8.1, F26C11.1, G…	2388	553	19674	1.17696	1	0.741455	68.1862
GOTERM_BP_FAT	GO:0009077~histidine family amino acid catabolic process	4	0.162404	0.0898872	Y73F4A.2, Y51H4A.7, C09F9.2, T10E9.3	718	12	7838	3.63881	1	0.987436	76.3872
GOTERM_BP_FAT	GO:0006548~histidine catabolic process	4	0.162404	0.0898872	Y73F4A.2, Y51H4A.7, C09F9.2, T10E9.3	718	12	7838	3.63881	1	0.987436	76.3872
GOTERM_BP_FAT	GO:0009075~histidine family amino acid metabolic process	4	0.162404	0.0898872	Y73F4A.2, Y51H4A.7, C09F9.2, T10E9.3	718	12	7838	3.63881	1	0.987436	76.3872
GOTERM_BP_FAT	GO:0006547~histidine metabolic process	4	0.162404	0.0898872	Y73F4A.2, Y51H4A.7, C09F9.2, T10E9.3	718	12	7838	3.63881	1	0.987436	76.3872
INTERPRO	IPR010601:Protein of unknown function DUF1182	3	0.121803	0.0906705	F16D3.6, B0546.5, Y69H2.1	1449	5	13633	5.64513	1	0.701713	76.9692
INTERPRO	IPR011600:Peptidase C14, caspase catalytic	3	0.121803	0.0906705	CSP-2, CSP-1, CSP-3	1449	5	13633	5.64513	1	0.701713	76.9692
GOTERM_BP_5	GO:0009712~catechol metabolic process	6	0.243605	0.091122	R05D8.7, R05D8.9, CAT-2, HDL-1, DHS-15, F26D2.15	589	28	6749	2.45537	1	0.965813	73.9188
INTERPRO	IPR002213:UDP-glucuronosyl/UDP-glucosyltransferase	14	0.568413	0.0913152	UGT-42, UGT-41, UGT-11, UGT-30, UGT-13, UGT-46, UGT-64, UGT-25, UGT-36, UGT-14, UGT-50, T19H12.3, UGT-40, UGT-8	1449	82	13633	1.60634	1	0.698967	77.2202
SP_PIR_KEYWORDS	kinase	41	1.66464	0.0966045	R11E3.1, K06H7.8, C35E7.10, CKK-1, KIN-26, C18H7.4, CDK-4, Y4C6A.1, F01D4.3, Y69E1A.3, C25A8.5, Y52D5A.2, C03C10.2, C55C3.4, F26E4.5, Y116A8C.38, KIN-5, FRK-1, K09B11.5, T06C10.3, W01B6.5, ZC581.7, F57B9.8, NEKL-1, OLD-1, TPA-1, D1044.1, T25B9.4, T25B9.5, ZK622.1, C34F11.5, CMK-1, SPE-8, KIN-21, KIN-24, F59A3.8, ZK507.3, F22B3.8, Y116A8C.24, T21G5.1, Y43C5B.2	2388	268	19674	1.2604	1	0.749937	71.7416
GOTERM_MF_5	GO:0004175~endopeptidase activity	35	1.42103	0.0973239	CLP-3, W08F4.10, DCT-10, C08F11.7, NAS-25, T19D2.1, ADT-1, Y19D10B.6, C18H2.4, F42G10.1, F25E5.7, TRY-8, TRY-9, CLP-6, TRY-7, F54G2.2, FBN-1, AC3.5, NAS-14, NAS-38, C17B7.10, AEX-5, T28A11.20, NAS-30, C17B7.8, BTB-13, NAS-31, F44F1.3, CSP-2, CSP-1, CSP-3, K02F6.1, ZMP-1, CPT-3, C06C3.8	525	257	4951	1.28431	0.999987	0.940141	68.5523

## Sheet: AWK107.g3vs_CF3050
Category	Term	Count	%	PValue	Genes	List Total	Pop Hits	Pop Total	Fold Enrichment	Bonferroni	Benjamini	FDR
GOTERM_BP_5	GO:0006464~protein modification process	160	7.29262	2.69737e-37	R06B10.1, CKK-1, C18H7.4, F26A1.3, CDK-4, R10D12.10, ZK484.7, F01D4.3, C03C10.2, C14A4.13, W06F12.3, CDK-1, C27D8.1, UBC-24, F54H5.2, CDK-2, T22C1.8, W03F8.2, F26E4.5, ZK596.2, ZK809.1, C09B9.4, C07E3.4, ZC581.7, F42C5.5, F57B9.8, F55H12.5, OLD-1, M7.7, ZC581.2, PCM-1, F20H11.4, F52C6.12, F26A1.4, KIN-21, KIN-24, Y80D3A.8, F22B3.8, Y39B6A.30, C27D6.11, T19D12.5, K04C1.5, B0207.7, C56C10.6, Y47G6A…	546	711	6749	2.78162	1.10862e-34	1.10862e-34	3.77715e-34
GOTERM_BP_FAT	GO:0006793~phosphorus metabolic process	157	7.15588	1.29866e-36	R06B10.1, CKK-1, C18H7.4, F26A1.3, CDK-4, R10D12.10, ZK484.7, F01D4.3, C03C10.2, C14A4.13, W06F12.3, CDK-1, C27D8.1, F54H5.2, CDK-2, T22C1.8, W03F8.2, F26E4.5, ZK596.2, ZK809.1, C09B9.4, T26E3.7, C07E3.4, ZC581.7, F42C5.5, F57B9.8, F55H12.5, OLD-1, M7.7, ZC581.2, F20H11.4, F26A1.4, KIN-21, KIN-24, Y80D3A.8, F22B3.8, Y39B6A.30, C27D6.11, T19D12.5, K04C1.5, B0207.7, C56C10.6, Y47G6A.13, C33H5.16, C…	654	665	7838	2.82947	1.01425e-33	1.01425e-33	1.98715e-33
GOTERM_BP_FAT	GO:0006796~phosphate metabolic process	157	7.15588	1.29866e-36	R06B10.1, CKK-1, C18H7.4, F26A1.3, CDK-4, R10D12.10, ZK484.7, F01D4.3, C03C10.2, C14A4.13, W06F12.3, CDK-1, C27D8.1, F54H5.2, CDK-2, T22C1.8, W03F8.2, F26E4.5, ZK596.2, ZK809.1, C09B9.4, T26E3.7, C07E3.4, ZC581.7, F42C5.5, F57B9.8, F55H12.5, OLD-1, M7.7, ZC581.2, F20H11.4, F26A1.4, KIN-21, KIN-24, Y80D3A.8, F22B3.8, Y39B6A.30, C27D6.11, T19D12.5, K04C1.5, B0207.7, C56C10.6, Y47G6A.13, C33H5.16, C…	654	665	7838	2.82947	1.01425e-33	1.01425e-33	1.98715e-33
GOTERM_BP_4	GO:0006796~phosphate metabolic process	157	7.15588	1.53065e-36	R06B10.1, CKK-1, C18H7.4, F26A1.3, CDK-4, R10D12.10, ZK484.7, F01D4.3, C03C10.2, C14A4.13, W06F12.3, CDK-1, C27D8.1, F54H5.2, CDK-2, T22C1.8, W03F8.2, F26E4.5, ZK596.2, ZK809.1, C09B9.4, T26E3.7, C07E3.4, ZC581.7, F42C5.5, F57B9.8, F55H12.5, OLD-1, M7.7, ZC581.2, F20H11.4, F26A1.4, KIN-21, KIN-24, Y80D3A.8, F22B3.8, Y39B6A.30, C27D6.11, T19D12.5, K04C1.5, B0207.7, C56C10.6, Y47G6A.13, C33H5.16, C…	643	665	7683	2.82097	6.44405e-34	6.44405e-34	2.15086e-33
GOTERM_BP_3	GO:0006793~phosphorus metabolic process	157	7.15588	2.66972e-36	R06B10.1, CKK-1, C18H7.4, F26A1.3, CDK-4, R10D12.10, ZK484.7, F01D4.3, C03C10.2, C14A4.13, W06F12.3, CDK-1, C27D8.1, F54H5.2, CDK-2, T22C1.8, W03F8.2, F26E4.5, ZK596.2, ZK809.1, C09B9.4, T26E3.7, C07E3.4, ZC581.7, F42C5.5, F57B9.8, F55H12.5, OLD-1, M7.7, ZC581.2, F20H11.4, F26A1.4, KIN-21, KIN-24, Y80D3A.8, F22B3.8, Y39B6A.30, C27D6.11, T19D12.5, K04C1.5, B0207.7, C56C10.6, Y47G6A.13, C33H5.16, C…	663	665	7908	2.81599	7.76889e-34	7.76889e-34	3.55098e-33
GOTERM_BP_4	GO:0043412~biopolymer modification	162	7.38377	1.61406e-33	R06B10.1, CKK-1, C18H7.4, F26A1.3, CDK-4, R10D12.10, ZK484.7, F01D4.3, C03C10.2, C14A4.13, W06F12.3, CDK-1, C27D8.1, UBC-24, F54H5.2, CDK-2, T22C1.8, W03F8.2, F26E4.5, ZK596.2, ZK809.1, C09B9.4, C07E3.4, ZC581.7, F42C5.5, F57B9.8, F55H12.5, OLD-1, M7.7, ZC581.2, PCM-1, F20H11.4, F52C6.12, F26A1.4, KIN-21, KIN-24, Y80D3A.8, F22B3.8, Y39B6A.30, C27D6.11, T19D12.5, K04C1.5, B0207.7, C56C10.6, Y47G6A…	643	740	7683	2.61579	6.79517e-31	3.39759e-31	2.26805e-30
GOTERM_BP_FAT	GO:0006468~protein amino acid phosphorylation	104	4.7402	5.97967e-24	CKK-1, C18H7.4, F26A1.3, CDK-4, R10D12.10, F01D4.3, C03C10.2, W06F12.3, C14A4.13, CDK-1, C27D8.1, CDK-2, F54H5.2, W03F8.2, F26E4.5, ZK596.2, C09B9.4, ZC581.7, F57B9.8, OLD-1, ZC581.2, M7.7, F26A1.4, KIN-21, KIN-24, F22B3.8, C27D6.11, T19D12.5, K04C1.5, B0207.7, C56C10.6, Y47G6A.13, Y69E1A.3, H05L14.1, KIN-9, KIN-5, T06C10.3, NEKL-4, NEKL-1, F39F10.3, F33D11.7, T25B9.4, T25B9.5, C50F4.10, SPE-8, F…	654	437	7838	2.8522	4.67012e-21	2.33506e-21	9.14982e-21
INTERPRO	IPR000242:Protein-tyrosine phosphatase, receptor/non-receptor type	47	2.14221	1.32685e-23	R06B10.1, F38H4.4, C15H7.3, M05B5.1, Y22D7AR.12, C48B6.4, C33H5.16, ZK484.7, W03F11.4, K09F6.3, T28F4.3, C46A5.1, T04F3.3, F35C11.2, Y54F10BM.3, C43E11.5, T22C1.8, F40G12.10, Y116A8C.37, Y69A2AR.19, C50F2.5, B0207.1, ZK809.1, Y57G11C.6, W01B6.6, ZK354.8, F36H1.3, T20B6.1, F54F12.1, C07E3.4, C24D10.1, F42C5.5, F55H12.5, Y113G7C.1, Y48G9A.9, F47B3.7, F55F8.7, F20H11.4, C17H12.3, C17H12.5, Y80D3A.8,…	1263	93	13633	5.4551	1.12384e-20	1.12384e-20	2.05199e-20
SMART	SM00194:PTPc	47	2.14221	3.227e-22	R06B10.1, F38H4.4, C15H7.3, M05B5.1, Y22D7AR.12, C48B6.4, C33H5.16, ZK484.7, W03F11.4, K09F6.3, T28F4.3, C46A5.1, T04F3.3, F35C11.2, Y54F10BM.3, C43E11.5, T22C1.8, F40G12.10, Y116A8C.37, Y69A2AR.19, C50F2.5, B0207.1, ZK809.1, Y57G11C.6, W01B6.6, ZK354.8, F36H1.3, T20B6.1, F54F12.1, C07E3.4, C24D10.1, F42C5.5, F55H12.5, Y113G7C.1, Y48G9A.9, F47B3.7, F55F8.7, F20H11.4, C17H12.3, C17H12.5, Y80D3A.8,…	565	93	5537	4.95269	5.67952e-20	5.67952e-20	3.95993e-19
GOTERM_BP_5	GO:0016310~phosphorylation	108	4.92252	8.96753e-22	CKK-1, C18H7.4, F26A1.3, CDK-4, R10D12.10, F01D4.3, C03C10.2, C14A4.13, W06F12.3, CDK-1, C27D8.1, CDK-2, F54H5.2, W03F8.2, F26E4.5, ZK596.2, T26E3.7, C09B9.4, ZC581.7, F57B9.8, OLD-1, ZC581.2, M7.7, F26A1.4, KIN-21, KIN-24, F22B3.8, C27D6.11, T19D12.5, K04C1.5, B0207.7, C56C10.6, Y47G6A.13, ASG-1, Y69E1A.3, H05L14.1, KIN-9, KIN-5, T06C10.3, NEKL-4, NEKL-1, F39F10.3, F33D11.7, T25B9.4, T25B9.5, C5…	546	514	6749	2.59721	3.68565e-19	1.84283e-19	1.25573e-18
INTERPRO	IPR000719:Protein kinase, core	101	4.60346	8.08696e-21	CKK-1, C18H7.4, F26A1.3, CDK-4, R10D12.10, F01D4.3, C03C10.2, W06F12.3, C14A4.13, CDK-1, C27D8.1, CDK-2, F54H5.2, W03F8.2, F26E4.5, ZK596.2, C09B9.4, ZC581.7, F57B9.8, OLD-1, ZC581.2, M7.7, F26A1.4, KIN-21, KIN-24, F22B3.8, C27D6.11, T19D12.5, K04C1.5, B0207.7, C56C10.6, Y47G6A.13, Y69E1A.3, H05L14.1, KIN-9, KIN-5, T06C10.3, NEKL-4, NEKL-1, F39F10.3, F33D11.7, T25B9.4, T25B9.5, C50F4.10, SPE-8, F…	1263	404	13633	2.69854	6.84965e-18	3.42483e-18	1.25066e-17
GOTERM_BP_FAT	GO:0016310~phosphorylation	108	4.92252	2.22051e-20	CKK-1, C18H7.4, F26A1.3, CDK-4, R10D12.10, F01D4.3, C03C10.2, C14A4.13, W06F12.3, CDK-1, C27D8.1, CDK-2, F54H5.2, W03F8.2, F26E4.5, ZK596.2, T26E3.7, C09B9.4, ZC581.7, F57B9.8, OLD-1, ZC581.2, M7.7, F26A1.4, KIN-21, KIN-24, F22B3.8, C27D6.11, T19D12.5, K04C1.5, B0207.7, C56C10.6, Y47G6A.13, ASG-1, Y69E1A.3, H05L14.1, KIN-9, KIN-5, T06C10.3, NEKL-4, NEKL-1, F39F10.3, F33D11.7, T25B9.4, T25B9.5, C5…	654	514	7838	2.51819	1.73422e-17	5.78073e-18	3.39773e-17
GOTERM_MF_5	GO:0004672~protein kinase activity	105	4.78578	2.70647e-20	CKK-1, C18H7.4, F26A1.3, CDK-4, R10D12.10, F01D4.3, C03C10.2, W06F12.3, C14A4.13, CDK-1, C27D8.1, CDK-2, F54H5.2, W03F8.2, F26E4.5, ZK596.2, C09B9.4, ZC581.7, F57B9.8, OLD-1, ZC581.2, M7.7, F26A1.4, KIN-21, KIN-24, F22B3.8, C27D6.11, T19D12.5, K04C1.5, B0207.7, C56C10.6, Y47G6A.13, Y69E1A.3, H05L14.1, KIN-9, KIN-5, T06C10.3, NEKL-4, NEKL-1, F39F10.3, F33D11.7, T25B9.4, T25B9.5, F44D12.2, C50F4.10…	468	448	4951	2.47947	3.1395e-18	3.1395e-18	3.08776e-17
GOTERM_BP_FAT	GO:0006470~protein amino acid dephosphorylation	48	2.18778	4.44161e-20	R06B10.1, F38H4.4, M05B5.1, C15H7.3, Y22D7AR.12, C48B6.4, C33H5.16, ZK484.7, CDC-25.4, W03F11.4, K09F6.3, T28F4.3, C46A5.1, T04F3.3, F35C11.2, Y54F10BM.3, C43E11.5, T22C1.8, F40G12.10, Y116A8C.37, Y69A2AR.19, C50F2.5, B0207.1, ZK809.1, Y57G11C.6, W01B6.6, ZK354.8, F36H1.3, T20B6.1, F54F12.1, C07E3.4, C24D10.1, F42C5.5, F55H12.5, Y113G7C.1, Y48G9A.9, F47B3.7, F55F8.7, F20H11.4, C17H12.3, C17H12.5,…	654	125	7838	4.60213	3.46889e-17	8.67224e-18	6.79635e-17
GOTERM_BP_5	GO:0044267~cellular protein metabolic process	178	8.11304	7.07722e-20	R06B10.1, CKK-1, C18H7.4, F26A1.3, CDK-4, R10D12.10, ZK484.7, F01D4.3, C03C10.2, C14A4.13, W06F12.3, CDK-1, C27D8.1, UBC-24, F54H5.2, SKR-15, CDK-2, T22C1.8, W03F8.2, F26E4.5, W03F8.3, ZK596.2, ZK809.1, C09B9.4, C07E3.4, ZC581.7, F42C5.5, F57B9.8, F55H12.5, OLD-1, M7.7, ZC581.2, PCM-1, F20H11.4, F52C6.12, F26A1.4, KIN-21, KIN-24, Y80D3A.8, F22B3.8, Y39B6A.30, C27D6.11, F55D12.6, T19D12.5, K04C1.5…	546	1167	6749	1.88537	2.90874e-17	9.69578e-18	9.91031e-17
INTERPRO	IPR003125:Protein of unknown function WSN	33	1.5041	2.63504e-19	R06B10.1, M70.3, M70.1, F36D3.5, C06C6.6, NHR-266, Y22D7AR.12, K09D9.11, C01G10.1, F56H1.3, F36G9.13, C01G5.4, D1065.3, W03F11.4, K09F6.3, B0524.4, C18H2.5, T08G3.7, C38D9.5, H20J04.1, Y57G7A.6, Y67A10A.3, Y69A2AR.19, C18H2.1, F26D2.10, T16A1.2, Y113G7C.1, F07E5.8, T20H9.6, Y80D3A.8, K02F6.3, F37A4.4, Y39B6A.30	1263	56	13633	6.36083	2.23188e-16	7.43961e-17	4.07513e-16
GOTERM_BP_5	GO:0016311~dephosphorylation	48	2.18778	2.78688e-19	R06B10.1, F38H4.4, M05B5.1, C15H7.3, Y22D7AR.12, C48B6.4, C33H5.16, ZK484.7, CDC-25.4, W03F11.4, K09F6.3, T28F4.3, C46A5.1, T04F3.3, F35C11.2, Y54F10BM.3, C43E11.5, T22C1.8, F40G12.10, Y116A8C.37, Y69A2AR.19, C50F2.5, B0207.1, ZK809.1, Y57G11C.6, W01B6.6, ZK354.8, F36H1.3, T20B6.1, F54F12.1, C07E3.4, C24D10.1, F42C5.5, F55H12.5, Y113G7C.1, Y48G9A.9, F47B3.7, F55F8.7, F20H11.4, C17H12.3, C17H12.5,…	546	134	6749	4.42775	1.14541e-16	2.86352e-17	3.90251e-16
GOTERM_MF_5	GO:0016791~phosphatase activity	68	3.09936	4.36001e-19	R06B10.1, F38H4.4, ZK484.7, IPP-5, W03F11.4, F23B12.1, T22C1.8, Y116A8C.37, F52H3.6, C50F2.5, ZK809.1, Y62E10A.13, W01B6.6, Y57G11C.6, F36H1.3, T20B6.1, C07E3.4, F42C5.5, Y113G7C.1, F55H12.5, F20H11.4, C17H12.3, C17H12.5, Y105C5B.3, Y80D3A.8, Y105C5B.15, Y39B6A.30, F26B1.5, C27B7.6, M05B5.1, C15H7.3, Y22D7AR.12, C48B6.4, GSP-3, C33H5.16, F26C11.1, GSP-4, CDC-25.4, Y69E1A.4, R08A2.2, K09F6.3, T28F…	468	225	4951	3.19723	5.05761e-17	2.52881e-17	4.97426e-16
GOTERM_BP_FAT	GO:0016311~dephosphorylation	48	2.18778	1.20905e-18	R06B10.1, F38H4.4, M05B5.1, C15H7.3, Y22D7AR.12, C48B6.4, C33H5.16, ZK484.7, CDC-25.4, W03F11.4, K09F6.3, T28F4.3, C46A5.1, T04F3.3, F35C11.2, Y54F10BM.3, C43E11.5, T22C1.8, F40G12.10, Y116A8C.37, Y69A2AR.19, C50F2.5, B0207.1, ZK809.1, Y57G11C.6, W01B6.6, ZK354.8, F36H1.3, T20B6.1, F54F12.1, C07E3.4, C24D10.1, F42C5.5, F55H12.5, Y113G7C.1, Y48G9A.9, F47B3.7, F55F8.7, F20H11.4, C17H12.3, C17H12.5,…	654	134	7838	4.29303	9.44265e-16	1.88853e-16	1.85003e-15
GOTERM_MF_FAT	GO:0004721~phosphoprotein phosphatase activity	60	2.73473	1.62061e-18	R06B10.1, F38H4.4, ZK484.7, W03F11.4, F23B12.1, T22C1.8, Y116A8C.37, F52H3.6, C50F2.5, ZK809.1, W01B6.6, Y57G11C.6, F36H1.3, T20B6.1, C07E3.4, F42C5.5, F55H12.5, Y113G7C.1, F20H11.4, C17H12.3, C17H12.5, Y80D3A.8, Y39B6A.30, F26B1.5, C27B7.6, C15H7.3, M05B5.1, C48B6.4, Y22D7AR.12, C33H5.16, GSP-3, GSP-4, CDC-25.4, R08A2.2, Y69E1A.4, K09F6.3, T28F4.3, F49E11.7, C46A5.1, T04F3.3, F35C11.2, Y54F10BM.…	671	173	6686	3.4558	6.57967e-16	6.57967e-16	2.26533e-15
GOTERM_MF_FAT	GO:0004725~protein tyrosine phosphatase activity	48	2.18778	2.04807e-18	R06B10.1, F38H4.4, M05B5.1, C15H7.3, Y22D7AR.12, C48B6.4, C33H5.16, ZK484.7, CDC-25.4, W03F11.4, K09F6.3, T28F4.3, C46A5.1, T04F3.3, F35C11.2, Y54F10BM.3, C43E11.5, T22C1.8, F40G12.10, Y116A8C.37, Y69A2AR.19, C50F2.5, B0207.1, ZK809.1, Y57G11C.6, W01B6.6, ZK354.8, F36H1.3, T20B6.1, F54F12.1, C07E3.4, C24D10.1, F42C5.5, F55H12.5, Y113G7C.1, Y48G9A.9, F47B3.7, F55F8.7, F20H11.4, C17H12.3, C17H12.5,…	671	116	6686	4.12313	8.31517e-16	4.15759e-16	2.86285e-15
SMART	SM00453:WSN	33	1.5041	3.04227e-18	R06B10.1, M70.3, M70.1, F36D3.5, C06C6.6, NHR-266, Y22D7AR.12, K09D9.11, C01G10.1, F56H1.3, F36G9.13, C01G5.4, D1065.3, W03F11.4, K09F6.3, B0524.4, C18H2.5, T08G3.7, C38D9.5, H20J04.1, Y57G7A.6, Y67A10A.3, Y69A2AR.19, C18H2.1, F26D2.10, T16A1.2, Y113G7C.1, F07E5.8, T20H9.6, Y80D3A.8, K02F6.3, F37A4.4, Y39B6A.30	565	56	5537	5.775	5.3544e-16	2.6772e-16	3.73325e-15
GOTERM_MF_4	GO:0042578~phosphoric ester hydrolase activity	71	3.2361	4.78694e-18	R06B10.1, F38H4.4, ZK484.7, IPP-5, W03F11.4, F23B12.1, T22C1.8, Y116A8C.37, F52H3.6, C50F2.5, ZK809.1, Y62E10A.13, W01B6.6, Y57G11C.6, F36H1.3, T20B6.1, C07E3.4, F42C5.5, Y113G7C.1, F55H12.5, F20H11.4, C17H12.3, C17H12.5, Y105C5B.3, Y80D3A.8, Y105C5B.15, Y39B6A.30, F26B1.5, ASM-2, C27B7.6, ZC155.4, M05B5.1, C15H7.3, Y22D7AR.12, C48B6.4, GSP-3, C33H5.16, F26C11.1, GSP-4, CDC-25.4, Y69E1A.4, R08A2.…	565	256	6132	3.01004	4.97842e-16	4.97842e-16	5.35241e-15
GOTERM_MF_FAT	GO:0004674~protein serine/threonine kinase activity	101	4.60346	5.56675e-18	CKK-1, C18H7.4, F26A1.3, CDK-4, R10D12.10, F01D4.3, C03C10.2, W06F12.3, C14A4.13, CDK-1, C27D8.1, CDK-2, F54H5.2, W03F8.2, F26E4.5, ZK596.2, C09B9.4, ZC581.7, F57B9.8, OLD-1, ZC581.2, M7.7, F26A1.4, KIN-21, KIN-24, F22B3.8, C27D6.11, T19D12.5, K04C1.5, B0207.7, C56C10.6, Y47G6A.13, Y69E1A.3, H05L14.1, KIN-9, KIN-5, T06C10.3, NEKL-4, NEKL-1, F39F10.3, F33D11.7, T25B9.4, T25B9.5, F44D12.2, C50F4.10…	671	418	6686	2.40763	2.2601e-15	7.53367e-16	7.78136e-15
GOTERM_MF_4	GO:0016773~phosphotransferase activity, alcohol group as acceptor	108	4.92252	8.98736e-18	CKK-1, C18H7.4, F26A1.3, CDK-4, R10D12.10, F01D4.3, C03C10.2, C14A4.13, W06F12.3, CDK-1, C27D8.1, CDK-2, F54H5.2, W03F8.2, F26E4.5, ZK596.2, CKB-3, C09B9.4, ZC581.7, F57B9.8, OLD-1, ZC581.2, M7.7, F26A1.4, KIN-21, KIN-24, F22B3.8, C27D6.11, T19D12.5, K04C1.5, B0207.7, C56C10.6, Y47G6A.13, Y69E1A.3, H05L14.1, R10H10.6, KIN-9, KIN-5, T06C10.3, NEKL-4, NEKL-1, F39F10.3, F33D11.7, T25B9.4, T25B9.5, F…	565	510	6132	2.2983	9.34685e-16	4.67343e-16	1.0049e-14
GOTERM_MF_FAT	GO:0004672~protein kinase activity	105	4.78578	1.09501e-17	CKK-1, C18H7.4, F26A1.3, CDK-4, R10D12.10, F01D4.3, C03C10.2, W06F12.3, C14A4.13, CDK-1, C27D8.1, CDK-2, F54H5.2, W03F8.2, F26E4.5, ZK596.2, C09B9.4, ZC581.7, F57B9.8, OLD-1, ZC581.2, M7.7, F26A1.4, KIN-21, KIN-24, F22B3.8, C27D6.11, T19D12.5, K04C1.5, B0207.7, C56C10.6, Y47G6A.13, Y69E1A.3, H05L14.1, KIN-9, KIN-5, T06C10.3, NEKL-4, NEKL-1, F39F10.3, F33D11.7, T25B9.4, T25B9.5, F44D12.2, C50F4.10…	671	448	6686	2.33537	4.44572e-15	1.11143e-15	1.53063e-14
GOTERM_BP_4	GO:0044267~cellular protein metabolic process	178	8.11304	1.19574e-17	R06B10.1, CKK-1, C18H7.4, F26A1.3, CDK-4, R10D12.10, ZK484.7, F01D4.3, C03C10.2, C14A4.13, W06F12.3, CDK-1, C27D8.1, UBC-24, F54H5.2, SKR-15, CDK-2, T22C1.8, W03F8.2, F26E4.5, W03F8.3, ZK596.2, ZK809.1, C09B9.4, C07E3.4, ZC581.7, F42C5.5, F57B9.8, F55H12.5, OLD-1, M7.7, ZC581.2, PCM-1, F20H11.4, F52C6.12, F26A1.4, KIN-21, KIN-24, Y80D3A.8, F22B3.8, Y39B6A.30, C27D6.11, F55D12.6, T19D12.5, K04C1.5…	643	1167	7683	1.82251	5.03406e-15	1.67802e-15	1.68024e-14
GOTERM_MF_FAT	GO:0016791~phosphatase activity	68	3.09936	2.26265e-17	R06B10.1, F38H4.4, ZK484.7, IPP-5, W03F11.4, F23B12.1, T22C1.8, Y116A8C.37, F52H3.6, C50F2.5, ZK809.1, Y62E10A.13, W01B6.6, Y57G11C.6, F36H1.3, T20B6.1, C07E3.4, F42C5.5, Y113G7C.1, F55H12.5, F20H11.4, C17H12.3, C17H12.5, Y105C5B.3, Y80D3A.8, Y105C5B.15, Y39B6A.30, F26B1.5, C27B7.6, M05B5.1, C15H7.3, Y22D7AR.12, C48B6.4, GSP-3, C33H5.16, F26C11.1, GSP-4, CDC-25.4, Y69E1A.4, R08A2.2, K09F6.3, T28F…	671	225	6686	3.01141	9.18637e-15	1.83727e-15	3.1628e-14
INTERPRO	IPR000980:SH2 motif	34	1.54968	3.01821e-17	R11E3.1, C35E7.10, KIN-26, C18H7.4, Y4C6A.1, F01D4.3, C25A8.5, Y69E1A.3, Y52D5A.2, C55C3.4, W03F8.2, F26E4.5, Y116A8C.38, KIN-5, B0207.11, T08G11.2, FRK-1, K09B11.5, T06C10.3, W01B6.5, ZC581.7, F57B9.8, T25B9.4, T25B9.5, ZK622.1, C34F11.5, SPE-8, KIN-21, KIN-24, F59A3.8, F22B3.8, Y116A8C.24, T21G5.1, Y43C5B.2	1263	67	13633	5.47762	2.55642e-14	6.39106e-15	4.6677e-14
GOTERM_BP_4	GO:0019538~protein metabolic process	215	9.79945	3.25048e-17	CKK-1, Y71H2AM.25, R10D12.10, ZK484.7, DPF-2, Y19D10B.6, C14A4.13, C27D8.1, SKR-15, F54H5.2, T22C1.8, C09B9.4, C07E3.4, F57B9.8, F42C5.5, OLD-1, F55H12.5, NAS-37, M7.7, NAS-38, KIN-21, KIN-24, NAS-31, C27D6.11, F55D12.6, T19D12.5, K04C1.5, B0207.7, C56C10.6, C08F11.7, NAS-25, T19D2.1, C33H5.16, TTLL-15, K09F6.3, C46A5.1, C08H9.1, F28E10.5, T04F3.3, Y54F10BM.3, T28A11.17, Y69A2AR.19, NAS-8, B0207.…	643	1536	7683	1.6725	1.36845e-14	3.42113e-15	4.56754e-14
GOTERM_BP_3	GO:0019538~protein metabolic process	215	9.79945	5.5019e-17	CKK-1, Y71H2AM.25, R10D12.10, ZK484.7, DPF-2, Y19D10B.6, C14A4.13, C27D8.1, SKR-15, F54H5.2, T22C1.8, C09B9.4, C07E3.4, F57B9.8, F42C5.5, OLD-1, F55H12.5, NAS-37, M7.7, NAS-38, KIN-21, KIN-24, NAS-31, C27D6.11, F55D12.6, T19D12.5, K04C1.5, B0207.7, C56C10.6, C08F11.7, NAS-25, T19D2.1, C33H5.16, TTLL-15, K09F6.3, C46A5.1, C08H9.1, F28E10.5, T04F3.3, Y54F10BM.3, T28A11.17, Y69A2AR.19, NAS-8, B0207.…	663	1536	7908	1.66955	1.60105e-14	8.00526e-15	7.31804e-14
INTERPRO	IPR000387:Dual-specific/protein-tyrosine phosphatase, conserved region	38	1.732	9.94337e-17	R06B10.1, F38H4.4, C15H7.3, M05B5.1, Y22D7AR.12, C33H5.16, ZK484.7, W03F11.4, K09F6.3, T28F4.3, C46A5.1, T04F3.3, F35C11.2, Y54F10BM.3, T22C1.8, F40G12.10, Y69A2AR.19, B0207.1, ZK809.1, Y57G11C.6, W01B6.6, ZK354.8, F36H1.3, F54F12.1, C24D10.1, Y113G7C.1, Y48G9A.9, F47B3.7, F55F8.7, F20H11.4, C17H12.3, C17H12.5, Y80D3A.8, K07F5.6, T27A3.5, F25H5.7, Y39B6A.30, PPH-2	1263	86	13633	4.7695	9.40359e-14	1.87628e-14	1.66533e-13
GOTERM_MF_3	GO:0016772~transferase activity, transferring phosphorus-containing groups	116	5.28715	3.19934e-16	CKK-1, C18H7.4, F26A1.3, CDK-4, R10D12.10, F01D4.3, C03C10.2, C14A4.13, W06F12.3, CDK-1, C27D8.1, CDK-2, F54H5.2, W03F8.2, F26E4.5, ZK596.2, CKB-3, C09B9.4, ZC581.7, F57B9.8, OLD-1, ZC581.2, M7.7, D1044.1, F26A1.4, KIN-21, KIN-24, F22B3.8, C27D6.11, T19D12.5, K04C1.5, B0207.7, C56C10.6, Y47G6A.13, Y69E1A.3, H05L14.1, F40F8.1, R10H10.6, KIN-9, KIN-5, T06C10.3, NEKL-4, NEKL-1, F39F10.3, RPB-9, TRT-…	613	639	7243	2.14494	2.89768e-14	2.89768e-14	3.55271e-13
SMART	SM00252:SH2	34	1.54968	3.47811e-16	R11E3.1, C35E7.10, KIN-26, C18H7.4, Y4C6A.1, F01D4.3, C25A8.5, Y69E1A.3, Y52D5A.2, C55C3.4, W03F8.2, F26E4.5, Y116A8C.38, KIN-5, B0207.11, T08G11.2, FRK-1, K09B11.5, T06C10.3, W01B6.5, ZC581.7, F57B9.8, T25B9.4, T25B9.5, ZK622.1, C34F11.5, SPE-8, KIN-21, KIN-24, F59A3.8, F22B3.8, Y116A8C.24, T21G5.1, Y43C5B.2	565	67	5537	4.97313	5.86198e-14	1.95399e-14	4.10783e-13
GOTERM_MF_4	GO:0016301~kinase activity	110	5.01367	5.46602e-16	CKK-1, C18H7.4, F26A1.3, CDK-4, R10D12.10, F01D4.3, C03C10.2, C14A4.13, W06F12.3, CDK-1, C27D8.1, CDK-2, F54H5.2, W03F8.2, F26E4.5, ZK596.2, CKB-3, C09B9.4, ZC581.7, F57B9.8, OLD-1, ZC581.2, M7.7, D1044.1, F26A1.4, KIN-21, KIN-24, F22B3.8, C27D6.11, T19D12.5, K04C1.5, B0207.7, C56C10.6, Y47G6A.13, Y69E1A.3, H05L14.1, F40F8.1, R10H10.6, KIN-9, KIN-5, T06C10.3, NEKL-4, NEKL-1, F39F10.3, F33D11.7, T…	565	550	6132	2.17062	5.77316e-14	1.92069e-14	6.21725e-13
GOTERM_MF_3	GO:0016788~hydrolase activity, acting on ester bonds	93	4.23883	1.69004e-15	R06B10.1, F38H4.4, CRN-5, ZK484.7, IPP-5, W03F11.4, C31H1.5, C37H5.13, F23B12.1, T22C1.8, C08B6.8, Y116A8C.37, F52H3.6, C50F2.5, ZK809.1, Y62E10A.13, W01B6.6, Y57G11C.6, F36H1.3, D2021.4, T20B6.1, SUL-2, C07E3.4, F42C5.5, Y113G7C.1, F55H12.5, EXOS-9, F20H11.4, PAF-1, C17H12.3, C17H12.5, Y105C5B.3, Y80D3A.8, SUL-3, ZK262.3, Y105C5B.15, Y39B6A.30, Y66A7A.2, F26B1.5, K11E4.1, ASM-2, C27B7.6, ZC155.4…	613	467	7243	2.35301	1.44884e-13	7.23865e-14	1.79856e-12
INTERPRO	IPR017441:Protein kinase, ATP binding site	69	3.14494	1.22748e-14	C35E7.10, CKK-1, Y69F12A.1, C05C12.1, C18H7.4, CDK-4, Y73B6A.1, F01D4.3, C25A8.5, C03C10.2, C14A4.13, W06F12.3, C27D8.1, CDK-1, CDK-2, W03F8.2, F26E4.5, TAG-344, B0218.5, ZK596.2, Y116A8C.38, FRK-1, F38E1.3, K09B11.5, W01B6.5, ZC581.7, F57B9.8, OLD-1, Y105C5A.24, ZC581.2, C34F11.5, KIN-21, F53C3.1, Y38H8A.4, F59A3.8, Y38H8A.3, F22B3.8, Y116A8C.24, C27D6.11, Y43C5B.2, PRK-2, R11E3.1, T19D12.5, F59…	1263	272	13633	2.73822	1.0438e-11	1.73972e-12	1.90625e-11
INTERPRO	IPR008266:Tyrosine protein kinase, active site	33	1.5041	2.38654e-13	R11E3.1, C35E7.10, KIN-26, C18H7.4, Y4C6A.1, F01D4.3, C25A8.5, Y69E1A.3, Y52D5A.2, C55C3.4, F20D6.5, F26E4.5, KIN-9, Y116A8C.38, KIN-5, FRK-1, K09B11.5, T06C10.3, ZC581.7, F57B9.8, OLD-1, T25B9.4, T25B9.5, ZK622.1, C34F11.5, SPE-8, KIN-21, Y48G1BM.6, KIN-24, F59A3.8, F22B3.8, Y116A8C.24, T21G5.1	1263	81	13633	4.39761	2.02177e-10	2.88825e-11	3.69149e-10
SP_PIR_KEYWORDS	tyrosine-protein kinase	33	1.5041	6.02575e-13	R11E3.1, C35E7.10, KIN-26, C18H7.4, Y4C6A.1, F01D4.3, C25A8.5, Y69E1A.3, Y52D5A.2, C55C3.4, W03F8.2, F26E4.5, Y116A8C.38, KIN-5, FRK-1, K09B11.5, T06C10.3, W01B6.5, ZC581.7, F57B9.8, OLD-1, T25B9.4, T25B9.5, ZK622.1, SPE-8, C34F11.5, KIN-21, KIN-24, F59A3.8, F22B3.8, Y116A8C.24, T21G5.1, Y43C5B.2	2132	73	19674	4.17154	1.31976e-10	1.31976e-10	7.66542e-10
INTERPRO	IPR001245:Tyrosine protein kinase	38	1.732	5.16149e-12	R11E3.1, C35E7.10, KIN-26, C18H7.4, Y4C6A.1, F01D4.3, Y69E1A.3, C25A8.5, Y52D5A.2, C14A4.13, C55C3.4, W03F8.2, F26E4.5, KIN-9, Y116A8C.38, KIN-5, FRK-1, C39H7.1, K09B11.5, T06C10.3, W01B6.5, ZC581.7, F57B9.8, OLD-1, Y105C5A.24, T25B9.4, T25B9.5, ZK622.1, C34F11.5, SPE-8, KIN-21, KIN-24, F59A3.8, Y38H8A.3, F22B3.8, Y116A8C.24, T21G5.1, Y43C5B.2	1263	115	13633	3.56676	4.37182e-09	5.46478e-10	7.98239e-09
GOTERM_CC_3	GO:0031224~intrinsic to membrane	676	30.8113	6.23666e-12	Y37H2A.14, B0238.15, T24C4.4, Y105C5B.17, M176.4, SRH-70, SPRR-1, F32B4.2, GTL-2, T05E12.3, C14A4.12, COL-95, TSP-5, DPF-2, TSP-4, ABT-5, E04F6.4, C38D9.5, T22C1.9, C02D5.2, TSP-3, B0198.2, Y62E10A.13, R07B1.11, C45B2.2, W01D2.3, C09B9.2, C45B2.1, NAS-37, Y57G11C.46, M03E7.3, COL-86, Y69A2AR.23, COL-88, UGT-54, F56D6.13, F56D6.12, Y73F8A.35, B0207.9, GLT-3, GLT-6, F41C3.11, T16G12.4, ZK795.2, R10…	847	6608	9458	1.14233	5.73774e-10	5.73774e-10	6.81346e-09
INTERPRO	IPR000535:Major sperm protein	30	1.36737	1.29415e-11	MSP-31, MSP-57, ZK1307.4, MSP-33, MSP-59, MSP-53, Y53C10A.15, MSP-55, DCT-9, F58A6.9, MSP-10, C15H11.1, F36H12.3, MSP-64, C10H11.7, C35E7.9, F52F12.8, MSP-40, F13A7.1, MSP-152, T22B3.3, ZK354.7, F58E6.5, T05D4.5, C35A5.4, K05F1.9, W03D8.5, MSP-81, Y53F4B.19, C36H8.1, C01G10.14, MSP-79, C34D4.3, C25D7.1, MSP-77, MSP-76, F53B6.4, F21H7.5, MSP-142, Y116A8A.2, F42A9.7, C14A4.8, ZK1307.3	1263	77	13633	4.20551	1.09615e-08	1.21794e-09	2.00143e-08
GOTERM_MF_FAT	GO:0004713~protein tyrosine kinase activity	77	3.50957	2.44091e-11	C35E7.10, CKK-1, Y69F12A.1, C18H7.4, CDK-4, T05C12.1, F01D4.3, C25A8.5, C14A4.13, W06F12.3, C27D8.1, CDK-1, CDK-2, F54H5.2, W03F8.2, TAG-344, F26E4.5, ZK596.2, Y116A8C.38, FRK-1, F38E1.3, GSKA-3, K09B11.5, W01B6.2, F35C11.3, W01B6.5, Y39G8B.5, ZC581.7, F57B9.8, OLD-1, Y105C5A.24, C34F11.5, GCY-11, Y48G1BM.6, KIN-21, F59A3.8, F53C3.1, KIN-24, Y38H8A.4, Y38H8A.3, F22B3.8, Y116A8C.24, C27D6.11, Y43C…	671	351	6686	2.18589	9.91007e-09	1.65168e-09	3.41196e-08
GOTERM_CC_2	GO:0044425~membrane part	685	31.2215	2.5429e-11	Y37H2A.14, B0238.15, T24C4.4, Y105C5B.17, M176.4, SRH-70, SPRR-1, F32B4.2, GTL-2, T05E12.3, C14A4.12, COL-95, TSP-5, DPF-2, TSP-4, ABT-5, E04F6.4, C38D9.5, T22C1.9, C02D5.2, TSP-3, B0198.2, Y62E10A.13, R07B1.11, C45B2.2, W01D2.3, C09B9.2, C45B2.1, NAS-37, Y57G11C.46, M03E7.3, COL-86, CYC-2.2, Y69A2AR.23, COL-88, UGT-54, F56D6.13, F56D6.12, Y73F8A.35, B0207.9, GLT-3, GLT-6, F41C3.11, T16G12.4, ZK7…	847	6752	9458	1.13285	8.13728e-10	8.13728e-10	2.20236e-08
GOTERM_CC_3	GO:0044425~membrane part	685	31.2215	2.5429e-11	Y37H2A.14, B0238.15, T24C4.4, Y105C5B.17, M176.4, SRH-70, SPRR-1, F32B4.2, GTL-2, T05E12.3, C14A4.12, COL-95, TSP-5, DPF-2, TSP-4, ABT-5, E04F6.4, C38D9.5, T22C1.9, C02D5.2, TSP-3, B0198.2, Y62E10A.13, R07B1.11, C45B2.2, W01D2.3, C09B9.2, C45B2.1, NAS-37, Y57G11C.46, M03E7.3, COL-86, CYC-2.2, Y69A2AR.23, COL-88, UGT-54, F56D6.13, F56D6.12, Y73F8A.35, B0207.9, GLT-3, GLT-6, F41C3.11, T16G12.4, ZK7…	847	6752	9458	1.13285	2.33947e-09	1.16973e-09	2.77807e-08
INTERPRO	IPR008962:PapD-like	28	1.27621	3.43803e-11	MSP-31, MSP-57, ZK1307.4, MSP-33, MSP-59, MSP-53, Y53C10A.15, MSP-55, DCT-9, F58A6.9, MSP-10, C15H11.1, F36H12.3, MSP-64, C10H11.7, C35E7.9, Y41C4A.7, F52F12.8, MSP-40, F13A7.1, MSP-152, T22B3.3, ZK354.7, F58E6.5, T05D4.5, K05F1.9, W03D8.5, MSP-81, C36H8.1, C01G10.14, MSP-79, C34D4.3, C25D7.1, MSP-77, MSP-76, F53B6.4, F21H7.5, MSP-142, Y116A8A.2, F42A9.7, ZK1307.3	1263	70	13633	4.31766	2.91201e-08	2.91201e-09	5.31696e-08
SMART	SM00219:TyrKc	38	1.732	5.85193e-11	R11E3.1, C35E7.10, KIN-26, C18H7.4, Y4C6A.1, F01D4.3, Y69E1A.3, C25A8.5, Y52D5A.2, C14A4.13, C55C3.4, W03F8.2, F26E4.5, KIN-9, Y116A8C.38, KIN-5, FRK-1, C39H7.1, K09B11.5, T06C10.3, W01B6.5, ZC581.7, F57B9.8, OLD-1, Y105C5A.24, T25B9.4, T25B9.5, ZK622.1, C34F11.5, SPE-8, KIN-21, KIN-24, F59A3.8, Y38H8A.3, F22B3.8, Y116A8C.24, T21G5.1, Y43C5B.2	565	115	5537	3.23826	1.02994e-08	2.57485e-09	7.18105e-08
INTERPRO	IPR000387:Protein-tyrosine phosphatase	24	1.09389	1.42518e-10	Y57G11C.6, R06B10.1, ZK354.8, M05B5.1, Y22D7AR.12, C24D10.1, C33H5.16, ZK484.7, W03F11.4, F47B3.7, Y48G9A.9, C46A5.1, F55F8.7, F20H11.4, C17H12.3, Y54F10BM.3, F35C11.2, C17H12.5, K07F5.6, T27A3.5, Y69A2AR.19, PPH-2, B0207.1, ZK809.1	1263	55	13633	4.71017	1.20713e-07	1.09739e-08	2.20406e-07
GOTERM_CC_5	GO:0016021~integral to membrane	676	30.8113	4.62743e-10	Y37H2A.14, B0238.15, T24C4.4, Y105C5B.17, M176.4, SRH-70, SPRR-1, F32B4.2, GTL-2, T05E12.3, C14A4.12, COL-95, TSP-5, DPF-2, TSP-4, ABT-5, E04F6.4, C38D9.5, T22C1.9, C02D5.2, TSP-3, B0198.2, Y62E10A.13, R07B1.11, C45B2.2, W01D2.3, C09B9.2, C45B2.1, NAS-37, Y57G11C.46, M03E7.3, COL-86, Y69A2AR.23, COL-88, UGT-54, F56D6.13, F56D6.12, Y73F8A.35, B0207.9, GLT-3, GLT-6, F41C3.11, T16G12.4, ZK795.2, R10…	809	6596	8803	1.11519	6.24703e-08	6.24703e-08	5.42507e-07
GOTERM_CC_4	GO:0016021~integral to membrane	676	30.8113	7.43945e-10	Y37H2A.14, B0238.15, T24C4.4, Y105C5B.17, M176.4, SRH-70, SPRR-1, F32B4.2, GTL-2, T05E12.3, C14A4.12, COL-95, TSP-5, DPF-2, TSP-4, ABT-5, E04F6.4, C38D9.5, T22C1.9, C02D5.2, TSP-3, B0198.2, Y62E10A.13, R07B1.11, C45B2.2, W01D2.3, C09B9.2, C45B2.1, NAS-37, Y57G11C.46, M03E7.3, COL-86, Y69A2AR.23, COL-88, UGT-54, F56D6.13, F56D6.12, Y73F8A.35, B0207.9, GLT-3, GLT-6, F41C3.11, T16G12.4, ZK795.2, R10…	812	6596	8829	1.11435	9.82008e-08	9.82008e-08	8.68715e-07
GOTERM_CC_5	GO:0031224~intrinsic to membrane	676	30.8113	8.0684e-10	Y37H2A.14, B0238.15, T24C4.4, Y105C5B.17, M176.4, SRH-70, SPRR-1, F32B4.2, GTL-2, T05E12.3, C14A4.12, COL-95, TSP-5, DPF-2, TSP-4, ABT-5, E04F6.4, C38D9.5, T22C1.9, C02D5.2, TSP-3, B0198.2, Y62E10A.13, R07B1.11, C45B2.2, W01D2.3, C09B9.2, C45B2.1, NAS-37, Y57G11C.46, M03E7.3, COL-86, Y69A2AR.23, COL-88, UGT-54, F56D6.13, F56D6.12, Y73F8A.35, B0207.9, GLT-3, GLT-6, F41C3.11, T16G12.4, ZK795.2, R10…	809	6608	8803	1.11316	1.08923e-07	5.44617e-08	9.45916e-07
GOTERM_CC_4	GO:0031224~intrinsic to membrane	676	30.8113	1.28676e-09	Y37H2A.14, B0238.15, T24C4.4, Y105C5B.17, M176.4, SRH-70, SPRR-1, F32B4.2, GTL-2, T05E12.3, C14A4.12, COL-95, TSP-5, DPF-2, TSP-4, ABT-5, E04F6.4, C38D9.5, T22C1.9, C02D5.2, TSP-3, B0198.2, Y62E10A.13, R07B1.11, C45B2.2, W01D2.3, C09B9.2, C45B2.1, NAS-37, Y57G11C.46, M03E7.3, COL-86, Y69A2AR.23, COL-88, UGT-54, F56D6.13, F56D6.12, Y73F8A.35, B0207.9, GLT-3, GLT-6, F41C3.11, T16G12.4, ZK795.2, R10…	812	6608	8829	1.11233	1.69853e-07	8.49263e-08	1.50257e-06
GOTERM_CC_2	GO:0016020~membrane	690	31.4494	2.31772e-09	Y37H2A.14, B0238.15, T24C4.4, Y105C5B.17, M176.4, SRH-70, SPRR-1, F32B4.2, GTL-2, T05E12.3, C14A4.12, COL-95, TSP-5, DPF-2, TSP-4, ABT-5, E04F6.4, GPN-1, C38D9.5, T22C1.9, C02D5.2, TSP-3, B0198.2, Y62E10A.13, R07B1.11, C45B2.2, W01D2.3, C09B9.2, C45B2.1, NAS-37, Y57G11C.46, M03E7.3, COL-86, CYC-2.2, Y69A2AR.23, COL-88, UGT-54, F56D6.13, F56D6.12, Y73F8A.35, B0207.9, GLT-3, GLT-6, F41C3.11, T16G12…	847	6918	9458	1.11374	7.4167e-08	3.70835e-08	2.00733e-06
GOTERM_CC_3	GO:0016020~membrane	690	31.4494	2.31772e-09	Y37H2A.14, B0238.15, T24C4.4, Y105C5B.17, M176.4, SRH-70, SPRR-1, F32B4.2, GTL-2, T05E12.3, C14A4.12, COL-95, TSP-5, DPF-2, TSP-4, ABT-5, E04F6.4, GPN-1, C38D9.5, T22C1.9, C02D5.2, TSP-3, B0198.2, Y62E10A.13, R07B1.11, C45B2.2, W01D2.3, C09B9.2, C45B2.1, NAS-37, Y57G11C.46, M03E7.3, COL-86, CYC-2.2, Y69A2AR.23, COL-88, UGT-54, F56D6.13, F56D6.12, Y73F8A.35, B0207.9, GLT-3, GLT-6, F41C3.11, T16G12…	847	6918	9458	1.11374	2.1323e-07	7.10767e-08	2.53207e-06
GOTERM_CC_4	GO:0044425~membrane part	685	31.2215	5.32259e-09	Y37H2A.14, B0238.15, T24C4.4, Y105C5B.17, M176.4, SRH-70, SPRR-1, F32B4.2, GTL-2, T05E12.3, C14A4.12, COL-95, TSP-5, DPF-2, TSP-4, ABT-5, E04F6.4, C38D9.5, T22C1.9, C02D5.2, TSP-3, B0198.2, Y62E10A.13, R07B1.11, C45B2.2, W01D2.3, C09B9.2, C45B2.1, NAS-37, Y57G11C.46, M03E7.3, COL-86, CYC-2.2, Y69A2AR.23, COL-88, UGT-54, F56D6.13, F56D6.12, Y73F8A.35, B0207.9, GLT-3, GLT-6, F41C3.11, T16G12.4, ZK7…	812	6752	8829	1.1031	7.02581e-07	2.34194e-07	6.21526e-06
GOTERM_MF_1	GO:0005198~structural molecule activity	82	3.73747	9.33912e-09	MSP-31, MSP-33, COL-58, Y53C10A.15, Y54E2A.9, COL-161, COL-157, C15H11.1, COL-156, COL-95, COL-153, C10H11.7, C35E7.9, RPL-22, COL-111, TBB-6, MSP-40, F13A7.1, CHE-13, MSP-152, IFP-1, T22B3.3, COL-13, COL-49, COL-12, BLI-2, W03D8.5, COL-150, Y53F4B.19, BLI-1, COL-109, COL-86, COL-146, C34D4.3, COL-88, COL-141, F21H7.5, MSP-142, F42A9.7, COL-14, F55D12.6, C14A4.8, MSP-57, ZK1307.4, MSP-59, RPS-15,…	877	468	9555	1.90897	9.33912e-08	9.33912e-08	5.60786e-06
GOTERM_MF_1	GO:0003824~catalytic activity	418	19.052	3.4207e-08	CKK-1, C31H2.4, C31H1.5, C37H5.13, Y19D10B.6, CPI-1, DPF-2, C14A4.13, ABT-5, E04F6.4, C27D8.1, F54H5.2, SKR-15, T22C1.8, Y62E10A.13, C09B9.4, F42C5.5, F57B9.8, NAS-37, NAS-38, M7.7, PAF-1, KIN-21, UGT-54, KIN-24, NAS-31, Y105C5B.15, C27D6.11, K04C1.5, B0207.7, ACDH-5, NAS-25, T19D2.1, GSP-3, C33H5.16, GSP-4, K09F6.3, UGT-42, C46A5.1, ACDH-8, UGT-47, Y69A2AR.19, B0207.1, NAS-8, UGT-40, KLP-17, CYP…	877	3726	9555	1.22226	3.4207e-07	1.71035e-07	2.05403e-05
GOTERM_MF_2	GO:0016740~transferase activity	163	7.42935	4.57423e-08	CKK-1, Y97E10AR.2, C18H7.4, F26A1.3, CDK-4, R10D12.10, F01D4.3, C03C10.2, C14A4.13, W06F12.3, CDK-1, C27D8.1, F54H5.2, CDK-2, ELPC-3, W03F8.2, F26E4.5, ZK596.2, CKB-3, C09B9.4, ZC581.7, F57B9.8, OLD-1, M7.7, ZC581.2, D1044.1, PCM-1, F26A1.4, UGT-2, KIN-21, UGT-54, KIN-24, F22B3.8, C27D6.11, UGT-8, UGT-7, GST-41, T19D12.5, K04C1.5, B0207.7, C56C10.6, Y47G6A.13, MMAB-1, Y69E1A.3, UGT-42, H05L14.1, …	780	1249	8884	1.48641	2.19563e-06	2.19563e-06	4.36546e-05
PIR_SUPERFAMILY	PIRSF000675:tyrosine-protein kinase	12	0.546946	6.1558e-08	R11E3.1, C35E7.10, C55C3.4, ZK622.1, SPE-8, F59A3.8, W03F8.2, ZC581.7, F26E4.5, F22B3.8, KIN-5, C25A8.5	454	17	4541	7.06038	2.05602e-05	2.05602e-05	8.36057e-05
INTERPRO	IPR016130:Protein-tyrosine phosphatase, active site	21	0.957156	7.88049e-08	ZK354.8, C15H7.3, F36H1.3, F54F12.1, T20B6.1, Y22D7AR.12, Y113G7C.1, C33H5.16, ZK484.7, W03F11.4, T28F4.3, F47B3.7, Y48G9A.9, K09F6.3, F55F8.7, F20H11.4, C17H12.3, T22C1.8, T27A3.5, F25H5.7, B0207.1	1263	57	13633	3.97679	6.67456e-05	5.5623e-06	0.000121873
GOTERM_MF_2	GO:0042302~structural constituent of cuticle	36	1.64084	1.21511e-07	COL-58, COL-161, COL-182, COL-180, COL-157, COL-175, COL-71, COL-95, COL-137, COL-156, COL-173, COL-138, COL-153, COL-79, COL-111, COL-77, COL-13, COL-12, COL-49, BLI-2, COL-150, BLI-1, COL-162, COL-109, COL-86, COL-60, COL-146, COL-88, COL-141, ROL-1, COL-38, COL-68, COL-61, COL-14, COL-124, COL-63	780	155	8884	2.64536	5.83252e-06	2.91626e-06	0.000115965
INTERPRO	IPR002486:Nematode cuticle collagen, N-terminal	36	1.64084	1.27546e-07	COL-58, COL-161, COL-182, COL-180, COL-157, COL-175, COL-71, COL-95, COL-137, COL-156, COL-173, COL-138, COL-153, COL-79, COL-111, COL-77, COL-13, COL-12, COL-49, BLI-2, COL-150, BLI-1, COL-162, COL-109, COL-86, COL-60, COL-146, COL-88, COL-141, ROL-1, COL-38, COL-68, COL-61, COL-14, COL-124, COL-63	1263	147	13633	2.64346	0.000108026	8.31011e-06	0.000197252
INTERPRO	IPR004296:Protein of unknown function DUF236	10	0.455789	2.46238e-07	C47E12.10, C04F12.6, C03C11.1, F27C1.3, MATH-46, ZC376.8, F47B3.4, C36F7.5, K07A1.5, R08A2.1	1263	13	13633	8.30319	0.000208542	1.48973e-05	0.00038081
GOTERM_MF_FAT	GO:0005198~structural molecule activity	82	3.73747	3.25919e-07	MSP-31, MSP-33, COL-58, Y53C10A.15, Y54E2A.9, COL-161, COL-157, C15H11.1, COL-156, COL-95, COL-153, C10H11.7, C35E7.9, RPL-22, COL-111, TBB-6, MSP-40, F13A7.1, CHE-13, MSP-152, IFP-1, T22B3.3, COL-13, COL-49, COL-12, BLI-2, W03D8.5, COL-150, Y53F4B.19, BLI-1, COL-109, COL-86, COL-146, C34D4.3, COL-88, COL-141, F21H7.5, MSP-142, F42A9.7, COL-14, F55D12.6, C14A4.8, MSP-57, ZK1307.4, MSP-59, RPS-15,…	671	468	6686	1.74587	0.000132314	1.89031e-05	0.000455577
GOTERM_BP_2	GO:0044238~primary metabolic process	318	14.4941	4.2488e-07	CKK-1, C31H2.4, Y71H2AM.25, LYS-3, R10D12.10, ZK484.7, C31H1.5, DPF-2, NHR-7, Y19D10B.6, C14A4.13, C27D8.1, F54H5.2, SKR-15, T22C1.8, ZK643.2, LYS-7, NHR-140, K07E1.1, NHR-147, Y62E10A.13, C09B9.4, C07E3.4, F57B9.8, F42C5.5, F55H12.5, OLD-1, NAS-37, NAS-38, UNC-120, M7.7, PAF-1, UGT-2, KIN-21, UGT-54, KIN-24, NAS-31, ZK262.3, LYS-10, C27D6.11, F55D12.6, UGT-8, UGT-7, T19D12.5, GST-42, K04C1.5, NH…	681	3059	8116	1.23892	4.886e-05	4.886e-05	0.000483972
INTERPRO	IPR005514:Protein of unknown function DUF316	12	0.546946	6.03255e-07	C46E10.1, T21E12.3, Y47H9B.2, R01H2.2, F15H9.1, F35E2.5, F25E5.4, Y116A8A.4, F35E2.9, Y71F9B.15, TRY-7, Y116A8A.6	1263	21	13633	6.16808	0.000510827	3.40632e-05	0.000932939
GOTERM_BP_3	GO:0044260~cellular macromolecule metabolic process	219	9.98177	7.22864e-07	CKK-1, R10D12.10, ZK484.7, NHR-7, C14A4.13, C27D8.1, SKR-15, F54H5.2, T22C1.8, NHR-140, NHR-147, C09B9.4, C07E3.4, F57B9.8, F42C5.5, OLD-1, F55H12.5, M7.7, UNC-120, KIN-21, KIN-24, C27D6.11, F55D12.6, T19D12.5, K04C1.5, B0207.7, NHR-116, C56C10.6, C33H5.16, TTLL-15, K09F6.3, C46A5.1, T04F3.3, Y54F10BM.3, Y69A2AR.19, B0207.1, NEKL-4, F54D5.11, NEKL-1, F39F10.3, TRT-1, F33D11.7, F55F8.7, C50F4.10, …	663	1969	7908	1.32664	0.000210331	7.01153e-05	0.000961472
GOTERM_BP_2	GO:0043170~macromolecule metabolic process	256	11.6682	7.63782e-07	CKK-1, Y71H2AM.25, R10D12.10, ZK484.7, DPF-2, NHR-7, Y19D10B.6, C14A4.13, C27D8.1, F54H5.2, SKR-15, T22C1.8, NHR-140, NHR-147, C09B9.4, C07E3.4, F57B9.8, F42C5.5, F55H12.5, OLD-1, NAS-37, NAS-38, M7.7, UNC-120, KIN-21, KIN-24, NAS-31, C27D6.11, F55D12.6, T19D12.5, K04C1.5, NHR-116, B0207.7, C56C10.6, C08F11.7, T19D2.1, NAS-25, C33H5.16, TTLL-15, K09F6.3, C46A5.1, C08H9.1, F28E10.5, T04F3.3, Y54F1…	681	2372	8116	1.28623	8.78311e-05	4.39165e-05	0.000870006
GOTERM_MF_3	GO:0001883~purine nucleoside binding	128	5.83409	8.88093e-07	CKK-1, C18H7.4, F26A1.3, RPT-4, CDK-4, R10D12.10, F01D4.3, C03C10.2, C14A4.13, W06F12.3, CDK-1, C27D8.1, ABT-5, CDK-2, F54H5.2, W03F8.2, F26E4.5, ZK596.2, CKB-3, C09B9.4, ZC581.7, F57B9.8, OLD-1, ZC581.2, M7.7, M04C3.1, F26A1.4, KIN-21, KIN-24, F22B3.8, C27D6.11, T19D12.5, K04C1.5, B0207.7, C56C10.6, Y47G6A.13, ACDH-5, MMAB-1, Y69E1A.3, H05L14.1, ACDH-8, F40F8.1, KIN-9, KIN-5, RFC-4, KLP-17, T06C…	613	1010	7243	1.49743	7.72611e-05	2.57544e-05	0.00095981
INTERPRO	IPR006186:Serine/threonine-specific protein phosphatase and bis(5-nucleosyl)-tetraphosphatase	18	0.820419	8.91555e-07	C27B7.6, ZC477.10, R08C7.8, F42G8.8, ZK938.1, ZC477.2, GSP-3, GSP-4, R08A2.2, Y69E1A.4, C47A4.3, F49E11.7, F23B12.1, R03D7.8, F20D6.6, F52H3.6, F26B1.5, Y40H4A.2	1263	49	13633	3.96519	0.000754863	4.71956e-05	0.00137879
INTERPRO	IPR008160:Collagen triple helix repeat	39	1.77758	1.33207e-06	COL-58, COL-161, COL-182, COL-180, COL-157, COL-71, COL-175, COL-95, COL-137, COL-156, COL-173, COL-138, COL-179, COL-153, COL-177, COL-79, COL-111, COL-77, COL-13, COL-12, COL-49, BLI-2, COL-150, BLI-1, COL-162, COL-109, COL-86, COL-60, COL-146, COL-141, COL-104, COL-88, ROL-1, COL-38, COL-68, COL-61, COL-14, COL-124, COL-63	1263	182	13633	2.31303	0.00112763	6.63662e-05	0.00206004
INTERPRO	IPR016186:C-type lectin-like	44	2.00547	1.38186e-06	CLEC-210, C43H6.6, CLEC-149, C49C3.11, CLEC-66, CLEC-85, CLEC-260, CLEC-184, CLEC-28, CLEC-123, CLEC-27, CLEC-26, CLEC-180, CLEC-143, CLEC-41, CLEC-22, CLEC-40, CLEC-242, CLEC-245, CLEC-246, CLEC-42, CLEC-222, CLEC-10, CLEC-117, CLEC-80, CLEC-7, CLEC-17, CLEC-194, CLEC-173, CLEC-170, CLEC-4, CLEC-71, CLEC-151, CLEC-36, CLEC-72, CLEC-73, CLEC-31, CLEC-52, CLEC-33, CLEC-51, CLEC-79, CLEC-53, CLEC-1…	1263	218	13633	2.17863	0.00116975	6.50219e-05	0.00213704
INTERPRO	IPR001304:C-type lectin	48	2.18778	2.10994e-06	CLEC-210, C43H6.6, C49C3.11, CLEC-149, CLEC-66, CLEC-85, CLEC-260, CLEC-184, CLEC-28, CLEC-83, CLEC-123, CLEC-27, CLEC-26, CLEC-180, CLEC-143, CLEC-41, CLEC-22, CLEC-40, CLEC-242, CLEC-245, CLEC-246, CLEC-42, CLEC-222, CLEC-10, CLEC-117, CLEC-80, CLEC-7, CLEC-139, CLEC-17, CLEC-194, CLEC-173, CLEC-170, CLEC-4, CLEC-71, CLEC-151, CLEC-36, CLEC-72, CLEC-73, CLEC-31, CLEC-52, CLEC-33, CLEC-51, CLEC-…	1263	251	13633	2.06422	0.00178552	9.40544e-05	0.003263
GOTERM_MF_FAT	GO:0042302~structural constituent of cuticle	36	1.64084	2.6782e-06	COL-58, COL-161, COL-182, COL-180, COL-157, COL-175, COL-71, COL-95, COL-137, COL-156, COL-173, COL-138, COL-153, COL-79, COL-111, COL-77, COL-13, COL-12, COL-49, BLI-2, COL-150, BLI-1, COL-162, COL-109, COL-86, COL-60, COL-146, COL-88, COL-141, ROL-1, COL-38, COL-68, COL-61, COL-14, COL-124, COL-63	671	155	6686	2.31427	0.00108676	0.00013591	0.0037436
SMART	SM00156:PP2Ac	18	0.820419	3.10748e-06	C27B7.6, ZC477.10, R08C7.8, F42G8.8, ZK938.1, ZC477.2, GSP-3, GSP-4, R08A2.2, Y69E1A.4, C47A4.3, F49E11.7, F23B12.1, R03D7.8, F20D6.6, F52H3.6, F26B1.5, Y40H4A.2	565	49	5537	3.6	0.000546768	0.000109377	0.0038132
GOTERM_BP_2	GO:0044237~cellular metabolic process	282	12.8532	3.62497e-06	CKK-1, C31H2.4, R10D12.10, ZK484.7, C31H1.5, C37H5.13, NHR-7, C14A4.13, C27D8.1, F54H5.2, SKR-15, T22C1.8, ZK643.2, NHR-140, K07E1.1, NHR-147, Y62E10A.13, C09B9.4, C07E3.4, F57B9.8, F42C5.5, F55H12.5, OLD-1, UNC-120, M7.7, CYC-2.2, UGT-2, KIN-21, UGT-54, KIN-24, C27D6.11, F55D12.6, UGT-8, UGT-7, T19D12.5, GST-42, K04C1.5, NHR-116, LPD-8, B0207.7, C56C10.6, Y52B11A.8, C33H5.16, TTLL-15, K09F6.3, C…	681	2709	8116	1.24061	0.000416785	0.000138948	0.00412905
INTERPRO	IPR004843:Metallophosphoesterase	20	0.911577	3.94355e-06	C27B7.6, R08C7.8, F42G8.8, ZK938.1, GSP-3, ZC477.2, GSP-4, R08A2.2, Y69E1A.4, C47A4.3, F49E11.7, H25K10.1, F23B12.1, Y105C5B.3, Y105C5B.15, F20D6.6, F52H3.6, F26B1.5, ASM-2, Y40H4A.2	1263	65	13633	3.32127	0.00333462	0.000166996	0.00609859
GOTERM_MF_3	GO:0032553~ribonucleotide binding	136	6.19872	4.02364e-06	CKK-1, C18H7.4, F26A1.3, RPT-4, CDK-4, R10D12.10, F01D4.3, C03C10.2, C14A4.13, W06F12.3, CDK-1, C27D8.1, ABT-5, CDK-2, F54H5.2, W03F8.2, F26E4.5, ZK596.2, CKB-3, C09B9.4, ZC581.7, F57B9.8, OLD-1, ZC581.2, M7.7, M04C3.1, F26A1.4, KIN-21, KIN-24, F22B3.8, C27D6.11, T19D12.5, K04C1.5, B0207.7, C56C10.6, Y47G6A.13, MMAB-1, GPA-6, Y69E1A.3, H05L14.1, F40F8.1, KIN-9, KIN-5, RFC-4, F57C12.2, KLP-17, T06…	613	1120	7243	1.43476	0.000349996	8.75106e-05	0.0043485
INTERPRO	IPR017442:Serine/threonine protein kinase-related	49	2.23336	4.32381e-06	PRK-2, T19D12.5, K04C1.5, CKK-1, B0207.7, Y69F12A.1, C56C10.6, C05C12.1, F26A1.3, D2045.7, Y47G6A.13, CDK-4, T05C12.1, C08F8.6, C03C10.2, W06F12.3, T15B12.2, C27D8.1, CDK-1, CDK-2, F41G3.5, F54H5.2, C04G2.2, B0218.5, TAG-344, ZK596.2, F36H12.9, ZK354.6, F38E1.3, W03G9.5, GSKA-3, W01B6.2, F35C11.3, Y39G8B.5, NEKL-4, NEKL-1, ZK354.2, F39F10.3, Y105C5A.24, M7.7, C50F4.10, GCY-11, Y38H8A.4, F53C3.1, …	1263	265	13633	1.9959	0.00365558	0.000174379	0.00668663
GOTERM_MF_2	GO:0016787~hydrolase activity	179	8.15861	6.16417e-06	R06B10.1, Y71H2AM.25, RPT-4, CRN-5, ZK484.7, C31H1.5, C37H5.13, CPI-1, DPF-2, Y19D10B.6, C29F5.3, F23B12.1, ABT-5, CDD-1, T22C1.8, F42G10.1, ZK643.2, PCP-3, ZK809.1, Y62E10A.13, D2021.4, SUL-2, T26E3.7, C07E3.4, F42C5.5, F55H12.5, F45E1.5, NAS-37, NAS-38, F20H11.4, PAF-1, NAS-31, SUL-3, Y80D3A.8, ZK262.3, Y105C5B.15, Y39B6A.30, Y66A7A.2, F26B1.5, K11E4.1, ASM-2, C04E6.7, TRE-5, R08C7.8, C08F11.7,…	780	1508	8884	1.35197	0.000295837	9.86221e-05	0.00588267
GOTERM_BP_1	GO:0008152~metabolic process	380	17.32	6.5118e-06	CKK-1, C31H2.4, Y71H2AM.25, LYS-3, R10D12.10, ZK484.7, C31H1.5, C37H5.13, DPF-2, Y19D10B.6, NHR-7, C14A4.13, C27D8.1, E04F6.4, F54H5.2, SKR-15, T22C1.8, ZK643.2, LYS-7, NHR-140, K07E1.1, NHR-147, Y62E10A.13, SUL-2, C09B9.4, C07E3.4, F42C5.5, F57B9.8, F55H12.5, OLD-1, NAS-37, NAS-38, UNC-120, M7.7, CYC-2.2, PAF-1, UGT-2, KIN-21, UGT-54, KIN-24, NAS-31, SUL-3, ZK262.3, LYS-10, C27D6.11, F55D12.6, U…	728	3776	8513	1.1768	0.000123717	0.000123717	0.00488012
GOTERM_MF_2	GO:0001882~nucleoside binding	128	5.83409	1.27059e-05	CKK-1, C18H7.4, F26A1.3, RPT-4, CDK-4, R10D12.10, F01D4.3, C03C10.2, C14A4.13, W06F12.3, CDK-1, C27D8.1, ABT-5, CDK-2, F54H5.2, W03F8.2, F26E4.5, ZK596.2, CKB-3, C09B9.4, ZC581.7, F57B9.8, OLD-1, ZC581.2, M7.7, M04C3.1, F26A1.4, KIN-21, KIN-24, F22B3.8, C27D6.11, T19D12.5, K04C1.5, B0207.7, C56C10.6, Y47G6A.13, ACDH-5, MMAB-1, Y69E1A.3, H05L14.1, ACDH-8, F40F8.1, KIN-9, KIN-5, RFC-4, KLP-17, T06C…	780	1017	8884	1.43352	0.000609703	0.000152461	0.0121254
GOTERM_MF_3	GO:0017076~purine nucleotide binding	140	6.38104	1.30859e-05	CKK-1, C18H7.4, F26A1.3, RPT-4, CDK-4, R10D12.10, F01D4.3, C03C10.2, C14A4.13, W06F12.3, CDK-1, C27D8.1, ABT-5, F54H5.2, CDK-2, W03F8.2, F26E4.5, ZK596.2, CKB-3, C09B9.4, ZC581.7, F57B9.8, OLD-1, ZC581.2, M7.7, M04C3.1, F26A1.4, KIN-21, KIN-24, F22B3.8, C27D6.11, T19D12.5, K04C1.5, B0207.7, C56C10.6, Y47G6A.13, ACDH-5, MMAB-1, GPA-6, Y69E1A.3, H05L14.1, ACDH-8, F40F8.1, KIN-9, KIN-5, RFC-4, F57C1…	613	1187	7243	1.39359	0.00113783	0.00022767	0.0141418
INTERPRO	IPR009658:Protein of unknown function DUF1248	8	0.364631	1.35382e-05	F22B5.5, C28D4.7, ZK1248.5, C28D4.8, C28D4.4, F36D3.8, K08A2.2, T09F5.10	1263	11	13633	7.85028	0.0114015	0.000521089	0.020935
INTERPRO	IPR008498:Protein of unknown function DUF780, Caenorhabditis species	7	0.319052	1.47861e-05	NSPD-7, NSPD-6, NSPD-5, NSPD-4, NSPD-9, NSPD-10, NSPD-1, NSPD-2, NSPD-3	1263	8	13633	9.44487	0.0124459	0.000544371	0.0228645
GOTERM_MF_5	GO:0032559~adenyl ribonucleotide binding	125	5.69736	1.93164e-05	CKK-1, C18H7.4, F26A1.3, RPT-4, CDK-4, R10D12.10, F01D4.3, C03C10.2, C14A4.13, W06F12.3, CDK-1, C27D8.1, ABT-5, CDK-2, F54H5.2, W03F8.2, F26E4.5, ZK596.2, CKB-3, C09B9.4, ZC581.7, F57B9.8, OLD-1, ZC581.2, M7.7, M04C3.1, F26A1.4, KIN-21, KIN-24, F22B3.8, C27D6.11, T19D12.5, K04C1.5, B0207.7, C56C10.6, Y47G6A.13, MMAB-1, Y69E1A.3, H05L14.1, F40F8.1, KIN-9, KIN-5, RFC-4, KLP-17, T06C10.3, NEKL-4, NE…	468	944	4951	1.40083	0.00223821	0.000746627	0.0220355
SMART	SM00034:CLECT	48	2.18778	2.0043e-05	CLEC-210, C43H6.6, C49C3.11, CLEC-149, CLEC-66, CLEC-85, CLEC-260, CLEC-184, CLEC-28, CLEC-83, CLEC-123, CLEC-27, CLEC-26, CLEC-180, CLEC-143, CLEC-41, CLEC-22, CLEC-40, CLEC-242, CLEC-245, CLEC-246, CLEC-42, CLEC-222, CLEC-10, CLEC-117, CLEC-80, CLEC-7, CLEC-139, CLEC-17, CLEC-194, CLEC-173, CLEC-170, CLEC-4, CLEC-71, CLEC-151, CLEC-36, CLEC-72, CLEC-73, CLEC-31, CLEC-52, CLEC-33, CLEC-51, CLEC-…	565	251	5537	1.8741	0.00352138	0.00058776	0.0245924
GOTERM_MF_4	GO:0030554~adenyl nucleotide binding	128	5.83409	5.30807e-05	CKK-1, C18H7.4, F26A1.3, RPT-4, CDK-4, R10D12.10, F01D4.3, C03C10.2, C14A4.13, W06F12.3, CDK-1, C27D8.1, ABT-5, CDK-2, F54H5.2, W03F8.2, F26E4.5, ZK596.2, CKB-3, C09B9.4, ZC581.7, F57B9.8, OLD-1, ZC581.2, M7.7, M04C3.1, F26A1.4, KIN-21, KIN-24, F22B3.8, C27D6.11, T19D12.5, K04C1.5, B0207.7, C56C10.6, Y47G6A.13, ACDH-5, MMAB-1, Y69E1A.3, H05L14.1, ACDH-8, F40F8.1, KIN-9, KIN-5, RFC-4, KLP-17, T06C…	565	1009	6132	1.37681	0.00550533	0.00137918	0.0593349
SP_PIR_KEYWORDS	cytoskeleton	30	1.36737	5.47479e-05	MSP-31, MSP-57, MSP-33, MSP-59, MSP-53, Y53C10A.15, MSP-55, DCT-9, F58A6.9, MSP-10, C15H11.1, ARX-7, F36H12.3, MSP-64, C10H11.7, C35E7.9, F52F12.8, MSP-40, F13A7.1, CHE-13, MSP-152, T22B3.3, ZK354.7, F58E6.5, T05D4.5, C35A5.4, K05F1.9, W03D8.5, MSP-81, Y53F4B.19, C36H8.1, C01G10.14, MSP-79, C25D7.1, MSP-77, MSP-76, SPE-26, F53B6.4, F21H7.5, MSP-142, Y116A8A.2, F42A9.7, C14A4.8	2132	125	19674	2.21471	0.0119185	0.00597713	0.0696173
GOTERM_MF_2	GO:0030246~carbohydrate binding	33	1.5041	5.75963e-05	CLEC-149, CLEC-85, CLEC-83, UGT-25, CLEC-180, UGT-47, UGT-40, C53D6.7, F54C1.1, Y73F4A.3, Y73F4A.2, CLEC-10, UGT-16, CLEC-117, CLEC-80, CLEC-139, AMAN-3, CLEC-173, UGT-30, CLEC-170, UGT-2, CLEC-71, UGT-13, UGT-54, UGT-36, CLEC-72, CLEC-73, CLEC-52, CLEC-51, CLEC-79, CLEC-53, UGT-8, UGT-7	780	177	8884	2.12351	0.00276088	0.000552788	0.054954
INTERPRO	IPR003235:Nematode insulin-related peptide, beta type	10	0.455789	0.000119437	INS-7, INS-33, DAF-28, INS-19, INS-37, INS-28, INS-24, INS-5, INS-6, INS-26	1263	23	13633	4.6931	0.0962198	0.00420651	0.184551
GOTERM_MF_3	GO:0005102~receptor binding	18	0.820419	0.0001291	C49C8.5, DAF-7, NLP-13, INS-28, INS-19, INS-37, LET-756, INS-24, FLP-3, INS-26, INS-7, INS-33, LEV-8, DAF-28, INS-1, Y43C5A.2, INS-5, INS-6	613	75	7243	2.83576	0.0111696	0.00187032	0.139438
INTERPRO	IPR002900:Protein of unknown function DUF38, Caenorhabditis species	39	1.77758	0.000232748	FTR-1, FBXA-89, FBXA-111, T08E11.1, FBXA-83, FBXA-192, FBXA-155, FBXA-202, FBXA-136, FBXA-135, FBXA-170, FBXA-196, T08E11.8, FBXA-27, Y20C6A.1, FBXA-134, FBXA-224, FBXA-158, FBXA-153, F47H4.2, FBXA-44, FBXA-78, F40D4.12, C17C3.5, FBXA-101, FOG-2, K10G4.5, FBXA-106, FBXA-104, FBXA-162, FBXA-181, FBXA-30, F58E2.4, FBXA-185, C52E2.4, FBXA-188, FBXA-189, FBXA-166, C52E2.5	1263	227	13633	1.8545	0.178941	0.0078554	0.359343
GOTERM_MF_4	GO:0032555~purine ribonucleotide binding	136	6.19872	0.000235006	CKK-1, C18H7.4, F26A1.3, RPT-4, CDK-4, R10D12.10, F01D4.3, C03C10.2, C14A4.13, W06F12.3, CDK-1, C27D8.1, ABT-5, CDK-2, F54H5.2, W03F8.2, F26E4.5, ZK596.2, CKB-3, C09B9.4, ZC581.7, F57B9.8, OLD-1, ZC581.2, M7.7, M04C3.1, F26A1.4, KIN-21, KIN-24, F22B3.8, C27D6.11, T19D12.5, K04C1.5, B0207.7, C56C10.6, Y47G6A.13, MMAB-1, GPA-6, Y69E1A.3, H05L14.1, F40F8.1, KIN-9, KIN-5, RFC-4, F57C12.2, KLP-17, T06…	565	1120	6132	1.31788	0.0241472	0.00487677	0.262453
INTERPRO	IPR000210:BTB/POZ-like	28	1.27621	0.000366836	F22E5.6, ZC239.14, BTB-2, BTB-17, SDZ-35, BATH-27, F14D2.15, T05E12.3, BATH-1, BATH-24, BATH-21, BATH-9, BATH-2, BATH-46, BATH-5, F47D12.7, F55B11.7, KEL-10, VM106R.1, B0281.6, F27C8.5, BATH-13, C17F4.8, BTB-12, C17H12.12, F22E5.11, F22E5.12, F22E5.8	1263	146	13633	2.07011	0.267115	0.0118814	0.565814
PIR_SUPERFAMILY	PIRSF015994:Caenorhabditis elegans hypothetical protein F36D3.5	5	0.227894	0.00045055	F26D2.10, C18H2.5, T08G3.7, F36D3.5, F37A4.4	454	5	4541	10.0022	0.139737	0.0724965	0.610188
GOTERM_MF_FAT	GO:0005524~ATP binding	125	5.69736	0.000475885	CKK-1, C18H7.4, F26A1.3, RPT-4, CDK-4, R10D12.10, F01D4.3, C03C10.2, C14A4.13, W06F12.3, CDK-1, C27D8.1, ABT-5, CDK-2, F54H5.2, W03F8.2, F26E4.5, ZK596.2, CKB-3, C09B9.4, ZC581.7, F57B9.8, OLD-1, ZC581.2, M7.7, M04C3.1, F26A1.4, KIN-21, KIN-24, F22B3.8, C27D6.11, T19D12.5, K04C1.5, B0207.7, C56C10.6, Y47G6A.13, MMAB-1, Y69E1A.3, H05L14.1, F40F8.1, KIN-9, KIN-5, RFC-4, KLP-17, T06C10.3, NEKL-4, NE…	671	942	6686	1.32222	0.175729	0.0212439	0.663155
GOTERM_MF_FAT	GO:0032559~adenyl ribonucleotide binding	125	5.69736	0.000516242	CKK-1, C18H7.4, F26A1.3, RPT-4, CDK-4, R10D12.10, F01D4.3, C03C10.2, C14A4.13, W06F12.3, CDK-1, C27D8.1, ABT-5, CDK-2, F54H5.2, W03F8.2, F26E4.5, ZK596.2, CKB-3, C09B9.4, ZC581.7, F57B9.8, OLD-1, ZC581.2, M7.7, M04C3.1, F26A1.4, KIN-21, KIN-24, F22B3.8, C27D6.11, T19D12.5, K04C1.5, B0207.7, C56C10.6, Y47G6A.13, MMAB-1, Y69E1A.3, H05L14.1, F40F8.1, KIN-9, KIN-5, RFC-4, KLP-17, T06C10.3, NEKL-4, NE…	671	944	6686	1.31942	0.189131	0.0207466	0.719204
GOTERM_MF_4	GO:0005179~hormone activity	13	0.592525	0.00054983	INS-7, INS-33, DAF-28, INS-19, NLP-13, INS-37, INS-28, INS-1, INS-24, INS-5, FLP-3, INS-6, INS-26	565	45	6132	3.13534	0.055593	0.00948771	0.613062
GOTERM_BP_5	GO:0030259~lipid glycosylation	12	0.546946	0.000563119	UGT-30, UGT-2, UGT-13, UGT-36, UGT-54, UGT-25, UGT-47, UGT-16, F54C1.1, UGT-8, UGT-40, UGT-7	546	44	6749	3.37113	0.206663	0.0452459	0.785662
GOTERM_MF_FAT	GO:0030246~carbohydrate binding	33	1.5041	0.000634861	CLEC-149, CLEC-85, CLEC-83, UGT-25, CLEC-180, UGT-47, UGT-40, C53D6.7, F54C1.1, Y73F4A.3, Y73F4A.2, CLEC-10, UGT-16, CLEC-117, CLEC-80, CLEC-139, AMAN-3, CLEC-173, UGT-30, CLEC-170, UGT-2, CLEC-71, UGT-13, UGT-54, UGT-36, CLEC-72, CLEC-73, CLEC-52, CLEC-51, CLEC-79, CLEC-53, UGT-8, UGT-7	671	177	6686	1.85774	0.227277	0.023167	0.883779
GOTERM_BP_FAT	GO:0030259~lipid glycosylation	12	0.546946	0.00073847	UGT-30, UGT-2, UGT-13, UGT-36, UGT-54, UGT-25, UGT-47, UGT-16, F54C1.1, UGT-8, UGT-40, UGT-7	654	44	7838	3.26856	0.438396	0.0916811	1.12403
INTERPRO	IPR008271:Serine/threonine protein kinase, active site	35	1.59526	0.00105841	PRK-2, T19D12.5, K04C1.5, CKK-1, F26A1.3, Y47G6A.13, CDK-4, C08F8.6, C03C10.2, T15B12.2, W06F12.3, CDK-1, F41G3.5, CDK-2, C04G2.2, TAG-344, ZK596.2, ZK354.6, C39H7.1, GSKA-3, W01B6.2, Y39G8B.5, NEKL-4, NEKL-1, F39F10.3, ZC581.2, C50F4.10, F26A1.4, Y38H8A.4, Y38H8A.3, F49C5.4, K11C4.1, F32B6.10, Y106G6E.1, C27D6.11	1263	212	13633	1.78205	0.592186	0.0326744	1.62437
GOTERM_CC_1	GO:0005576~extracellular region	46	2.09663	0.00118979	SCL-25, SCL-23, SCL-24, SCL-21, DAF-7, INS-28, C06A8.6, NAS-25, T19D2.1, Y52B11A.8, INS-24, FLP-3, INS-26, INS-7, FLP-1, INS-33, GPN-1, CLEC-180, C07A4.3, INS-1, PXN-1, NAS-8, INS-5, C03G6.5, SCL-3, INS-6, NLP-31, SCL-14, SCL-17, FLP-19, Y73F4A.2, FLP-14, INS-37, INS-19, NLP-13, C08F11.12, Y45F10C.2, FLP-13, NAS-37, NAS-38, DAF-28, NAS-31, ZK262.3, F32A5.4, COL-14, ASM-2	882	311	9662	1.6203	0.0130102	0.0130102	0.738877
GOTERM_MF_FAT	GO:0005179~hormone activity	13	0.592525	0.00119125	INS-7, INS-33, DAF-28, INS-19, NLP-13, INS-37, INS-28, INS-1, INS-24, INS-5, FLP-3, INS-6, INS-26	671	45	6686	2.87856	0.383646	0.0395255	1.65234
INTERPRO	IPR011333:BTB/POZ fold	28	1.27621	0.00129164	F22E5.6, ZC239.14, BTB-2, F54F7.10, BTB-17, SDZ-35, BATH-27, F14D2.15, T05E12.3, BATH-1, BATH-24, SKR-15, BATH-21, BATH-9, BATH-2, BATH-46, BATH-5, SKR-5, SKR-7, VM106R.1, B0281.6, C17F4.8, F27C8.5, BATH-13, BTB-12, F22E5.11, F22E5.12, F22E5.8	1263	158	13633	1.91289	0.66537	0.038343	1.97899
SMART	SM00225:BTB	28	1.27621	0.00144166	F22E5.6, ZC239.14, BTB-2, BTB-17, SDZ-35, BATH-27, F14D2.15, T05E12.3, BATH-1, BATH-24, BATH-21, BATH-9, BATH-2, BATH-46, BATH-5, F47D12.7, F55B11.7, KEL-10, VM106R.1, B0281.6, F27C8.5, BATH-13, C17F4.8, BTB-12, C17H12.12, F22E5.11, F22E5.12, F22E5.8	565	146	5537	1.87945	0.224242	0.0356235	1.75479
PIR_SUPERFAMILY	PIRSF038285:cuticle collagen	17	0.77484	0.00180613	COL-13, COL-49, COL-58, COL-12, BLI-2, COL-150, COL-180, COL-175, COL-60, COL-88, COL-104, COL-79, COL-111, COL-68, COL-77, COL-61, COL-14	454	73	4541	2.32928	0.453267	0.182304	2.42534
INTERPRO	IPR013069:BTB/POZ	20	0.911577	0.001865	F55B11.7, BTB-2, F47D12.7, KEL-10, BTB-17, BATH-27, BATH-26, ZC204.12, F14D2.15, BATH-24, BATH-1, BATH-13, F27C8.5, BATH-21, BTB-12, C17H12.12, BATH-9, BATH-2, BATH-46, BATH-5	1263	100	13633	2.15883	0.794257	0.053062	2.84567
INTERPRO	IPR008574:Protein of unknown function DUF856, Caenorhabditis species	5	0.227894	0.00203451	T16A9.5, F58A6.5, W03D8.9, K06A5.2, Y69E1A.1	1263	7	13633	7.7101	0.821824	0.0558776	3.10052
COG_ONTOLOGY	Defense mechanisms	8	0.364631	0.00229089	PGP-7, PGP-14, ABT-5, LACT-8, PGP-8, CFT-1, LACT-1, PGP-3	74	30	1118	4.02883	0.0492055	0.0492055	1.77897
GOTERM_MF_FAT	GO:0030554~adenyl nucleotide binding	128	5.83409	0.00242147	CKK-1, C18H7.4, F26A1.3, RPT-4, CDK-4, R10D12.10, F01D4.3, C03C10.2, C14A4.13, W06F12.3, CDK-1, C27D8.1, ABT-5, CDK-2, F54H5.2, W03F8.2, F26E4.5, ZK596.2, CKB-3, C09B9.4, ZC581.7, F57B9.8, OLD-1, ZC581.2, M7.7, M04C3.1, F26A1.4, KIN-21, KIN-24, F22B3.8, C27D6.11, T19D12.5, K04C1.5, B0207.7, C56C10.6, Y47G6A.13, ACDH-5, MMAB-1, Y69E1A.3, H05L14.1, ACDH-8, F40F8.1, KIN-9, KIN-5, RFC-4, KLP-17, T06C…	671	1009	6686	1.26405	0.626302	0.0729206	3.33212
GOTERM_MF_FAT	GO:0001883~purine nucleoside binding	128	5.83409	0.00248136	CKK-1, C18H7.4, F26A1.3, RPT-4, CDK-4, R10D12.10, F01D4.3, C03C10.2, C14A4.13, W06F12.3, CDK-1, C27D8.1, ABT-5, CDK-2, F54H5.2, W03F8.2, F26E4.5, ZK596.2, CKB-3, C09B9.4, ZC581.7, F57B9.8, OLD-1, ZC581.2, M7.7, M04C3.1, F26A1.4, KIN-21, KIN-24, F22B3.8, C27D6.11, T19D12.5, K04C1.5, B0207.7, C56C10.6, Y47G6A.13, ACDH-5, MMAB-1, Y69E1A.3, H05L14.1, ACDH-8, F40F8.1, KIN-9, KIN-5, RFC-4, KLP-17, T06C…	671	1010	6686	1.26279	0.635301	0.0695145	3.41321
PIR_SUPERFAMILY	PIRSF016383:DUF856_CAE_spp	5	0.227894	0.00267659	T16A9.5, F58A6.5, W03D8.9, K06A5.2, Y69E1A.1	454	7	4541	7.14443	0.591466	0.200521	3.57466
PIR_SUPERFAMILY	PIRSF000925:tyrosine-protein phosphatase	6	0.273473	0.00268121	C17H12.3, T27A3.5, C33H5.16, ZK484.7, F47B3.7, Y48G9A.9	454	11	4541	5.45575	0.592097	0.164183	3.58072
GOTERM_CC_5	GO:0005856~cytoskeleton	36	1.64084	0.00271867	MSP-57, MSP-31, MAX-1, MSP-59, MSP-33, MSP-53, Y53C10A.15, MSP-55, F58A6.9, MSP-10, C15H11.1, ARX-7, F36H12.3, MSP-64, C10H11.7, C35E7.9, CHE-3, TBB-6, C56G7.3, F52F12.8, MSP-40, F13A7.1, CHE-13, MSP-152, IFP-1, T22B3.3, ZK354.7, F58E6.5, KLP-17, T05D4.5, C35A5.4, K05F1.9, W03D8.5, MSP-81, Y53F4B.19, Y113G7C.1, C36H8.1, C01G10.14, TMD-2, MSP-79, C25D7.1, MSP-77, MSP-76, SPE-26, F53B6.4, F21H7.5, …	809	235	8803	1.66693	0.307551	0.1153	3.14124
GOTERM_CC_4	GO:0005856~cytoskeleton	36	1.64084	0.00275392	MSP-57, MSP-31, MAX-1, MSP-59, MSP-33, MSP-53, Y53C10A.15, MSP-55, F58A6.9, MSP-10, C15H11.1, ARX-7, F36H12.3, MSP-64, C10H11.7, C35E7.9, CHE-3, TBB-6, C56G7.3, F52F12.8, MSP-40, F13A7.1, CHE-13, MSP-152, IFP-1, T22B3.3, ZK354.7, F58E6.5, KLP-17, T05D4.5, C35A5.4, K05F1.9, W03D8.5, MSP-81, Y53F4B.19, Y113G7C.1, C36H8.1, C01G10.14, TMD-2, MSP-79, C25D7.1, MSP-77, MSP-76, SPE-26, F53B6.4, F21H7.5, …	812	235	8829	1.66567	0.305122	0.0869866	3.16893
INTERPRO	IPR006588:Protein of unknown function PAW	8	0.364631	0.00281099	F35F10.1, F35F10.4, T20D4.5, C04E12.10, C04E12.2, T20D4.3, C17B7.5, C04E12.4, Y50D4B.4	1263	22	13633	3.92514	0.907843	0.0740284	4.25996
GOTERM_BP_FAT	GO:0007218~neuropeptide signaling pathway	12	0.546946	0.00315554	NLP-31, FLP-1, FLP-19, NLP-9, FLP-14, NLP-13, NLP-16, NLP-14, FLP-8, FLP-13, NLP-6, FLP-3	654	52	7838	2.7657	0.915277	0.297159	4.72102
GOTERM_MF_FAT	GO:0001882~nucleoside binding	128	5.83409	0.00324176	CKK-1, C18H7.4, F26A1.3, RPT-4, CDK-4, R10D12.10, F01D4.3, C03C10.2, C14A4.13, W06F12.3, CDK-1, C27D8.1, ABT-5, CDK-2, F54H5.2, W03F8.2, F26E4.5, ZK596.2, CKB-3, C09B9.4, ZC581.7, F57B9.8, OLD-1, ZC581.2, M7.7, M04C3.1, F26A1.4, KIN-21, KIN-24, F22B3.8, C27D6.11, T19D12.5, K04C1.5, B0207.7, C56C10.6, Y47G6A.13, ACDH-5, MMAB-1, Y69E1A.3, H05L14.1, ACDH-8, F40F8.1, KIN-9, KIN-5, RFC-4, KLP-17, T06C…	671	1017	6686	1.2541	0.732408	0.0841349	4.43732
SP_PIR_KEYWORDS	neuropeptide	11	0.501367	0.00392264	NLP-31, FLP-1, FLP-19, NLP-9, FLP-14, NLP-13, NLP-16, NLP-14, FLP-13, NLP-6, FLP-3	2132	36	19674	2.81965	0.577154	0.249425	4.87652
SMART	SM00613:PAW	8	0.364631	0.00477358	F35F10.1, F35F10.4, T20D4.5, C04E12.10, C04E12.2, T20D4.3, C17B7.5, C04E12.4, Y50D4B.4	565	22	5537	3.56364	0.569221	0.0999186	5.70273
GOTERM_MF_2	GO:0000166~nucleotide binding	147	6.70009	0.0047785	CKK-1, C18H7.4, F26A1.3, RPT-4, CDK-4, R10D12.10, CPB-2, F01D4.3, C03C10.2, C14A4.13, W06F12.3, CDK-1, C27D8.1, ABT-5, F54H5.2, CDK-2, W03F8.2, F26E4.5, ZK596.2, CKB-3, C09B9.4, ZC581.7, F57B9.8, OLD-1, M7.7, ZC581.2, M04C3.1, F26A1.4, KIN-21, KIN-24, F22B3.8, C27D6.11, T19D12.5, K04C1.5, B0207.7, C56C10.6, Y47G6A.13, ACDH-5, MMAB-1, GPA-6, Y69E1A.3, H05L14.1, ACDH-8, F40F8.1, KIN-9, R06C1.4, KIN…	780	1369	8884	1.223	0.205401	0.0375947	4.46841
INTERPRO	IPR001357:BRCT	9	0.41021	0.00484456	F26D2.10, C18H2.5, T08G3.7, F36D3.5, K09D9.11, C01G10.1, F56H1.3, F37A4.4, C18H2.1	1263	30	13633	3.23824	0.983647	0.120623	7.23529
INTERPRO	IPR002083:MATH	17	0.77484	0.00510105	MATH-41, MATH-42, MATH-1, MATH-44, MATH-4, MATH-38, MATH-28, MATH-15, BATH-26, BATH-24, BATH-1, BATH-13, BATH-21, BATH-9, BATH-2, BATH-46, BATH-5	1263	86	13633	2.13373	0.986854	0.123012	7.60436
SP_PIR_KEYWORDS	kinase	44	2.00547	0.00555171	R11E3.1, C35E7.10, CKK-1, KIN-26, C18H7.4, CDK-4, Y4C6A.1, F01D4.3, Y69E1A.3, C25A8.5, Y52D5A.2, C03C10.2, C55C3.4, CDK-1, CDK-2, W03F8.2, F40F8.1, F26E4.5, KIN-9, CKB-3, Y116A8C.38, KIN-5, FRK-1, K09B11.5, T06C10.3, W01B6.5, NEKL-4, ZC581.7, F57B9.8, NEKL-1, OLD-1, D1044.1, T25B9.4, T25B9.5, ZK622.1, C34F11.5, SPE-8, KIN-21, KIN-24, F59A3.8, F22B3.8, Y116A8C.24, T21G5.1, Y43C5B.2	2132	268	19674	1.51504	0.704537	0.262732	6.83657
SP_PIR_KEYWORDS	phosphoric monoester hydrolase	10	0.455789	0.00558427	F49E11.7, Y105C5B.3, R08C7.8, F42G8.8, ZK938.1, F52H3.6, GSP-4, Y69E1A.4, Y40H4A.2, C47A4.3	2132	32	19674	2.88374	0.706648	0.217512	6.87535
PIR_SUPERFAMILY	PIRSF000908:serine/threonine-protein phosphatase, conventional type	9	0.41021	0.0059849	F49E11.7, F23B12.1, F42G8.8, ZK938.1, F52H3.6, GSP-4, F26B1.5, Y69E1A.4, Y40H4A.2	454	29	4541	3.10413	0.865335	0.284061	7.82939
GOTERM_CC_FAT	GO:0005576~extracellular region	46	2.09663	0.00724562	SCL-25, SCL-23, SCL-24, SCL-21, DAF-7, INS-28, C06A8.6, NAS-25, T19D2.1, Y52B11A.8, INS-24, FLP-3, INS-26, INS-7, FLP-1, INS-33, GPN-1, CLEC-180, C07A4.3, INS-1, PXN-1, NAS-8, INS-5, C03G6.5, SCL-3, INS-6, NLP-31, SCL-14, SCL-17, FLP-19, Y73F4A.2, FLP-14, INS-37, INS-19, NLP-13, C08F11.12, Y45F10C.2, FLP-13, NAS-37, NAS-38, DAF-28, NAS-31, ZK262.3, F32A5.4, COL-14, ASM-2	796	311	7912	1.47018	0.703119	0.703119	8.46515
INTERPRO	IPR002213:UDP-glucuronosyl/UDP-glucosyltransferase	16	0.729262	0.00770792	K02E11.3, UGT-16, UGT-42, F22D6.15, UGT-30, UGT-2, UGT-13, UGT-54, UGT-25, UGT-36, UGT-47, T19H12.3, UGT-8, F54C1.1, UGT-40, UGT-7	1263	82	13633	2.10617	0.998575	0.175322	11.2783
GOTERM_BP_5	GO:0030258~lipid modification	12	0.546946	0.00774207	UGT-30, UGT-2, UGT-13, UGT-36, UGT-54, UGT-25, UGT-47, UGT-16, F54C1.1, UGT-8, UGT-40, UGT-7	546	60	6749	2.47216	0.959008	0.412803	10.3122
SMART	SM00292:BRCT	9	0.41021	0.00849582	F26D2.10, C18H2.5, T08G3.7, F36D3.5, K09D9.11, C01G10.1, F56H1.3, F37A4.4, C18H2.1	565	30	5537	2.94	0.777238	0.153674	9.94051
GOTERM_MF_FAT	GO:0032553~ribonucleotide binding	136	6.19872	0.00851713	CKK-1, C18H7.4, F26A1.3, RPT-4, CDK-4, R10D12.10, F01D4.3, C03C10.2, C14A4.13, W06F12.3, CDK-1, C27D8.1, ABT-5, CDK-2, F54H5.2, W03F8.2, F26E4.5, ZK596.2, CKB-3, C09B9.4, ZC581.7, F57B9.8, OLD-1, ZC581.2, M7.7, M04C3.1, F26A1.4, KIN-21, KIN-24, F22B3.8, C27D6.11, T19D12.5, K04C1.5, B0207.7, C56C10.6, Y47G6A.13, MMAB-1, GPA-6, Y69E1A.3, H05L14.1, F40F8.1, KIN-9, KIN-5, RFC-4, F57C12.2, KLP-17, T06…	671	1120	6686	1.20994	0.968969	0.195109	11.2693
GOTERM_MF_FAT	GO:0032555~purine ribonucleotide binding	136	6.19872	0.00851713	CKK-1, C18H7.4, F26A1.3, RPT-4, CDK-4, R10D12.10, F01D4.3, C03C10.2, C14A4.13, W06F12.3, CDK-1, C27D8.1, ABT-5, CDK-2, F54H5.2, W03F8.2, F26E4.5, ZK596.2, CKB-3, C09B9.4, ZC581.7, F57B9.8, OLD-1, ZC581.2, M7.7, M04C3.1, F26A1.4, KIN-21, KIN-24, F22B3.8, C27D6.11, T19D12.5, K04C1.5, B0207.7, C56C10.6, Y47G6A.13, MMAB-1, GPA-6, Y69E1A.3, H05L14.1, F40F8.1, KIN-9, KIN-5, RFC-4, F57C12.2, KLP-17, T06…	671	1120	6686	1.20994	0.968969	0.195109	11.2693
SP_PIR_KEYWORDS	Lectin	23	1.04831	0.00936376	CLEC-10, CLEC-117, CLEC-80, CLEC-149, CLEC-139, CLEC-173, CLEC-85, CLEC-4, CLEC-28, CLEC-83, CLEC-170, CLEC-71, CLEC-72, CLEC-180, CLEC-73, CLEC-31, CLEC-22, CLEC-52, CLEC-51, CLEC-33, CLEC-53, C53D6.7, CLEC-42	2132	120	19674	1.76869	0.872587	0.290637	11.2786
GOTERM_BP_FAT	GO:0030258~lipid modification	12	0.546946	0.00975258	UGT-30, UGT-2, UGT-13, UGT-36, UGT-54, UGT-25, UGT-47, UGT-16, F54C1.1, UGT-8, UGT-40, UGT-7	654	60	7838	2.39694	0.999526	0.615868	13.9259
GOTERM_BP_4	GO:0030258~lipid modification	12	0.546946	0.00995797	UGT-30, UGT-2, UGT-13, UGT-36, UGT-54, UGT-25, UGT-47, UGT-16, F54C1.1, UGT-8, UGT-40, UGT-7	643	60	7683	2.38974	0.985203	0.569438	13.1189
SP_PIR_KEYWORDS	cleavage on pair of basic residues	9	0.41021	0.00997578	INS-7, NLP-31, FLP-1, FLP-19, DAF-7, FLP-14, FLP-13, FLP-3, INS-6	2132	29	19674	2.86385	0.888716	0.269237	11.9733
GOTERM_CC_FAT	GO:0005856~cytoskeleton	36	1.64084	0.0110004	MSP-57, MSP-31, MAX-1, MSP-59, MSP-33, MSP-53, Y53C10A.15, MSP-55, F58A6.9, MSP-10, C15H11.1, ARX-7, F36H12.3, MSP-64, C10H11.7, C35E7.9, CHE-3, TBB-6, C56G7.3, F52F12.8, MSP-40, F13A7.1, CHE-13, MSP-152, IFP-1, T22B3.3, ZK354.7, F58E6.5, KLP-17, T05D4.5, C35A5.4, K05F1.9, W03D8.5, MSP-81, Y53F4B.19, Y113G7C.1, C36H8.1, C01G10.14, TMD-2, MSP-79, C25D7.1, MSP-77, MSP-76, SPE-26, F53B6.4, F21H7.5, …	796	235	7912	1.52268	0.84233	0.602923	12.5883
GOTERM_MF_3	GO:0005529~sugar binding	17	0.77484	0.0110986	CLEC-10, CLEC-117, CLEC-80, CLEC-149, CLEC-139, CLEC-173, CLEC-85, CLEC-170, CLEC-83, CLEC-71, CLEC-72, CLEC-180, CLEC-73, CLEC-52, CLEC-51, CLEC-53, C53D6.7	613	102	7243	1.96928	0.621286	0.12952	11.3629
INTERPRO	IPR018378:C-type lectin, conserved site	11	0.501367	0.011204	CLEC-4, CLEC-28, CLEC-180, CLEC-10, CLEC-41, CLEC-22, CLEC-40, CLEC-31, CLEC-33, CLEC-17, CLEC-42	1263	48	13633	2.47366	0.999928	0.238654	15.9913
SMART	SM00061:MATH	17	0.77484	0.0120412	MATH-41, MATH-42, MATH-1, MATH-44, MATH-4, MATH-38, MATH-28, MATH-15, BATH-26, BATH-24, BATH-1, BATH-13, BATH-21, BATH-9, BATH-2, BATH-46, BATH-5	565	86	5537	1.93721	0.881413	0.192014	13.8135
INTERPRO	IPR005071:Protein of unknown function DUF274	7	0.319052	0.0126878	F54E2.1, DOD-19, DOD-20, TAG-244, C18H7.11, C34H4.2, C34H4.1	1263	22	13633	3.4345	0.99998	0.259496	17.9198
KEGG_PATHWAY	cel00240:Pyrimidine metabolism	9	0.41021	0.0127502	RPB-8, RPB-7, RPB-4, CDD-1, ZK643.2, F40F8.1, RNR-2, HAP-1, RPB-9	77	65	1534	2.75844	0.560123	0.560123	12.2223
INTERPRO	IPR001534:Transthyretin-like	13	0.592525	0.0133945	TTR-29, TTR-27, TTR-28, TTR-11, TTR-23, TTR-54, TTR-43, TTR-20, TTR-14, TTR-13, TTR-21, TTR-12, NLP-4	1263	64	13633	2.19256	0.999989	0.265597	18.8238
PIR_SUPERFAMILY	PIRSF000564:kinase-related transforming protein	9	0.41021	0.0135795	F33D11.7, C50F4.10, CDK-1, Y38H8A.4, TAG-344, B0218.5, ZK596.2, CDK-4, K08H2.5	454	33	4541	2.72787	0.989607	0.479193	16.9473
INTERPRO	IPR009676:Protein of unknown function DUF1265	5	0.227894	0.0141822	Y49F6B.8, C25G4.8, C50E10.2, ZK973.8, F41C3.1	1263	11	13633	4.90643	0.999994	0.272671	19.8203
GOTERM_MF_5	GO:0008509~anion transmembrane transporter activity	10	0.455789	0.0144779	SULP-7, DCT-15, GLT-3, TTYH-1, GLT-6, ZK563.2, SULP-4, GLC-2, CLH-4, ABTS-2	468	42	4951	2.51882	0.815795	0.344873	15.3278
GOTERM_CC_3	GO:0034702~ion channel complex	13	0.592525	0.0183322	F22E5.6, ZC239.14, T05E12.3, C17F4.8, TTYH-1, VM106R.1, SDZ-35, B0281.4, F22E5.11, B0281.6, F22E5.12, GLC-2, F22E5.8	847	69	9458	2.10383	0.817721	0.346592	18.3015
GOTERM_BP_5	GO:0030704~vitelline membrane formation	6	0.273473	0.0188671	Y39F10C.1, Y54E2A.9, C08G5.3, T02H6.9, T02H6.7, R105.1	546	20	6749	3.70824	0.999602	0.673182	23.4114
GOTERM_CC_5	GO:0005887~integral to plasma membrane	15	0.683683	0.0199266	F22E5.6, ZC239.14, SNF-10, VM106R.1, B0281.4, SDZ-35, B0281.6, PAT-2, DAT-1, T05E12.3, C17F4.8, F22E5.11, F22E5.8, F22E5.12, F56F4.3	809	84	8803	1.9431	0.933944	0.493036	21.0198
GOTERM_MF_FAT	GO:0017076~purine nucleotide binding	140	6.38104	0.0199563	CKK-1, C18H7.4, F26A1.3, RPT-4, CDK-4, R10D12.10, F01D4.3, C03C10.2, C14A4.13, W06F12.3, CDK-1, C27D8.1, ABT-5, F54H5.2, CDK-2, W03F8.2, F26E4.5, ZK596.2, CKB-3, C09B9.4, ZC581.7, F57B9.8, OLD-1, ZC581.2, M7.7, M04C3.1, F26A1.4, KIN-21, KIN-24, F22B3.8, C27D6.11, T19D12.5, K04C1.5, B0207.7, C56C10.6, Y47G6A.13, ACDH-5, MMAB-1, GPA-6, Y69E1A.3, H05L14.1, ACDH-8, F40F8.1, KIN-9, KIN-5, RFC-4, F57C1…	671	1187	6686	1.17523	0.999721	0.382097	24.5557
INTERPRO	IPR009564:Protein of unknown function DUF1179	4	0.182315	0.0208342	H38K22.6, H38K22.7, C06C6.8, Y57G7A.3	1263	7	13633	6.16808	1	0.366982	27.7912
GOTERM_MF_FAT	GO:0008509~anion transmembrane transporter activity	10	0.455789	0.0209857	SULP-7, DCT-15, GLT-3, TTYH-1, GLT-6, ZK563.2, SULP-4, GLC-2, CLH-4, ABTS-2	671	42	6686	2.37244	0.999818	0.380214	25.6559
GOTERM_BP_FAT	GO:0030704~vitelline membrane formation	6	0.273473	0.0213697	Y39F10C.1, Y54E2A.9, C08G5.3, T02H6.9, T02H6.7, R105.1	654	20	7838	3.59541	1	0.846571	28.1461
GOTERM_BP_4	GO:0030704~vitelline membrane formation	6	0.273473	0.0216189	Y39F10C.1, Y54E2A.9, C08G5.3, T02H6.9, T02H6.7, R105.1	643	20	7683	3.5846	0.999899	0.784234	26.4436
INTERPRO	IPR003131:Potassium channel, voltage dependent, Kv, tetramerisation	11	0.501367	0.0219595	F22E5.6, ZC239.14, T05E12.3, C17F4.8, VM106R.1, SDZ-35, B0281.4, F22E5.11, B0281.6, F22E5.12, F22E5.8	1263	53	13633	2.24029	1	0.375106	29.0639
GOTERM_CC_5	GO:0034702~ion channel complex	13	0.592525	0.0219858	F22E5.6, ZC239.14, T05E12.3, C17F4.8, TTYH-1, VM106R.1, SDZ-35, B0281.4, F22E5.11, B0281.6, F22E5.12, GLC-2, F22E5.8	809	69	8803	2.05011	0.950272	0.451319	22.9434
GOTERM_CC_4	GO:0034702~ion channel complex	13	0.592525	0.0221045	F22E5.6, ZC239.14, T05E12.3, C17F4.8, TTYH-1, VM106R.1, SDZ-35, B0281.4, F22E5.11, B0281.6, F22E5.12, GLC-2, F22E5.8	812	69	8829	2.04857	0.947687	0.44573	22.9729
COG_ONTOLOGY	General function prediction only / Signal transduction mechanisms / Transcription / DNA replication, recombination, and repair	3	0.136737	0.0231612	K09C6.7, Y39G8B.5, C04G2.2	74	4	1118	11.3311	0.402822	0.227227	16.7565
INTERPRO	IPR004825:Insulin/IGF/relaxin	7	0.319052	0.0237301	INS-7, DAF-28, INS-19, INS-37, INS-1, INS-5, INS-6	1263	25	13633	3.02236	1	0.391123	31.0242
GOTERM_CC_5	GO:0031226~intrinsic to plasma membrane	15	0.683683	0.0240516	F22E5.6, ZC239.14, SNF-10, VM106R.1, B0281.4, SDZ-35, B0281.6, PAT-2, DAT-1, T05E12.3, C17F4.8, F22E5.11, F22E5.8, F22E5.12, F56F4.3	809	86	8803	1.89791	0.962621	0.421766	24.8302
INTERPRO	IPR015737:Testis-specific serine-threonine kinase	3	0.136737	0.0241058	Y38H8A.4, TAG-344, C27D6.11	1263	3	13633	10.7941	1	0.388652	31.4335
GOTERM_CC_4	GO:0031226~intrinsic to plasma membrane	15	0.683683	0.0241932	F22E5.6, ZC239.14, SNF-10, VM106R.1, B0281.4, SDZ-35, B0281.6, PAT-2, DAT-1, T05E12.3, C17F4.8, F22E5.11, F22E5.8, F22E5.12, F56F4.3	812	86	8829	1.89648	0.960552	0.41655	24.8723
GOTERM_MF_2	GO:0008316~structural constituent of vitelline membrane	6	0.273473	0.0261162	Y39F10C.1, Y54E2A.9, C08G5.3, T02H6.9, T02H6.7, R105.1	780	20	8884	3.41692	0.719235	0.165951	22.3186
INTERPRO	IPR004920:Protein of unknown function DUF263	5	0.227894	0.0264663	K03B4.6, ZK105.6, C07G3.8, R13D7.2, C12D5.9	1263	13	13633	4.15159	1	0.410422	33.9541
INTERPRO	IPR002544:FMRFamide-related peptide	5	0.227894	0.0264663	FLP-1, FLP-14, FLP-8, FLP-13, FLP-3	1263	13	13633	4.15159	1	0.410422	33.9541
PIR_SUPERFAMILY	PIRSF000503:glutathione transferase	7	0.319052	0.0270071	GST-41, GST-42, GST-2, GST-38, GST-7, GST-35, W10C8.4	454	24	4541	2.91731	0.999893	0.681156	31.0539
PIR_SUPERFAMILY	PIRSF028860:Caenorhabditis elegans hypothetical protein C24D10.1	3	0.136737	0.0278218	Y57G11C.6, C17H12.5, C24D10.1	454	3	4541	10.0022	0.999919	0.649058	31.8338
PIR_SUPERFAMILY	PIRSF015812:Caenorhabditis elegans hypothetical protein F57E7.1	3	0.136737	0.0278218	C33G8.4, F20A1.1, F20A1.10	454	3	4541	10.0022	0.999919	0.649058	31.8338
PIR_SUPERFAMILY	PIRSF016363:hypothetical protein, Caenorhabditis elegans C24D10.2 type	3	0.136737	0.0278218	F11G11.4, C24D10.2, C27D6.3	454	3	4541	10.0022	0.999919	0.649058	31.8338
SP_PIR_KEYWORDS	atp-binding	87	3.96536	0.0280227	C35E7.10, CKK-1, Y69F12A.1, C05C12.1, C18H7.4, RPT-4, CDK-4, PMP-4, Y73B6A.1, F01D4.3, C25A8.5, C03C10.2, C14A4.13, W06F12.3, ABT-5, C27D8.1, CDK-1, CDK-2, W03F8.2, B0218.5, TAG-344, F26E4.5, ZK596.2, CKB-3, Y116A8C.38, FRK-1, F38E1.3, K09B11.5, GLN-2, W01B6.5, ZC581.7, F57B9.8, OLD-1, Y105C5A.24, ZC581.2, C34F11.5, KIN-21, F59A3.8, Y38H8A.4, KIN-24, F53C3.1, Y38H8A.3, F22B3.8, Y116A8C.24, C27D6.…	2132	649	19674	1.23703	0.99802	0.540711	30.3398
INTERPRO	IPR014044:SCP-like extracellular	8	0.364631	0.0287904	SCL-14, SCL-25, SCL-17, SCL-23, SCL-24, SCL-21, C07A4.3, SCL-3	1263	33	13633	2.61676	1	0.430131	36.3507
INTERPRO	IPR003582:Metridin-like ShK toxin	18	0.820419	0.0306379	F01D5.5, F49F1.5, Y39G8B.9, F01D5.1, F54E4.4, F23B12.4, T28H10.2, F48G7.5, NAS-10, NAS-31, PHAT-2, PHAT-3, T20G5.8, PHAT-6, F41G3.10, NAS-8, F41G3.21, C14C6.5	1263	113	13633	1.71942	1	0.443279	38.1977
GOTERM_BP_FAT	GO:0030198~extracellular matrix organization	6	0.273473	0.0316279	Y39F10C.1, Y54E2A.9, C08G5.3, T02H6.9, T02H6.7, R105.1	654	22	7838	3.26856	1	0.918735	38.846
SP_PIR_KEYWORDS	serine/threonine-specific phosphatase	7	0.319052	0.0320497	F49E11.7, F42G8.8, ZK938.1, F52H3.6, GSP-4, Y69E1A.4, Y40H4A.2	2132	23	19674	2.80851	0.999202	0.547355	33.9231
GOTERM_BP_3	GO:0030198~extracellular matrix organization	6	0.273473	0.0322107	Y39F10C.1, Y54E2A.9, C08G5.3, T02H6.9, T02H6.7, R105.1	663	22	7908	3.25298	0.999927	0.907625	35.3048
INTERPRO	IPR005515:Vitelline membrane outer layer protein I (VOMI)	6	0.273473	0.0322185	Y39F10C.1, Y54E2A.9, C08G5.3, T02H6.9, T02H6.7, R105.1	1263	20	13633	3.23824	1	0.452837	39.7379
UP_SEQ_FEATURE	repeat:Kelch 6	3	0.136737	0.0328663	F47D12.7, SPE-26, KEL-10	255	4	3249	9.55588	1	1	38.3941
UP_SEQ_FEATURE	repeat:Kelch 3	3	0.136737	0.0328663	F47D12.7, SPE-26, KEL-10	255	4	3249	9.55588	1	1	38.3941
UP_SEQ_FEATURE	repeat:Kelch 1	3	0.136737	0.0328663	F47D12.7, SPE-26, KEL-10	255	4	3249	9.55588	1	1	38.3941
UP_SEQ_FEATURE	repeat:Kelch 5	3	0.136737	0.0328663	F47D12.7, SPE-26, KEL-10	255	4	3249	9.55588	1	1	38.3941
UP_SEQ_FEATURE	repeat:Kelch 2	3	0.136737	0.0328663	F47D12.7, SPE-26, KEL-10	255	4	3249	9.55588	1	1	38.3941
UP_SEQ_FEATURE	repeat:Kelch 4	3	0.136737	0.0328663	F47D12.7, SPE-26, KEL-10	255	4	3249	9.55588	1	1	38.3941
GOTERM_CC_5	GO:0008076~voltage-gated potassium channel complex	11	0.501367	0.0329566	F22E5.6, ZC239.14, T05E12.3, C17F4.8, VM106R.1, SDZ-35, B0281.4, F22E5.11, B0281.6, F22E5.12, F22E5.8	809	57	8803	2.09991	0.989156	0.47602	32.4893
GOTERM_CC_5	GO:0034705~potassium channel complex	11	0.501367	0.0329566	F22E5.6, ZC239.14, T05E12.3, C17F4.8, VM106R.1, SDZ-35, B0281.4, F22E5.11, B0281.6, F22E5.12, F22E5.8	809	57	8803	2.09991	0.989156	0.47602	32.4893
GOTERM_CC_4	GO:0008076~voltage-gated potassium channel complex	11	0.501367	0.0331076	F22E5.6, ZC239.14, T05E12.3, C17F4.8, VM106R.1, SDZ-35, B0281.4, F22E5.11, B0281.6, F22E5.12, F22E5.8	812	57	8829	2.09833	0.988253	0.470002	32.507
INTERPRO	IPR001283:Allergen V5/Tpx-1 related	8	0.364631	0.0334561	SCL-14, SCL-25, SCL-17, SCL-23, SCL-24, SCL-21, C07A4.3, SCL-3	1263	34	13633	2.5398	1	0.458406	40.9188
UP_SEQ_FEATURE	signal peptide	44	2.00547	0.0354505	DES-2, T16H12.9, DAF-7, HIM-4, NAS-25, Y52B11A.8, B0228.1, GLR-2, PAT-2, CPG-8, FLP-3, INS-7, F02A9.1, FLP-1, B0416.2, CLEC-180, INS-1, PXN-1, NAS-8, INS-5, C03G6.5, INS-6, NLP-31, COL-13, COL-12, ABF-2, FLP-19, Y73F4A.2, FLP-14, C08F11.12, Y45F10C.2, FLP-13, NAS-37, GLC-2, BLI-1, NAS-38, ZK512.1, TAG-209, NAS-31, ZK262.3, F32A5.4, K03H1.5, ASM-2, NCR-2	255	422	3249	1.32846	1	0.999922	40.7376
SMART	SM00078:IlGF	7	0.319052	0.0357928	INS-7, DAF-28, INS-19, INS-37, INS-1, INS-5, INS-6	565	25	5537	2.744	0.998363	0.441882	36.0633
COG_ONTOLOGY	Inorganic ion transport and metabolism	5	0.227894	0.0364782	H25K10.1, SOD-2, SOD-3, B0285.6, SUL-3	74	20	1118	3.77703	0.558476	0.238533	25.2356
GOTERM_BP_FAT	GO:0007635~chemosensory behavior	6	0.273473	0.0377352	UNC-119, TTX-3, CHE-3, CEH-37, DYF-2, CHE-13	654	23	7838	3.12645	1	0.93485	44.4887
GOTERM_BP_3	GO:0007635~chemosensory behavior	6	0.273473	0.0384179	UNC-119, TTX-3, CHE-3, CEH-37, DYF-2, CHE-13	663	23	7908	3.11155	0.999989	0.897716	40.6114
GOTERM_CC_FAT	GO:0005887~integral to plasma membrane	15	0.683683	0.0392937	F22E5.6, ZC239.14, SNF-10, VM106R.1, B0281.4, SDZ-35, B0281.6, PAT-2, DAT-1, T05E12.3, C17F4.8, F22E5.11, F22E5.8, F22E5.12, F56F4.3	796	84	7912	1.77495	0.998762	0.892631	38.5888
GOTERM_CC_FAT	GO:0034702~ion channel complex	13	0.592525	0.0405813	F22E5.6, ZC239.14, T05E12.3, C17F4.8, TTYH-1, VM106R.1, SDZ-35, B0281.4, F22E5.11, B0281.6, F22E5.12, GLC-2, F22E5.8	796	69	7912	1.8727	0.999011	0.822646	39.5825
GOTERM_MF_FAT	GO:0008316~structural constituent of vitelline membrane	6	0.273473	0.0432579	Y39F10C.1, Y54E2A.9, C08G5.3, T02H6.9, T02H6.7, R105.1	671	20	6686	2.98927	1	0.611298	46.1053
GOTERM_MF_FAT	GO:0005529~sugar binding	17	0.77484	0.0460516	CLEC-10, CLEC-117, CLEC-80, CLEC-149, CLEC-139, CLEC-173, CLEC-85, CLEC-170, CLEC-83, CLEC-71, CLEC-72, CLEC-180, CLEC-73, CLEC-52, CLEC-51, CLEC-53, C53D6.7	671	102	6686	1.66071	1	0.615979	48.2639
UP_SEQ_FEATURE	domain:MSP	5	0.227894	0.0466283	MSP-31, MSP-57, ZK1307.4, MSP-33, MSP-59, MSP-53, MSP-55, MSP-81, F58A6.9, MSP-10, MSP-79, MSP-64, MSP-77, MSP-76, MSP-142, MSP-40, ZK1307.3, MSP-152	255	18	3249	3.53922	1	0.999761	49.9505
GOTERM_CC_FAT	GO:0031226~intrinsic to plasma membrane	15	0.683683	0.0466949	F22E5.6, ZC239.14, SNF-10, VM106R.1, B0281.4, SDZ-35, B0281.6, PAT-2, DAT-1, T05E12.3, C17F4.8, F22E5.11, F22E5.8, F22E5.12, F56F4.3	796	86	7912	1.73367	0.99966	0.797537	44.1022
SMART	SM00198:SCP	8	0.364631	0.0517798	SCL-14, SCL-25, SCL-17, SCL-23, SCL-24, SCL-21, C07A4.3, SCL-3	565	34	5537	2.30588	0.999914	0.541505	47.9229
UP_SEQ_FEATURE	compositionally biased region:Asn-rich	3	0.136737	0.0519806	ZC21.3, PQN-8, ZK1067.4	255	5	3249	7.64471	1	0.999082	53.8727
PIR_SUPERFAMILY	PIRSF016383:uncharacterized conserved protein	3	0.136737	0.0519899	W03D8.9, K06A5.2, Y69E1A.1	454	4	4541	7.50165	1	0.831905	51.5735
PIR_SUPERFAMILY	PIRSF016364:Caenorhabditis elegans hypothetical protein K06H6.2	3	0.136737	0.0519899	Y39F10A.3, F28A10.5, Y55F3AM.11	454	4	4541	7.50165	1	0.831905	51.5735
GOTERM_CC_5	GO:0034703~cation channel complex	11	0.501367	0.0544659	F22E5.6, ZC239.14, T05E12.3, C17F4.8, VM106R.1, SDZ-35, B0281.4, F22E5.11, B0281.6, F22E5.12, F22E5.8	809	62	8803	1.93056	0.999479	0.611355	48.1383
GOTERM_CC_4	GO:0034703~cation channel complex	11	0.501367	0.0546984	F22E5.6, ZC239.14, T05E12.3, C17F4.8, VM106R.1, SDZ-35, B0281.4, F22E5.11, B0281.6, F22E5.12, F22E5.8	812	62	8829	1.92911	0.999404	0.604714	48.152
GOTERM_CC_FAT	GO:0034705~potassium channel complex	11	0.501367	0.0555828	F22E5.6, ZC239.14, T05E12.3, C17F4.8, VM106R.1, SDZ-35, B0281.4, F22E5.11, B0281.6, F22E5.12, F22E5.8	796	57	7912	1.91819	0.999929	0.796424	50.1214
GOTERM_CC_FAT	GO:0008076~voltage-gated potassium channel complex	11	0.501367	0.0555828	F22E5.6, ZC239.14, T05E12.3, C17F4.8, VM106R.1, SDZ-35, B0281.4, F22E5.11, B0281.6, F22E5.12, F22E5.8	796	57	7912	1.91819	0.999929	0.796424	50.1214
KEGG_PATHWAY	cel00280:Valine, leucine and isoleucine degradation	6	0.273473	0.0576539	ECH-9, Y44A6D.5, ACDH-8, ACDH-10, T02G5.4, B0272.3	77	43	1534	2.77982	0.97764	0.850468	45.298
SP_PIR_KEYWORDS	prion	8	0.364631	0.0597464	PQN-60, PQN-44, PQN-72, PQN-37, PQN-24, PQN-62, PQN-31, PQN-88	2132	33	19674	2.23708	0.999999	0.740543	54.3254
SMART	SM00254:ShKT	18	0.820419	0.0640369	F01D5.5, F49F1.5, Y39G8B.9, F01D5.1, F54E4.4, F23B12.4, T28H10.2, F48G7.5, NAS-10, NAS-31, PHAT-2, PHAT-3, T20G5.8, PHAT-6, F41G3.10, NAS-8, F41G3.21, C14C6.5	565	113	5537	1.56106	0.999991	0.591787	55.6076
GOTERM_CC_3	GO:0031143~pseudopodium	3	0.136737	0.0665876	MSP-31, MSP-57, MSP-33, MSP-59, MSP-53, MSP-55, MSP-81, F58A6.9, MSP-10, MSP-79, MSP-77, MSP-64, MSP-76, MSP-142, MSP-40, MSP-152	847	5	9458	6.69988	0.998235	0.718581	52.8959
GOTERM_BP_FAT	GO:0006813~potassium ion transport	16	0.729262	0.0686822	TWK-34, F22E5.6, ZC239.14, SLO-2, VM106R.1, TWK-29, B0281.4, SDZ-35, B0281.6, TWK-25, TWK-26, T05E12.3, C17F4.8, F22E5.11, F22E5.8, F22E5.12	654	119	7838	1.61139	1	0.990255	66.3372
SP_PIR_KEYWORDS	amidation	6	0.273473	0.0691844	NLP-31, FLP-1, FLP-19, FLP-14, FLP-13, FLP-3	2132	21	19674	2.63656	1	0.760059	59.8261
GOTERM_CC_4	GO:0031143~pseudopodium	3	0.136737	0.0698674	MSP-31, MSP-57, MSP-33, MSP-59, MSP-53, MSP-55, MSP-81, F58A6.9, MSP-10, MSP-79, MSP-77, MSP-64, MSP-76, MSP-142, MSP-40, MSP-152	812	5	8829	6.52389	0.99993	0.654333	57.0766
INTERPRO	IPR016638:Uncharacterised protein family UPF0376	7	0.319052	0.0701257	W10G11.3, T20D4.15, T28A11.3, T28A11.19, C04E12.2, T20D4.10, C03G6.5, C04E12.4	1263	32	13633	2.36122	1	0.722783	67.5155
INTERPRO	IPR016192:APOBEC/CMP deaminase, zinc-binding	3	0.136737	0.0708686	C29F5.3, CDD-1, ZK643.2	1263	5	13633	6.47648	1	0.719334	67.9146
INTERPRO	IPR007744:Protein of unknown function DUF672	4	0.182315	0.0743177	Y39F10A.3, F28A10.5, F28A10.2, Y55F3AM.11	1263	11	13633	3.92514	1	0.729688	69.7079
GOTERM_CC_2	GO:0042995~cell projection	7	0.319052	0.078161	MSP-31, MSP-57, DYF-6, MSP-33, MSP-59, MSP-53, MSP-55, MSP-81, F58A6.9, MSP-10, MSP-79, MSP-64, MSP-77, MSP-76, MSP-142, CHE-3, MSP-40, MSP-152, CHE-13, IFT-81	847	34	9458	2.29898	0.926046	0.580253	50.5822
GOTERM_CC_3	GO:0042995~cell projection	7	0.319052	0.078161	MSP-31, MSP-57, DYF-6, MSP-33, MSP-59, MSP-53, MSP-55, MSP-81, F58A6.9, MSP-10, MSP-79, MSP-64, MSP-77, MSP-76, MSP-142, CHE-3, MSP-40, MSP-152, CHE-13, IFT-81	847	34	9458	2.29898	0.99944	0.712893	58.898
INTERPRO	IPR002918:Lipase, class 2	5	0.227894	0.0783957	LIPS-17, LIPS-15, LIPS-14, LIPS-12, LIPS-11	1263	18	13633	2.99837	1	0.742273	71.7072
INTERPRO	IPR001810:Cyclin-like F-box	48	2.18778	0.0790723	F43C9.1, FBXB-106, FTR-1, FBXA-89, FBXB-16, FBXA-111, T08E11.1, Y46G5A.8, FBXA-83, FBXB-12, Y53F4B.24, FBXB-15, C52A10.3, FBXA-192, FBXA-193, FBXA-202, FBXA-170, FBXA-27, FBXA-196, Y20C6A.1, FBXA-224, FBXA-158, FBXA-153, F47H4.2, FBXA-44, C53A3.1, F55C9.14, Y6E2A.10, F15A4.2, FBXA-78, FBXA-101, FOG-2, K10G4.5, FBXB-90, FBXA-106, FBXA-104, FBXA-162, FBXA-181, FBXA-30, FBXA-145, F58E2.4, FBXA-185, …	1263	413	13633	1.25452	1	0.73861	72.0268
PIR_SUPERFAMILY	PIRSF017573:PIRSF017573	3	0.136737	0.0810107	C14A6.6, C14A6.13, W04E12.5	454	5	4541	6.00132	1	0.923092	68.2534
GOTERM_CC_FAT	GO:0031143~pseudopodium	3	0.136737	0.0821061	MSP-31, MSP-57, MSP-33, MSP-59, MSP-53, MSP-55, MSP-81, F58A6.9, MSP-10, MSP-79, MSP-77, MSP-64, MSP-76, MSP-142, MSP-40, MSP-152	796	5	7912	5.96382	0.999999	0.87048	64.7272
GOTERM_BP_3	GO:0006629~lipid metabolic process	34	1.54968	0.0863417	ZC155.4, M05B5.4, LPD-8, Y52B11A.8, C31H1.5, SPP-20, B0524.2, ECH-9, UGT-25, UGT-47, B0272.3, UGT-40, F25A2.1, F54C1.1, ACDH-10, CYP-13A10, UGT-16, T28C6.5, M110.7, Y49E10.18, STDH-1, UGT-30, PAF-1, UGT-2, UGT-13, UGT-54, UGT-36, HSD-2, ZK262.3, ZK1251.3, K11E4.1, UGT-8, ASM-2, UGT-7	663	309	7908	1.31242	1	0.987468	69.9124
SP_PIR_KEYWORDS	metalloprotein	16	0.729262	0.0865751	SOD-2, SOD-3, CYP-34A4, CYP-34A10, F42G8.8, CYP-34A6, ZK938.1, GSP-4, Y69E1A.4, F49E11.7, GLB-1, CYC-2.2, Y105C5B.3, F52H3.6, CYP-14A3, Y40H4A.2	2132	95	19674	1.55418	1	0.808451	68.395
GOTERM_CC_FAT	GO:0034703~cation channel complex	11	0.501367	0.0885044	F22E5.6, ZC239.14, T05E12.3, C17F4.8, VM106R.1, SDZ-35, B0281.4, F22E5.11, B0281.6, F22E5.12, F22E5.8	796	62	7912	1.76349	1	0.855497	67.6042
SP_PIR_KEYWORDS	iron	29	1.32179	0.089785	C27B7.6, C31H2.4, GSP-3, GSP-4, R08A2.2, Y69E1A.4, F49E11.7, GLB-1, F23B12.1, ELPC-3, F52H3.6, CYP-33C8, PXN-1, CYP-14A3, Y40H4A.2, NTH-1, CYP-34A4, CYP-13A10, CYP-34A10, F42G8.8, CYP-25A1, CYP-34A6, ZK938.1, C47A4.3, CYC-2.2, PSR-1, Y105C5B.3, RNR-2, F26B1.5	2132	199	19674	1.34478	1	0.79501	69.779
GOTERM_BP_1	GO:0009987~cellular process	346	15.7703	0.0905539	CKK-1, C31H2.4, R10D12.10, ZK484.7, F32B4.2, C31H1.5, C37H5.13, NHR-7, C14A4.13, C27D8.1, F54H5.2, SKR-15, UNC-119, T22C1.8, ZK643.2, NHR-140, C56G7.3, K07E1.1, NHR-147, F17B5.1, Y62E10A.13, T10F2.5, C09B9.4, TTX-3, C07E3.4, F57B9.8, F42C5.5, F55H12.5, OLD-1, UNC-120, M7.7, CYC-2.2, UGT-2, KIN-21, UGT-54, KIN-24, MTX-2, C27D6.11, F55D12.6, UGT-8, UGT-7, HIL-8, HTP-1, GST-42, T19D12.5, K04C1.5, NH…	728	3833	8513	1.05557	0.835274	0.594135	50.9028
KEGG_PATHWAY	cel00480:Glutathione metabolism	5	0.227894	0.0910354	E01A2.1, GST-2, GST-38, GST-7, RNR-2	77	35	1534	2.84601	0.997777	0.869483	62.0792
GOTERM_BP_FAT	GO:0042384~cilium assembly	5	0.227894	0.0918063	DYF-6, UNC-119, CHE-3, DYF-2, CHE-13	654	21	7838	2.8535	1	0.996928	77.0879
INTERPRO	IPR009644:Fukutin-related	4	0.182315	0.0925102	T07A5.1, T07A5.7, T07D3.4, CLEC-149	1263	12	13633	3.59805	1	0.788035	77.7148
INTERPRO	IPR004987:Protein of unknown function DUF272	4	0.182315	0.0925102	E02H9.4, F58F9.4, C49A9.3, C49A9.1	1263	12	13633	3.59805	1	0.788035	77.7148
GOTERM_BP_4	GO:0042384~cilium assembly	5	0.227894	0.0925882	DYF-6, UNC-119, CHE-3, DYF-2, CHE-13	643	21	7683	2.84492	1	0.997101	74.4687
PIR_SUPERFAMILY	PIRSF015697:UCP015697	7	0.319052	0.0928128	W10G11.3, T20D4.15, T28A11.3, T28A11.19, C04E12.2, T20D4.10, C03G6.5, C04E12.4	454	32	4541	2.18798	1	0.933539	73.3648
INTERPRO	IPR000884:Thrombospondin, type 1 repeat	8	0.364631	0.0980501	F35C11.7, F14H12.3, C27A7.8, SPON-1, T19D2.1, NAS-37, F11C7.2, NAS-38	1263	43	13633	2.00821	1	0.801834	79.7283
INTERPRO	IPR013089:Kelch related	6	0.273473	0.0985694	F47D12.7, F47B10.9, F55B11.7, SPE-26, KEL-10, C27D8.2	1263	27	13633	2.3987	1	0.797718	79.9081
SP_PIR_KEYWORDS	collagen	16	0.729262	0.0993841	COL-13, COL-49, COL-58, COL-12, BLI-1, COL-109, COL-71, COL-175, COL-173, COL-88, COL-141, COL-104, COL-79, COL-111, COL-68, COL-14	2132	97	19674	1.52214	1	0.805522	73.5917
INTERPRO	IPR002593:Protein of unknown function DX	3	0.136737	0.0999144	K05F1.1, T10E9.4, F57A8.6	1263	6	13633	5.39707	1	0.79651	80.3667

## Sheet: AWK43.g2_vs_AWK33.g1
Category	Term	Count	%	PValue	Genes	List Total	Pop Hits	Pop Total	Fold Enrichment	Bonferroni	Benjamini	FDR
GOTERM_BP_5	GO:0006464~protein modification process	189	7.71429	3.87412e-45	R06B10.1, K06H7.8, VY10G11R.1, C18H7.4, ZK666.8, F26A1.3, TAG-191, R10D12.10, ZK484.7, H12I13.1, F01D4.3, EAK-6, C03C10.2, W09C3.1, C14A4.13, W06F12.3, UBC-24, C27D8.1, F54H5.2, T22C1.8, F26E4.5, UBC-22, ZK596.2, UBC-21, W03A5.1, ZK809.1, C09B9.4, C07E3.4, ZC581.7, F57B9.8, F42C5.5, F55H12.5, R13H9.6, TPA-1, R13H9.5, M7.7, F26A3.4, ZC581.2, F20H11.4, F52C6.12, F26A1.4, KIN-21, KIN-24, UBC-8, Y80D…	642	711	6749	2.79445	1.69299e-42	1.69299e-42	5.47318e-42
GOTERM_BP_4	GO:0006796~phosphate metabolic process	182	7.42857	5.18663e-42	R06B10.1, K06H7.8, VY10G11R.1, DIG-1, C18H7.4, ZK666.8, F26A1.3, TAG-191, R10D12.10, ZK484.7, H12I13.1, F01D4.3, EAK-6, C03C10.2, W09C3.1, C14A4.13, W06F12.3, C27D8.1, F54H5.2, T22C1.8, F26E4.5, ZK596.2, W03A5.1, ZK809.1, C09B9.4, C07E3.4, ZC581.7, F57B9.8, F42C5.5, F55H12.5, R13H9.6, TPA-1, R13H9.5, M7.7, F26A3.4, ZC581.2, F20H11.4, F26A1.4, KIN-21, KIN-24, Y80D3A.8, F22B3.8, Y39B6A.30, C27D6.11…	757	665	7683	2.7777	2.33398e-39	2.33398e-39	7.35825e-39
GOTERM_BP_FAT	GO:0006793~phosphorus metabolic process	182	7.42857	2.05494e-41	R06B10.1, K06H7.8, VY10G11R.1, DIG-1, C18H7.4, ZK666.8, F26A1.3, TAG-191, R10D12.10, ZK484.7, H12I13.1, F01D4.3, EAK-6, C03C10.2, W09C3.1, C14A4.13, W06F12.3, C27D8.1, F54H5.2, T22C1.8, F26E4.5, ZK596.2, W03A5.1, ZK809.1, C09B9.4, C07E3.4, ZC581.7, F57B9.8, F42C5.5, F55H12.5, R13H9.6, TPA-1, R13H9.5, M7.7, F26A3.4, ZC581.2, F20H11.4, F26A1.4, KIN-21, KIN-24, Y80D3A.8, F22B3.8, Y39B6A.30, C27D6.11…	778	665	7838	2.75725	1.68299e-38	1.68299e-38	3.16406e-38
GOTERM_BP_FAT	GO:0006796~phosphate metabolic process	182	7.42857	2.05494e-41	R06B10.1, K06H7.8, VY10G11R.1, DIG-1, C18H7.4, ZK666.8, F26A1.3, TAG-191, R10D12.10, ZK484.7, H12I13.1, F01D4.3, EAK-6, C03C10.2, W09C3.1, C14A4.13, W06F12.3, C27D8.1, F54H5.2, T22C1.8, F26E4.5, ZK596.2, W03A5.1, ZK809.1, C09B9.4, C07E3.4, ZC581.7, F57B9.8, F42C5.5, F55H12.5, R13H9.6, TPA-1, R13H9.5, M7.7, F26A3.4, ZC581.2, F20H11.4, F26A1.4, KIN-21, KIN-24, Y80D3A.8, F22B3.8, Y39B6A.30, C27D6.11…	778	665	7838	2.75725	1.68299e-38	1.68299e-38	3.16406e-38
GOTERM_BP_3	GO:0006793~phosphorus metabolic process	182	7.42857	3.40261e-41	R06B10.1, K06H7.8, VY10G11R.1, DIG-1, C18H7.4, ZK666.8, F26A1.3, TAG-191, R10D12.10, ZK484.7, H12I13.1, F01D4.3, EAK-6, C03C10.2, W09C3.1, C14A4.13, W06F12.3, C27D8.1, F54H5.2, T22C1.8, F26E4.5, ZK596.2, W03A5.1, ZK809.1, C09B9.4, C07E3.4, ZC581.7, F57B9.8, F42C5.5, F55H12.5, R13H9.6, TPA-1, R13H9.5, M7.7, F26A3.4, ZC581.2, F20H11.4, F26A1.4, KIN-21, KIN-24, Y80D3A.8, F22B3.8, Y39B6A.30, C27D6.11…	787	665	7908	2.75006	1.05821e-38	1.05821e-38	4.57188e-38
GOTERM_BP_4	GO:0043412~biopolymer modification	191	7.79592	2.93736e-40	R06B10.1, K06H7.8, VY10G11R.1, C18H7.4, ZK666.8, F26A1.3, TAG-191, R10D12.10, ZK484.7, H12I13.1, F01D4.3, EAK-6, C03C10.2, W09C3.1, C14A4.13, W06F12.3, UBC-24, C27D8.1, F54H5.2, T22C1.8, F26E4.5, UBC-22, ZK596.2, UBC-21, W03A5.1, Y73B6BL.29, ZK809.1, C09B9.4, C07E3.4, ZC581.7, F57B9.8, F42C5.5, F55H12.5, R13H9.6, TPA-1, R13H9.5, ZK287.7, M7.7, F26A3.4, ZC581.2, F20H11.4, F52C6.12, F26A1.4, KIN-21…	757	740	7683	2.61961	1.32181e-37	6.60905e-38	4.16722e-37
INTERPRO	IPR003125:Protein of unknown function WSN	47	1.91837	3.16641e-35	M70.3, R06B10.1, Y22D7AR.14, H04J21.1, M70.1, C06C6.7, F36D3.5, C06C6.6, NHR-266, Y22D7AR.12, Y39B6A.18, K09D9.11, F56H1.3, C01G10.1, F36G9.13, C01G5.4, D1065.3, W03F11.4, K09F6.3, B0524.4, F58D5.6, C18H2.5, C18H2.4, T08G3.7, C38D9.5, H20J04.1, Y57G7A.6, Y67A10A.3, Y69A2AR.19, C18H2.1, F40E12.2, F26D2.10, C09B9.7, T20B6.2, T16A1.2, Y48G1C.5, Y113G7C.1, R155.4, H06I04.5, F07E5.8, C08G5.1, Y53H1C.3…	1486	56	13633	7.69985	2.90993e-32	2.90993e-32	4.94895e-32
SMART	SM00453:WSN	47	1.91837	2.09164e-33	M70.3, R06B10.1, Y22D7AR.14, H04J21.1, M70.1, C06C6.7, F36D3.5, C06C6.6, NHR-266, Y22D7AR.12, Y39B6A.18, K09D9.11, F56H1.3, C01G10.1, F36G9.13, C01G5.4, D1065.3, W03F11.4, K09F6.3, B0524.4, F58D5.6, C18H2.5, C18H2.4, T08G3.7, C38D9.5, H20J04.1, Y57G7A.6, Y67A10A.3, Y69A2AR.19, C18H2.1, F40E12.2, F26D2.10, C09B9.7, T20B6.2, T16A1.2, Y48G1C.5, Y113G7C.1, R155.4, H06I04.5, F07E5.8, C08G5.1, Y53H1C.3…	674	56	5537	6.89484	3.8277e-31	3.8277e-31	2.58349e-30
GOTERM_MF_FAT	GO:0004721~phosphoprotein phosphatase activity	80	3.26531	4.39691e-29	R06B10.1, Y71G12B.31, Y71G12B.30, F38H4.4, ZK484.7, W03F11.4, C06A1.3, EAK-6, F23B12.1, T22C1.8, F52H3.6, C50F2.5, ZK809.1, W01B6.6, Y57G11C.6, Y54G2A.24, F36H1.3, T20B6.1, C07E3.4, F42C5.5, Y113G7C.1, F55H12.5, W03D8.2, F26A3.4, F20H11.4, C34D4.2, C17H12.3, C17H12.5, Y80D3A.8, Y39B6A.30, F26B1.5, C27B7.6, IDA-1, M05B5.1, C15H7.3, T16G12.7, Y22D7AR.12, C48B6.4, Y39B6A.18, Y22D7AR.7, M04G7.2, R09E…	806	173	6686	3.83597	1.75437e-26	1.75437e-26	6.13061e-26
INTERPRO	IPR000242:Protein-tyrosine phosphatase, receptor/non-receptor type	54	2.20408	1.53535e-27	Y71G12B.31, R06B10.1, F38H4.4, ZK484.7, W03F11.4, EAK-6, T22C1.8, C50F2.5, ZK809.1, Y57G11C.6, W01B6.6, F36H1.3, T20B6.1, C07E3.4, F42C5.5, F55H12.5, Y113G7C.1, F20H11.4, C17H12.3, C17H12.5, Y80D3A.8, Y39B6A.30, IDA-1, C15H7.3, M05B5.1, C48B6.4, Y22D7AR.12, Y22D7AR.7, Y39B6A.18, M04G7.2, C33H5.16, K09F6.3, T28F4.3, C46A5.1, T04F3.3, F35C11.2, C43E11.5, F40G12.10, Y69A2AR.19, B0207.1, ZK354.8, F54…	1486	93	13633	5.32701	1.41098e-24	7.05491e-25	2.39968e-24
GOTERM_BP_FAT	GO:0006470~protein amino acid dephosphorylation	59	2.40816	2.70488e-26	Y71G12B.31, R06B10.1, F38H4.4, ZK484.7, W03F11.4, EAK-6, T22C1.8, C50F2.5, ZK809.1, W01B6.6, Y57G11C.6, F36H1.3, T20B6.1, C07E3.4, F42C5.5, F55H12.5, Y113G7C.1, F26A3.4, F20H11.4, C17H12.3, C17H12.5, Y80D3A.8, Y39B6A.30, IDA-1, C15H7.3, M05B5.1, C48B6.4, Y22D7AR.12, Y22D7AR.7, Y39B6A.18, M04G7.2, C33H5.16, R09E10.9, CDC-25.4, K09F6.3, T28F4.3, C46A5.1, T04F3.3, F35C11.2, C43E11.5, F40G12.10, Y69A…	778	125	7838	4.75519	2.21529e-23	1.10765e-23	4.1648e-23
SMART	SM00194:PTPc	54	2.20408	1.3031e-25	Y71G12B.31, R06B10.1, F38H4.4, ZK484.7, W03F11.4, EAK-6, T22C1.8, C50F2.5, ZK809.1, Y57G11C.6, W01B6.6, F36H1.3, T20B6.1, C07E3.4, F42C5.5, F55H12.5, Y113G7C.1, F20H11.4, C17H12.3, C17H12.5, Y80D3A.8, Y39B6A.30, IDA-1, C15H7.3, M05B5.1, C48B6.4, Y22D7AR.12, Y22D7AR.7, Y39B6A.18, M04G7.2, C33H5.16, K09F6.3, T28F4.3, C46A5.1, T04F3.3, F35C11.2, C43E11.5, F40G12.10, Y69A2AR.19, B0207.1, ZK354.8, F54…	674	93	5537	4.77008	2.38467e-23	1.19233e-23	1.60952e-22
GOTERM_BP_5	GO:0044267~cellular protein metabolic process	214	8.73469	1.82928e-25	VY10G11R.1, TAG-191, R10D12.10, ZK484.7, H12I13.1, SKR-10, EAK-6, C14A4.13, C27D8.1, F54H5.2, T22C1.8, SKR-12, FBXB-54, W03A5.1, C09B9.4, C07E3.4, CYN-10, F57B9.8, F42C5.5, F55H12.5, M7.7, KIN-21, KIN-24, UBC-8, C27D6.11, F55D12.6, T19D12.5, IDA-1, B0207.7, C56C10.6, R09E10.9, C33H5.16, K09F6.3, C46A5.1, TTLL-11, T04F3.3, F21F3.2, Y69A2AR.19, ZK856.11, B0207.1, ODR-1, C24F3.2, Y65B4A.9, NEKL-1, R…	642	1167	6749	1.92773	7.99397e-23	3.99699e-23	2.58433e-22
GOTERM_BP_5	GO:0016311~dephosphorylation	59	2.40816	1.90385e-25	Y71G12B.31, R06B10.1, F38H4.4, ZK484.7, W03F11.4, EAK-6, T22C1.8, C50F2.5, ZK809.1, W01B6.6, Y57G11C.6, F36H1.3, T20B6.1, C07E3.4, F42C5.5, F55H12.5, Y113G7C.1, F26A3.4, F20H11.4, C17H12.3, C17H12.5, Y80D3A.8, Y39B6A.30, IDA-1, C15H7.3, M05B5.1, C48B6.4, Y22D7AR.12, Y22D7AR.7, Y39B6A.18, M04G7.2, C33H5.16, R09E10.9, CDC-25.4, K09F6.3, T28F4.3, C46A5.1, T04F3.3, F35C11.2, C43E11.5, F40G12.10, Y69A…	642	134	6749	4.62862	8.31984e-23	2.77328e-23	2.68968e-22
INTERPRO	IPR000535:Major sperm protein	47	1.91837	2.70874e-25	F38H4.6, MSP-31, Y48B6A.5, MSP-33, F13H8.12, Y53C10A.15, MSP-36, MSP-38, MSP-113, C54E10.1, C15H11.1, F54H5.3, MSP-3, C10H11.7, C35E7.9, SSP-11, MSP-40, F13A7.1, MSP-152, T22B3.3, SSP-19, SSP-16, W03D8.5, Y53F4B.19, C34D4.3, F21H7.5, MSP-142, F42A9.7, C14A4.8, F57A10.2, MSP-56, MSP-57, ZK1307.4, MSP-59, F36D3.4, MSP-53, MSP-19, MSP-55, DCT-9, F58A6.9, MSP-10, ZK546.3, F36H12.3, MSP-64, MSP-63, MS…	1486	77	13633	5.59989	2.48933e-22	8.29778e-23	4.23364e-22
GOTERM_BP_FAT	GO:0006468~protein amino acid phosphorylation	116	4.73469	1.88655e-24	K06H7.8, VY10G11R.1, C18H7.4, ZK666.8, F26A1.3, TAG-191, R10D12.10, H12I13.1, F01D4.3, W09C3.1, C03C10.2, C14A4.13, W06F12.3, C27D8.1, F54H5.2, F26E4.5, ZK596.2, W03A5.1, C09B9.4, ZC581.7, F57B9.8, R13H9.6, R13H9.5, TPA-1, ZC581.2, M7.7, F26A1.4, KIN-21, KIN-24, F22B3.8, C27D6.11, T19D12.5, B0207.7, C56C10.6, ZC373.3, Y47G6A.13, Y69E1A.3, H05L14.1, T09B4.7, F21F3.2, KIN-5, ODR-1, T06C10.3, Y65B4A…	778	437	7838	2.67425	1.54509e-21	5.15028e-22	2.90479e-21
GOTERM_BP_FAT	GO:0016311~dephosphorylation	59	2.40816	2.29457e-24	Y71G12B.31, R06B10.1, F38H4.4, ZK484.7, W03F11.4, EAK-6, T22C1.8, C50F2.5, ZK809.1, W01B6.6, Y57G11C.6, F36H1.3, T20B6.1, C07E3.4, F42C5.5, F55H12.5, Y113G7C.1, F26A3.4, F20H11.4, C17H12.3, C17H12.5, Y80D3A.8, Y39B6A.30, IDA-1, C15H7.3, M05B5.1, C48B6.4, Y22D7AR.12, Y22D7AR.7, Y39B6A.18, M04G7.2, C33H5.16, R09E10.9, CDC-25.4, K09F6.3, T28F4.3, C46A5.1, T04F3.3, F35C11.2, C43E11.5, F40G12.10, Y69A…	778	134	7838	4.43581	1.87926e-21	4.69814e-22	3.53304e-21
INTERPRO	IPR000387:Dual-specific/protein-tyrosine phosphatase, conserved region	48	1.95918	1.67756e-23	R06B10.1, Y71G12B.31, IDA-1, F38H4.4, C15H7.3, M05B5.1, Y22D7AR.12, Y39B6A.18, M04G7.2, C33H5.16, ZK484.7, W03F11.4, K09F6.3, T28F4.3, EAK-6, C46A5.1, T04F3.3, F35C11.2, T22C1.8, F40G12.10, Y69A2AR.19, B0207.1, ZK809.1, Y57G11C.6, W01B6.6, C16A3.2, C24F3.2, ZK354.8, F36H1.3, F54F12.1, Y48G1C.5, C24D10.1, Y113G7C.1, H06I04.5, R155.3, C33F10.8, F26A3.4, F47B3.7, F55F8.7, F20H11.4, C17H12.3, C17H12.…	1486	86	13633	5.12054	1.54168e-20	3.8542e-21	2.62196e-20
GOTERM_BP_4	GO:0019538~protein metabolic process	262	10.6939	1.86653e-23	VY10G11R.1, TAG-191, R10D12.10, ZK484.7, H12I13.1, EAK-6, SKR-10, Y19D10B.6, C14A4.13, C27D8.1, F54H5.2, SKR-12, T22C1.8, FBXB-54, W03A5.1, WRT-4, WRT-6, C09B9.4, C07E3.4, CYN-10, F57B9.8, F42C5.5, F55H12.5, M7.7, NAS-32, T28A11.20, KIN-21, KIN-24, NAS-30, UBC-8, NAS-31, K02F6.1, ZMP-1, C27D6.11, F55D12.6, T19D12.5, Y18H1A.9, IDA-1, ATG-7, B0207.7, C56C10.6, NAS-28, C08F11.7, T19D2.1, NAS-25, R09…	757	1536	7683	1.73119	8.3994e-21	2.7998e-21	2.64804e-20
INTERPRO	IPR008962:PapD-like	43	1.7551	2.58934e-23	F38H4.6, MSP-31, Y48B6A.5, MSP-33, Y53C10A.15, MSP-36, MSP-38, MSP-113, C15H11.1, F54H5.3, MSP-3, C10H11.7, C35E7.9, SSP-11, MSP-40, F13A7.1, MSP-152, T22B3.3, SSP-19, SSP-16, W03D8.5, C34D4.3, F21H7.5, MSP-142, F42A9.7, F57A10.2, MSP-56, MSP-57, ZK1307.4, MSP-59, F36D3.4, MSP-53, MSP-19, MSP-55, DCT-9, F58A6.9, MSP-10, ZK546.3, F36H12.3, MSP-64, MSP-63, MSP-65, SSP-31, Y41C4A.7, F52F12.8, ZC196.…	1486	70	13633	5.63564	2.3796e-20	4.7592e-21	4.04702e-20
GOTERM_MF_FAT	GO:0004725~protein tyrosine phosphatase activity	58	2.36735	3.28546e-23	Y71G12B.31, R06B10.1, F38H4.4, ZK484.7, W03F11.4, EAK-6, T22C1.8, C50F2.5, ZK809.1, W01B6.6, Y57G11C.6, F36H1.3, T20B6.1, C07E3.4, F42C5.5, F55H12.5, Y113G7C.1, F26A3.4, F20H11.4, C17H12.3, C17H12.5, Y80D3A.8, Y39B6A.30, IDA-1, C15H7.3, M05B5.1, C48B6.4, Y22D7AR.12, Y22D7AR.7, Y39B6A.18, M04G7.2, C33H5.16, R09E10.9, CDC-25.4, K09F6.3, T28F4.3, C46A5.1, T04F3.3, F35C11.2, C43E11.5, F40G12.10, Y69A…	806	116	6686	4.14764	1.3109e-20	6.55449e-21	4.58091e-20
GOTERM_MF_4	GO:0042578~phosphoric ester hydrolase activity	87	3.55102	5.70293e-23	R06B10.1, Y71G12B.31, Y71G12B.30, F38H4.4, F55C5.2, ZK484.7, W03F11.4, C06A1.3, EAK-6, F23B12.1, T22C1.8, F52H3.6, C50F2.5, ZK809.1, W01B6.6, Y57G11C.6, Y54G2A.24, F36H1.3, T20B6.1, C07E3.4, F42C5.5, Y113G7C.1, F55H12.5, W03D8.2, F26A3.4, F20H11.4, C34D4.2, C17H12.3, C17H12.5, Y80D3A.8, Y105C5B.15, Y39B6A.30, F26B1.5, C27B7.6, IDA-1, M05B5.1, C15H7.3, T16G12.7, Y22D7AR.12, C48B6.4, Y39B6A.18, Y22…	684	256	6132	3.04667	6.10213e-21	6.10213e-21	6.41044e-20
GOTERM_MF_5	GO:0016791~phosphatase activity	83	3.38776	5.72252e-23	R06B10.1, Y71G12B.31, Y71G12B.30, F38H4.4, ZK484.7, W03F11.4, C06A1.3, EAK-6, F23B12.1, T22C1.8, F52H3.6, C50F2.5, ZK809.1, W01B6.6, Y57G11C.6, Y54G2A.24, F36H1.3, T20B6.1, C07E3.4, F42C5.5, Y113G7C.1, F55H12.5, W03D8.2, F26A3.4, F20H11.4, C34D4.2, C17H12.3, C17H12.5, Y80D3A.8, Y105C5B.15, Y39B6A.30, F26B1.5, C27B7.6, IDA-1, M05B5.1, C15H7.3, T16G12.7, Y22D7AR.12, C48B6.4, Y39B6A.18, Y22D7AR.7, M…	589	225	4951	3.1008	6.92425e-21	6.92425e-21	6.57894e-20
GOTERM_BP_3	GO:0019538~protein metabolic process	262	10.6939	1.48126e-22	VY10G11R.1, TAG-191, R10D12.10, ZK484.7, H12I13.1, EAK-6, SKR-10, Y19D10B.6, C14A4.13, C27D8.1, F54H5.2, SKR-12, T22C1.8, FBXB-54, W03A5.1, WRT-4, WRT-6, C09B9.4, C07E3.4, CYN-10, F57B9.8, F42C5.5, F55H12.5, M7.7, NAS-32, T28A11.20, KIN-21, KIN-24, NAS-30, UBC-8, NAS-31, K02F6.1, ZMP-1, C27D6.11, F55D12.6, T19D12.5, Y18H1A.9, IDA-1, ATG-7, B0207.7, C56C10.6, NAS-28, C08F11.7, T19D2.1, NAS-25, R09…	787	1536	7908	1.71397	4.60673e-20	2.30337e-20	1.99028e-19
GOTERM_BP_4	GO:0044267~cellular protein metabolic process	214	8.73469	1.50773e-22	VY10G11R.1, TAG-191, R10D12.10, ZK484.7, H12I13.1, SKR-10, EAK-6, C14A4.13, C27D8.1, F54H5.2, T22C1.8, SKR-12, FBXB-54, W03A5.1, C09B9.4, C07E3.4, CYN-10, F57B9.8, F42C5.5, F55H12.5, M7.7, KIN-21, KIN-24, UBC-8, C27D6.11, F55D12.6, T19D12.5, IDA-1, B0207.7, C56C10.6, R09E10.9, C33H5.16, K09F6.3, C46A5.1, TTLL-11, T04F3.3, F21F3.2, Y69A2AR.19, ZK856.11, B0207.1, ODR-1, C24F3.2, Y65B4A.9, NEKL-1, R…	757	1167	7683	1.86113	6.78479e-20	1.6962e-20	2.13901e-19
INTERPRO	IPR000719:Protein kinase, core	114	4.65306	2.83796e-22	K06H7.8, VY10G11R.1, C18H7.4, ZK666.8, F26A1.3, TAG-191, R10D12.10, H12I13.1, F01D4.3, W09C3.1, C03C10.2, C14A4.13, W06F12.3, C27D8.1, F54H5.2, F26E4.5, ZK596.2, W03A5.1, C09B9.4, ZC581.7, F57B9.8, R13H9.6, R13H9.5, TPA-1, ZC581.2, M7.7, F26A1.4, KIN-21, KIN-24, F22B3.8, C27D6.11, T19D12.5, B0207.7, C56C10.6, ZC373.3, Y47G6A.13, Y69E1A.3, H05L14.1, F21F3.2, KIN-5, ODR-1, T06C10.3, Y65B4A.9, ZK593…	1486	404	13633	2.58879	2.60809e-19	4.34681e-20	4.43561e-19
GOTERM_MF_1	GO:0005198~structural molecule activity	126	5.14286	3.20359e-22	Y48B6A.5, Y53C10A.15, F13H8.12, COL-161, DPY-4, DPY-5, C54E10.1, COL-97, COL-157, C15H11.1, DPY-13, COL-156, F54H5.3, COL-154, COL-153, MSP-3, COL-92, COL-91, IFP-1, MSP-152, COL-90, T22B3.3, COL-13, COL-12, COL-150, Y53F4B.19, COL-145, COL-146, LON-3, C34D4.3, COL-141, COL-88, COL-89, F21H7.5, MSP-142, COL-14, F55D12.6, MSP-19, R105.1, COL-182, COL-180, F58A6.9, MSP-10, COL-175, Y57G11A.2, COL-1…	1064	468	9555	2.41776	2.88323e-21	2.88323e-21	1.84367e-19
GOTERM_MF_FAT	GO:0016791~phosphatase activity	83	3.38776	3.35543e-22	R06B10.1, Y71G12B.31, Y71G12B.30, F38H4.4, ZK484.7, W03F11.4, C06A1.3, EAK-6, F23B12.1, T22C1.8, F52H3.6, C50F2.5, ZK809.1, W01B6.6, Y57G11C.6, Y54G2A.24, F36H1.3, T20B6.1, C07E3.4, F42C5.5, Y113G7C.1, F55H12.5, W03D8.2, F26A3.4, F20H11.4, C34D4.2, C17H12.3, C17H12.5, Y80D3A.8, Y105C5B.15, Y39B6A.30, F26B1.5, C27B7.6, IDA-1, M05B5.1, C15H7.3, T16G12.7, Y22D7AR.12, C48B6.4, Y39B6A.18, Y22D7AR.7, M…	806	225	6686	3.06004	1.33881e-19	4.46272e-20	4.67846e-19
INTERPRO	IPR002486:Nematode cuticle collagen, N-terminal	62	2.53061	5.95423e-22	COL-58, COL-161, DPY-4, DPY-5, COL-97, COL-157, COL-156, DPY-13, COL-154, COL-153, COL-111, COL-92, COL-7, COL-91, COL-90, COL-48, COL-13, COL-12, COL-49, BLI-2, COL-150, COL-186, BLI-1, COL-145, SQT-2, SQT-1, COL-109, COL-146, LON-3, COL-141, COL-88, COL-89, COL-40, COL-41, COL-14, COL-45, COL-182, COL-180, COL-139, COL-71, COL-175, COL-137, COL-173, COL-138, COL-79, COL-130, COL-77, COL-133, CO…	1486	147	13633	3.86943	5.47194e-19	7.81705e-20	9.3062e-19
GOTERM_BP_5	GO:0016310~phosphorylation	119	4.85714	1.29888e-21	K06H7.8, VY10G11R.1, C18H7.4, ZK666.8, F26A1.3, TAG-191, R10D12.10, H12I13.1, F01D4.3, W09C3.1, C03C10.2, C14A4.13, W06F12.3, C27D8.1, F54H5.2, F26E4.5, ZK596.2, W03A5.1, C09B9.4, ZC581.7, F57B9.8, R13H9.6, R13H9.5, TPA-1, ZC581.2, M7.7, F26A1.4, KIN-21, KIN-24, F22B3.8, C27D6.11, T19D12.5, B0207.7, C56C10.6, ZC373.3, Y47G6A.13, Y69E1A.3, H05L14.1, T09B4.7, F21F3.2, KIN-5, ODR-1, T06C10.3, Y65B4A…	642	514	6749	2.43382	5.67611e-19	1.41903e-19	1.835e-18
GOTERM_MF_2	GO:0042302~structural constituent of cuticle	62	2.53061	5.09242e-21	COL-58, COL-161, DPY-4, DPY-5, COL-97, COL-157, COL-156, DPY-13, COL-154, COL-153, COL-111, COL-92, COL-7, COL-91, COL-90, COL-48, COL-13, COL-12, COL-49, BLI-2, COL-150, COL-186, BLI-1, COL-145, SQT-2, SQT-1, COL-109, COL-146, LON-3, COL-141, COL-88, COL-89, COL-40, COL-41, COL-14, COL-45, COL-182, COL-180, COL-139, COL-71, COL-175, COL-137, COL-173, COL-138, COL-79, COL-130, COL-77, COL-133, CO…	956	155	8884	3.71715	2.29159e-19	2.29159e-19	4.78908e-18
INTERPRO	IPR008160:Collagen triple helix repeat	67	2.73469	7.01771e-20	COL-58, COL-161, DPY-4, DPY-5, COL-97, COL-157, COL-156, DPY-13, COL-154, COL-153, COL-111, COL-92, COL-110, COL-7, COL-91, COL-90, COL-48, COL-13, COL-12, COL-49, BLI-2, COL-150, COL-186, COL-187, BLI-1, COL-145, SQT-2, SQT-1, COL-109, COL-146, LON-3, COL-88, COL-141, COL-104, COL-89, COL-40, COL-41, COL-14, COL-45, COL-81, COL-182, COL-180, COL-139, COL-71, COL-175, COL-137, COL-173, COL-138, C…	1486	182	13633	3.37735	6.44927e-17	8.06159e-18	1.09684e-16
GOTERM_MF_FAT	GO:0005198~structural molecule activity	126	5.14286	9.5527e-20	Y48B6A.5, Y53C10A.15, F13H8.12, COL-161, DPY-4, DPY-5, C54E10.1, COL-97, COL-157, C15H11.1, DPY-13, COL-156, F54H5.3, COL-154, COL-153, MSP-3, COL-92, COL-91, IFP-1, MSP-152, COL-90, T22B3.3, COL-13, COL-12, COL-150, Y53F4B.19, COL-145, COL-146, LON-3, C34D4.3, COL-141, COL-88, COL-89, F21H7.5, MSP-142, COL-14, F55D12.6, MSP-19, R105.1, COL-182, COL-180, F58A6.9, MSP-10, COL-175, Y57G11A.2, COL-1…	806	468	6686	2.23335	3.81153e-17	9.52882e-18	1.33193e-16
GOTERM_BP_FAT	GO:0016310~phosphorylation	119	4.85714	9.64804e-20	K06H7.8, VY10G11R.1, C18H7.4, ZK666.8, F26A1.3, TAG-191, R10D12.10, H12I13.1, F01D4.3, W09C3.1, C03C10.2, C14A4.13, W06F12.3, C27D8.1, F54H5.2, F26E4.5, ZK596.2, W03A5.1, C09B9.4, ZC581.7, F57B9.8, R13H9.6, R13H9.5, TPA-1, ZC581.2, M7.7, F26A1.4, KIN-21, KIN-24, F22B3.8, C27D6.11, T19D12.5, B0207.7, C56C10.6, ZC373.3, Y47G6A.13, Y69E1A.3, H05L14.1, T09B4.7, F21F3.2, KIN-5, ODR-1, T06C10.3, Y65B4A…	778	514	7838	2.33243	7.90174e-17	1.58035e-17	1.48554e-16
GOTERM_CC_3	GO:0031224~intrinsic to membrane	798	32.5714	1.20248e-19	Y37H2A.14, C06G4.4, Y37H2A.10, ANT-1.3, F56A11.6, ZK39.10, F32B4.1, F32B4.2, Y69A2AR.31, F07F6.8, CPI-2, C38D9.5, CLEC-266, R05C11.4, CDH-10, CDH-12, C09B9.7, W01D2.3, C09B9.2, M03E7.3, Y69A2AR.23, K06B4.4, IDA-1, GLT-3, R105.1, NAS-25, K09F6.3, CAH-5, Y69A2AR.14, Y69A2AR.19, T12G3.4, C54D2.2, W04E12.2, SPD-3, Y37A1A.2, NAS-14, F20G2.6, Y37D8A.5, HAF-1, TRP-2, T10E9.6, W04E12.5, W04E12.4, C16D9.4…	975	6608	9458	1.17146	1.14236e-17	1.14236e-17	1.32177e-16
GOTERM_MF_FAT	GO:0042302~structural constituent of cuticle	62	2.53061	1.15703e-18	COL-58, COL-161, DPY-4, DPY-5, COL-97, COL-157, COL-156, DPY-13, COL-154, COL-153, COL-111, COL-92, COL-7, COL-91, COL-90, COL-48, COL-13, COL-12, COL-49, BLI-2, COL-150, COL-186, BLI-1, COL-145, SQT-2, SQT-1, COL-109, COL-146, LON-3, COL-141, COL-88, COL-89, COL-40, COL-41, COL-14, COL-45, COL-182, COL-180, COL-139, COL-71, COL-175, COL-137, COL-173, COL-138, COL-79, COL-130, COL-77, COL-133, CO…	806	155	6686	3.31811	4.61654e-16	9.23308e-17	1.61324e-15
GOTERM_CC_2	GO:0044425~membrane part	807	32.9388	1.77583e-18	Y37H2A.14, C06G4.4, Y37H2A.10, ANT-1.3, F56A11.6, ZK39.10, F32B4.1, F32B4.2, Y69A2AR.31, F07F6.8, CPI-2, C38D9.5, CLEC-266, R05C11.4, CDH-10, CDH-12, C09B9.7, W01D2.3, C09B9.2, M03E7.3, Y69A2AR.23, K06B4.4, IDA-1, GLT-3, R105.1, NAS-25, K09F6.3, CAH-5, Y69A2AR.14, Y69A2AR.19, T12G3.4, C54D2.2, W04E12.2, SPD-3, Y37A1A.2, NAS-14, F20G2.6, Y37D8A.5, HAF-1, TRP-2, T10E9.6, W04E12.5, T10E9.4, W04E12.4…	975	6752	9458	1.15941	6.39298e-17	6.39298e-17	1.58391e-15
GOTERM_CC_3	GO:0044425~membrane part	807	32.9388	1.77583e-18	Y37H2A.14, C06G4.4, Y37H2A.10, ANT-1.3, F56A11.6, ZK39.10, F32B4.1, F32B4.2, Y69A2AR.31, F07F6.8, CPI-2, C38D9.5, CLEC-266, R05C11.4, CDH-10, CDH-12, C09B9.7, W01D2.3, C09B9.2, M03E7.3, Y69A2AR.23, K06B4.4, IDA-1, GLT-3, R105.1, NAS-25, K09F6.3, CAH-5, Y69A2AR.14, Y69A2AR.19, T12G3.4, C54D2.2, W04E12.2, SPD-3, Y37A1A.2, NAS-14, F20G2.6, Y37D8A.5, HAF-1, TRP-2, T10E9.6, W04E12.5, T10E9.4, W04E12.4…	975	6752	9458	1.15941	1.68704e-16	8.43519e-17	1.952e-15
GOTERM_MF_5	GO:0004672~protein kinase activity	117	4.77551	3.21375e-18	K06H7.8, VY10G11R.1, C18H7.4, ZK666.8, F26A1.3, TAG-191, R10D12.10, H12I13.1, F01D4.3, W09C3.1, C03C10.2, C14A4.13, W06F12.3, C27D8.1, F54H5.2, F26E4.5, ZK596.2, W03A5.1, C09B9.4, ZC581.7, F57B9.8, R13H9.6, W05H12.1, R13H9.5, TPA-1, ZC581.2, M7.7, F26A1.4, KIN-21, KIN-24, F22B3.8, C27D6.11, T19D12.5, B0207.7, C56C10.6, ZC373.3, Y47G6A.13, Y69E1A.3, H05L14.1, T09B4.7, F21F3.2, KIN-5, ODR-1, T06C10…	589	448	4951	2.19526	3.88864e-16	1.94432e-16	3.69471e-15
GOTERM_MF_3	GO:0016788~hydrolase activity, acting on ester bonds	110	4.4898	4.95286e-18	R06B10.1, Y73B6BL.37, ZK484.7, H12I13.1, MLT-7, C31H1.5, EAK-6, F23B12.1, Y51A2B.4, T22C1.8, R02D3.8, ZK809.1, Y54G2A.24, SUL-2, C07E3.4, F42C5.5, F55H12.5, F26A3.4, F20H11.4, C34D4.2, PAF-1, Y80D3A.8, Y105C5B.15, Y39B6A.30, F26B1.5, ACE-3, IDA-1, T16G12.7, T09B9.3, R09E10.9, F09C8.1, GSP-3, C33H5.16, CDC-25.4, GSP-4, R08A2.2, Y69E1A.4, K09F6.3, F49E11.7, C46A5.1, F29D10.2, T04F3.3, F35C11.2, C43…	739	467	7243	2.30861	4.40804e-16	4.40804e-16	5.37648e-15
GOTERM_MF_FAT	GO:0004674~protein serine/threonine kinase activity	113	4.61224	7.74822e-18	K06H7.8, VY10G11R.1, C18H7.4, ZK666.8, F26A1.3, TAG-191, R10D12.10, F01D4.3, W09C3.1, C03C10.2, C14A4.13, W06F12.3, C27D8.1, F54H5.2, F26E4.5, ZK596.2, W03A5.1, C09B9.4, ZC581.7, F57B9.8, R13H9.6, W05H12.1, R13H9.5, TPA-1, ZC581.2, M7.7, F26A1.4, KIN-21, KIN-24, F22B3.8, C27D6.11, T19D12.5, B0207.7, C56C10.6, ZC373.3, Y47G6A.13, Y69E1A.3, H05L14.1, T09B4.7, F21F3.2, KIN-5, ODR-1, T06C10.3, Y65B4A…	806	418	6686	2.24251	3.09154e-15	5.15257e-16	1.08033e-14
GOTERM_MF_FAT	GO:0004672~protein kinase activity	117	4.77551	3.16594e-17	K06H7.8, VY10G11R.1, C18H7.4, ZK666.8, F26A1.3, TAG-191, R10D12.10, H12I13.1, F01D4.3, W09C3.1, C03C10.2, C14A4.13, W06F12.3, C27D8.1, F54H5.2, F26E4.5, ZK596.2, W03A5.1, C09B9.4, ZC581.7, F57B9.8, R13H9.6, W05H12.1, R13H9.5, TPA-1, ZC581.2, M7.7, F26A1.4, KIN-21, KIN-24, F22B3.8, C27D6.11, T19D12.5, B0207.7, C56C10.6, ZC373.3, Y47G6A.13, Y69E1A.3, H05L14.1, T09B4.7, F21F3.2, KIN-5, ODR-1, T06C10…	806	448	6686	2.1664	1.26321e-14	1.80459e-15	4.41426e-14
GOTERM_CC_5	GO:0016021~integral to membrane	797	32.5306	1.93439e-16	Y37H2A.14, C06G4.4, Y37H2A.10, ANT-1.3, F56A11.6, ZK39.10, F32B4.1, F32B4.2, Y69A2AR.31, F07F6.8, CPI-2, C38D9.5, CLEC-266, R05C11.4, CDH-10, CDH-12, C09B9.7, W01D2.3, C09B9.2, M03E7.3, Y69A2AR.23, K06B4.4, IDA-1, GLT-3, R105.1, NAS-25, K09F6.3, CAH-5, Y69A2AR.14, Y69A2AR.19, T12G3.4, C54D2.2, W04E12.2, SPD-3, Y37A1A.2, NAS-14, F20G2.6, Y37D8A.5, HAF-1, TRP-2, T10E9.6, W04E12.5, W04E12.4, C16D9.4…	933	6596	8803	1.14006	2.75335e-14	2.75335e-14	2.55351e-13
GOTERM_CC_5	GO:0031224~intrinsic to membrane	798	32.5714	1.97272e-16	Y37H2A.14, C06G4.4, Y37H2A.10, ANT-1.3, F56A11.6, ZK39.10, F32B4.1, F32B4.2, Y69A2AR.31, F07F6.8, CPI-2, C38D9.5, CLEC-266, R05C11.4, CDH-10, CDH-12, C09B9.7, W01D2.3, C09B9.2, M03E7.3, Y69A2AR.23, K06B4.4, IDA-1, GLT-3, R105.1, NAS-25, K09F6.3, CAH-5, Y69A2AR.14, Y69A2AR.19, T12G3.4, C54D2.2, W04E12.2, SPD-3, Y37A1A.2, NAS-14, F20G2.6, Y37D8A.5, HAF-1, TRP-2, T10E9.6, W04E12.5, W04E12.4, C16D9.4…	933	6608	8803	1.13941	2.75335e-14	1.37668e-14	2.55351e-13
GOTERM_CC_4	GO:0016021~integral to membrane	797	32.5306	2.46384e-16	Y37H2A.14, C06G4.4, Y37H2A.10, ANT-1.3, F56A11.6, ZK39.10, F32B4.1, F32B4.2, Y69A2AR.31, F07F6.8, CPI-2, C38D9.5, CLEC-266, R05C11.4, CDH-10, CDH-12, C09B9.7, W01D2.3, C09B9.2, M03E7.3, Y69A2AR.23, K06B4.4, IDA-1, GLT-3, R105.1, NAS-25, K09F6.3, CAH-5, Y69A2AR.14, Y69A2AR.19, T12G3.4, C54D2.2, W04E12.2, SPD-3, Y37A1A.2, NAS-14, F20G2.6, Y37D8A.5, HAF-1, TRP-2, T10E9.6, W04E12.5, W04E12.4, C16D9.4…	936	6596	8829	1.13976	2.79776e-14	2.79776e-14	2.55351e-13
GOTERM_CC_4	GO:0031224~intrinsic to membrane	798	32.5714	2.53064e-16	Y37H2A.14, C06G4.4, Y37H2A.10, ANT-1.3, F56A11.6, ZK39.10, F32B4.1, F32B4.2, Y69A2AR.31, F07F6.8, CPI-2, C38D9.5, CLEC-266, R05C11.4, CDH-10, CDH-12, C09B9.7, W01D2.3, C09B9.2, M03E7.3, Y69A2AR.23, K06B4.4, IDA-1, GLT-3, R105.1, NAS-25, K09F6.3, CAH-5, Y69A2AR.14, Y69A2AR.19, T12G3.4, C54D2.2, W04E12.2, SPD-3, Y37A1A.2, NAS-14, F20G2.6, Y37D8A.5, HAF-1, TRP-2, T10E9.6, W04E12.5, W04E12.4, C16D9.4…	936	6608	8829	1.13912	2.79776e-14	1.39888e-14	2.55351e-13
GOTERM_MF_4	GO:0016773~phosphotransferase activity, alcohol group as acceptor	119	4.85714	3.54481e-16	K06H7.8, VY10G11R.1, C18H7.4, ZK666.8, F26A1.3, TAG-191, R10D12.10, H12I13.1, F01D4.3, W09C3.1, C03C10.2, C14A4.13, W06F12.3, C27D8.1, F54H5.2, F26E4.5, ZK596.2, W03A5.1, C09B9.4, ZC581.7, F57B9.8, R13H9.6, W05H12.1, R13H9.5, TPA-1, ZC581.2, M7.7, F26A1.4, KIN-21, KIN-24, F22B3.8, C27D6.11, T19D12.5, B0207.7, C56C10.6, ZC373.3, Y47G6A.13, Y69E1A.3, H05L14.1, T09B4.7, F21F3.2, KIN-5, ODR-1, T06C10…	684	510	6132	2.09181	3.56382e-14	1.77636e-14	3.77476e-13
GOTERM_CC_2	GO:0016020~membrane	813	33.1837	1.48056e-15	Y37H2A.14, C06G4.4, Y37H2A.10, ANT-1.3, F56A11.6, ZK39.10, F32B4.1, F32B4.2, Y69A2AR.31, F07F6.8, CPI-2, C38D9.5, CLEC-266, R05C11.4, CDH-10, CDH-12, C09B9.7, W01D2.3, C09B9.2, M03E7.3, Y69A2AR.23, K06B4.4, IDA-1, GLT-3, R105.1, NAS-25, K09F6.3, CAH-5, Y69A2AR.14, Y69A2AR.19, T12G3.4, C54D2.2, W04E12.2, SPD-3, Y37A1A.2, NAS-14, F20G2.6, Y37D8A.5, HAF-1, TRP-2, T10E9.6, W04E12.5, T10E9.4, W04E12.4…	975	6918	9458	1.14	5.19584e-14	2.59792e-14	1.28786e-12
GOTERM_CC_3	GO:0016020~membrane	813	33.1837	1.48056e-15	Y37H2A.14, C06G4.4, Y37H2A.10, ANT-1.3, F56A11.6, ZK39.10, F32B4.1, F32B4.2, Y69A2AR.31, F07F6.8, CPI-2, C38D9.5, CLEC-266, R05C11.4, CDH-10, CDH-12, C09B9.7, W01D2.3, C09B9.2, M03E7.3, Y69A2AR.23, K06B4.4, IDA-1, GLT-3, R105.1, NAS-25, K09F6.3, CAH-5, Y69A2AR.14, Y69A2AR.19, T12G3.4, C54D2.2, W04E12.2, SPD-3, Y37A1A.2, NAS-14, F20G2.6, Y37D8A.5, HAF-1, TRP-2, T10E9.6, W04E12.5, T10E9.4, W04E12.4…	975	6918	9458	1.14	1.37113e-13	4.57412e-14	1.58762e-12
PIR_SUPERFAMILY	PIRSF038285:cuticle collagen	37	1.5102	2.34347e-15	COL-58, DPY-4, DPY-5, COL-180, COL-97, COL-175, DPY-13, COL-79, COL-111, COL-77, COL-92, COL-91, COL-7, COL-133, COL-90, COL-73, COL-48, COL-13, COL-49, COL-12, COL-34, BLI-2, COL-150, COL-187, COL-145, SQT-1, COL-60, LON-3, COL-104, COL-88, COL-65, COL-40, COL-61, COL-14, ROL-8, COL-45, COL-125	542	73	4541	4.2465	8.30003e-13	8.30003e-13	3.19744e-12
INTERPRO	IPR006186:Serine/threonine-specific protein phosphatase and bis(5-nucleosyl)-tetraphosphatase	29	1.18367	3.48328e-15	C27B7.6, Y71G12B.30, F40E3.5, T16G12.7, R08C7.8, ZC477.2, GSP-3, GSP-4, C06A1.3, R08A2.2, F07B7.12, Y69E1A.4, F49E11.7, F23B12.1, R03D7.8, F20D6.6, F52H3.6, Y40H4A.2, F58G1.3, ZC477.10, Y54G2A.24, F42G8.8, ZK938.1, W03D8.2, C47A4.3, C34D4.2, F25B3.4, F26B1.5, R13A5.11	1486	49	13633	5.42968	3.16291e-12	3.51386e-13	5.38458e-12
GOTERM_CC_4	GO:0044425~membrane part	807	32.9388	4.11216e-15	Y37H2A.14, C06G4.4, Y37H2A.10, ANT-1.3, F56A11.6, ZK39.10, F32B4.1, F32B4.2, Y69A2AR.31, F07F6.8, CPI-2, C38D9.5, CLEC-266, R05C11.4, CDH-10, CDH-12, C09B9.7, W01D2.3, C09B9.2, M03E7.3, Y69A2AR.23, K06B4.4, IDA-1, GLT-3, R105.1, NAS-25, K09F6.3, CAH-5, Y69A2AR.14, Y69A2AR.19, T12G3.4, C54D2.2, W04E12.2, SPD-3, Y37A1A.2, NAS-14, F20G2.6, Y37D8A.5, HAF-1, TRP-2, T10E9.6, W04E12.5, T10E9.4, W04E12.4…	936	6752	8829	1.1274	5.17586e-13	1.72529e-13	4.75175e-12
INTERPRO	IPR000980:SH2 motif	34	1.38776	4.27498e-15	R11E3.1, C35E7.10, KIN-26, C18H7.4, Y4C6A.1, F01D4.3, Y69E1A.3, C25A8.5, Y52D5A.2, C55C3.4, F26E4.5, Y116A8C.38, KIN-5, B0207.11, T08G11.2, FRK-1, K09B11.5, T06C10.3, W01B6.5, ZC581.7, F57B9.8, ZK593.9, T25B9.4, T25B9.5, ZK622.1, C34F11.5, SPE-8, KIN-21, KIN-24, F59A3.8, F22B3.8, Y116A8C.24, T21G5.1, Y43C5B.2	1486	67	13633	4.65561	3.97915e-12	3.97904e-13	6.77236e-12
GOTERM_MF_3	GO:0016772~transferase activity, transferring phosphorus-containing groups	128	5.22449	9.42619e-15	K06H7.8, VY10G11R.1, C18H7.4, ZK666.8, F26A1.3, TAG-191, R10D12.10, H12I13.1, F01D4.3, W09C3.1, C03C10.2, C14A4.13, W06F12.3, C27D8.1, F54H5.2, F26E4.5, ZK596.2, W03A5.1, TPK-1, F43G6.5, K06B9.2, C09B9.4, ZC581.7, F57B9.8, R13H9.6, W05H12.1, TPA-1, R13H9.5, ZC581.2, M7.7, D1044.1, F26A1.4, KIN-21, KIN-24, F22B3.8, C27D6.11, T19D12.5, B0207.7, C56C10.6, ZC373.3, Y47G6A.13, Y69E1A.3, H05L14.1, T15H…	739	639	7243	1.96328	8.39884e-13	4.19886e-13	1.02474e-11
INTERPRO	IPR017441:Protein kinase, ATP binding site	76	3.10204	1.08605e-14	K06H7.8, VY10G11R.1, C35E7.10, D2024.1, Y69F12A.1, C05C12.1, C18H7.4, ZK666.8, C25H3.1, Y73B6A.1, H12I13.1, F01D4.3, C25A8.5, C03C10.2, W09C3.1, C14A4.13, W06F12.3, C27D8.1, W02B12.12, B0218.5, TAG-344, F26E4.5, ZK596.2, PAK-2, W03A5.1, Y116A8C.38, FRK-1, F38E1.3, K09B11.5, Y39G8C.2, W01B6.5, ZC581.7, F57B9.8, R13H9.6, TPA-1, ZC581.2, C34F11.5, CMK-1, KIN-21, F59A3.8, Y38H8A.4, F53C3.1, Y38H8A.3,…	1486	272	13633	2.56341	9.99889e-12	9.0894e-13	1.70086e-11
GOTERM_MF_4	GO:0016301~kinase activity	121	4.93878	2.22699e-14	K06H7.8, VY10G11R.1, C18H7.4, ZK666.8, F26A1.3, TAG-191, R10D12.10, H12I13.1, F01D4.3, W09C3.1, C03C10.2, C14A4.13, W06F12.3, C27D8.1, F54H5.2, F26E4.5, ZK596.2, W03A5.1, TPK-1, C09B9.4, ZC581.7, F57B9.8, R13H9.6, W05H12.1, R13H9.5, TPA-1, ZC581.2, M7.7, D1044.1, F26A1.4, KIN-21, KIN-24, F22B3.8, C27D6.11, T19D12.5, B0207.7, C56C10.6, ZC373.3, Y47G6A.13, Y69E1A.3, H05L14.1, T09B4.7, F21F3.2, KIN-…	684	550	6132	1.97228	2.38776e-12	7.95919e-13	2.50799e-11
SMART	SM00156:PP2Ac	29	1.18367	4.49619e-14	C27B7.6, Y71G12B.30, F40E3.5, T16G12.7, R08C7.8, ZC477.2, GSP-3, GSP-4, C06A1.3, R08A2.2, F07B7.12, Y69E1A.4, F49E11.7, F23B12.1, R03D7.8, F20D6.6, F52H3.6, Y40H4A.2, F58G1.3, ZC477.10, Y54G2A.24, F42G8.8, ZK938.1, W03D8.2, C47A4.3, C34D4.2, F25B3.4, F26B1.5, R13A5.11	674	49	5537	4.86202	8.22842e-12	2.74281e-12	5.55334e-11
SMART	SM00252:SH2	34	1.38776	7.49765e-14	R11E3.1, C35E7.10, KIN-26, C18H7.4, Y4C6A.1, F01D4.3, Y69E1A.3, C25A8.5, Y52D5A.2, C55C3.4, F26E4.5, Y116A8C.38, KIN-5, B0207.11, T08G11.2, FRK-1, K09B11.5, T06C10.3, W01B6.5, ZC581.7, F57B9.8, ZK593.9, T25B9.4, T25B9.5, ZK622.1, C34F11.5, SPE-8, KIN-21, KIN-24, F59A3.8, F22B3.8, Y116A8C.24, T21G5.1, Y43C5B.2	674	67	5537	4.16887	1.3714e-11	3.42848e-12	9.25593e-11
INTERPRO	IPR000387:Protein-tyrosine phosphatase	29	1.18367	1.75701e-13	Y71G12B.31, R06B10.1, IDA-1, M05B5.1, Y22D7AR.12, M04G7.2, C33H5.16, ZK484.7, W03F11.4, C46A5.1, F35C11.2, Y69A2AR.19, B0207.1, ZK809.1, Y57G11C.6, ZK354.8, C16A3.2, Y48G1C.5, C24D10.1, C33F10.8, R155.3, F47B3.7, F55F8.7, F20H11.4, C17H12.3, C17H12.5, K07F5.6, T27A3.5, PPH-2	1486	55	13633	4.83735	1.61513e-10	1.34593e-11	2.74691e-10
SP_PIR_KEYWORDS	tyrosine-protein kinase	33	1.34694	1.26281e-11	R11E3.1, C35E7.10, KIN-26, C18H7.4, Y4C6A.1, F01D4.3, Y69E1A.3, C25A8.5, Y52D5A.2, C55C3.4, F26E4.5, W03A5.1, Y116A8C.38, KIN-5, FRK-1, K09B11.5, T06C10.3, W01B6.5, ZC581.7, F57B9.8, ZK593.9, T25B9.4, T25B9.5, ZK622.1, C34F11.5, SPE-8, KIN-21, KIN-24, F59A3.8, F22B3.8, Y116A8C.24, T21G5.1, Y43C5B.2	2385	73	19674	3.72903	2.79079e-09	2.79079e-09	1.60864e-08
INTERPRO	IPR008266:Tyrosine protein kinase, active site	33	1.34694	1.96129e-11	R11E3.1, C35E7.10, KIN-26, C18H7.4, Y4C6A.1, F01D4.3, C25A8.5, Y69E1A.3, Y52D5A.2, C55C3.4, F26E4.5, KIN-30, W03A5.1, Y116A8C.38, KIN-5, FRK-1, K09B11.5, T06C10.3, ZC581.7, F57B9.8, ZK593.9, T25B9.4, T25B9.5, ZK622.1, C34F11.5, SPE-8, KIN-21, Y48G1BM.6, KIN-24, F59A3.8, F22B3.8, Y116A8C.24, T21G5.1	1486	81	13633	3.73768	1.80243e-08	1.38649e-09	3.06542e-08
INTERPRO	IPR004843:Metallophosphoesterase	28	1.14286	1.88203e-10	C27B7.6, Y71G12B.30, B0511.13, T16G12.7, R08C7.8, ZC477.2, GSP-3, GSP-4, C06A1.3, R08A2.2, Y69E1A.4, F49E11.7, F23B12.1, F20D6.6, F52H3.6, Y40H4A.2, F58G1.3, Y54G2A.24, F42G8.8, ZK938.1, W03D8.2, C47A4.3, K07C11.7, C34D4.2, F25B3.4, Y105C5B.15, F26B1.5, R13A5.11	1486	65	13633	3.952	1.72959e-07	1.23542e-08	2.94153e-07
INTERPRO	IPR016130:Protein-tyrosine phosphatase, active site	26	1.06122	2.16932e-10	Y71G12B.31, C16A3.2, ZK354.8, F36H1.3, C15H7.3, T20B6.1, F54F12.1, Y22D7AR.12, M04G7.2, Y113G7C.1, C33H5.16, ZK484.7, H06I04.5, R155.3, W03F11.4, K09F6.3, F26A3.4, F47B3.7, T28F4.3, F55F8.7, F20H11.4, C17H12.3, T22C1.8, T27A3.5, F25H5.7, B0207.1	1486	57	13633	4.18477	1.99361e-07	1.32907e-08	3.39055e-07
GOTERM_MF_1	GO:0003824~catalytic activity	509	20.7755	3.95192e-10	VY10G11R.1, Y108F1.5, TAG-191, Y38A10A.7, H12I13.1, MLT-7, C31H1.5, Y19D10B.6, C14A4.13, Y51A2B.4, CPI-2, C27D8.1, ABT-5, UGT-64, F54H5.2, T22C1.8, TRXR-2, ABT-1, W03A5.1, K06B9.2, C09B9.4, CYN-10, F42C5.5, F57B9.8, W05H12.1, M7.7, NAS-32, PAF-1, KIN-21, KIN-24, NAS-30, NAS-31, UGT-50, Y105C5B.15, C27D6.11, ACE-3, DAF-9, Y18H1A.9, IDA-1, B0207.7, T16G12.7, NAS-28, ACDH-5, T19D2.1, NAS-25, NTP-1, …	1064	3726	9555	1.22677	3.55673e-09	1.77837e-09	2.27433e-07
INTERPRO	IPR001245:Tyrosine protein kinase	38	1.55102	5.84923e-10	R11E3.1, C35E7.10, KIN-26, C18H7.4, Y4C6A.1, F01D4.3, Y69E1A.3, C25A8.5, Y52D5A.2, C14A4.13, C55C3.4, F26E4.5, KIN-30, W03A5.1, Y116A8C.38, ODR-1, KIN-5, FRK-1, C39H7.1, K09B11.5, T06C10.3, W01B6.5, ZC581.7, F57B9.8, ZK593.9, T25B9.4, T25B9.5, ZK622.1, C34F11.5, SPE-8, KIN-21, KIN-24, F59A3.8, Y38H8A.3, F22B3.8, Y116A8C.24, T21G5.1, Y43C5B.2	1486	115	13633	3.03151	5.37544e-07	3.35965e-08	9.1421e-07
INTERPRO	IPR012885:F-box associated type 2	48	1.95918	1.16909e-09	Y39A1A.16, FBXB-107, SDZ-10, FBXB-11, FBXB-106, K05F6.4, W08F4.10, FBXB-16, SDZ-33, FBXB-17, FBXB-38, FBXB-13, Y53F4B.24, FBXB-15, FBXB-98, FBXB-97, F49B2.7, F21D9.1, FBXB-95, T26H2.10, FBXB-72, FBXB-54, FBXB-53, FBXB-104, FBXB-103, FBXB-74, F55C9.14, FBXB-119, FBXB-21, FBXB-22, SDZ-9, FBXB-20, MATH-48, FBXB-26, T02H6.5, FBXB-85, FBXB-67, FBXB-49, FBXB-69, FBXB-46, FBXB-7, FBXB-8, T22G5.3, FBXB-6…	1486	171	13633	2.57524	1.07439e-06	6.31995e-08	1.82723e-06
UP_SEQ_FEATURE	domain:MSP	13	0.530612	1.2582e-09	F38H4.6, MSP-56, MSP-31, MSP-57, ZK1307.4, MSP-33, MSP-59, MSP-53, MSP-36, MSP-19, MSP-55, MSP-38, MSP-113, F58A6.9, MSP-10, MSP-64, MSP-63, MSP-3, MSP-65, SSP-31, SSP-11, MSP-40, MSP-152, SSP-19, MSP-45, SSP-16, MSP-81, MSP-49, MSP-79, MSP-78, MSP-77, ZK688.12, MSP-76, MSP-51, MSP-50, MSP-142, ZK1307.3	276	18	3249	8.50181	8.4425e-07	8.4425e-07	1.88669e-06
SP_PIR_KEYWORDS	cytoskeleton	41	1.67347	3.64894e-09	F38H4.6, MSP-31, Y48B6A.5, MSP-33, F13H8.12, Y53C10A.15, MSP-36, MSP-38, MSP-113, C54E10.1, C15H11.1, F54H5.3, MSP-3, C10H11.7, C35E7.9, MSP-40, F13A7.1, MSP-152, T22B3.3, W03D8.5, Y53F4B.19, ADD-2, SPE-26, F21H7.5, MSP-142, F42A9.7, C14A4.8, F57A10.2, MSP-56, MSP-57, MSP-59, F36D3.4, MSP-53, MSP-19, MSP-55, DCT-9, F58A6.9, MSP-10, ZK546.3, F36H12.3, MSP-64, MSP-63, MSP-65, F52F12.8, ZC196.2, ZK3…	2385	125	19674	2.70569	8.06415e-07	4.03208e-07	4.64827e-06
GOTERM_MF_FAT	GO:0004713~protein tyrosine kinase activity	81	3.30612	4.73445e-09	K06H7.8, C35E7.10, Y69F12A.1, C18H7.4, ZK666.8, TAG-191, T05C12.1, F01D4.3, C25A8.5, C14A4.13, W06F12.3, C27D8.1, F54H5.2, W02B12.12, TAG-344, F26E4.5, ZK596.2, PAK-2, W03A5.1, Y116A8C.38, FRK-1, F38E1.3, GSKA-3, K09B11.5, W01B6.2, Y39G8C.2, F35C11.3, W01B6.5, ZC581.7, F57B9.8, M05D6.1, R13H9.5, TPA-1, C34F11.5, CMK-1, Y48G1BM.6, KIN-21, F59A3.8, Y38H8A.4, KIN-24, F53C3.1, Y38H8A.3, F22B3.8, Y116…	806	351	6686	1.9143	1.88904e-06	2.36131e-07	6.60123e-06
SMART	SM00219:TyrKc	38	1.55102	9.23138e-09	R11E3.1, C35E7.10, KIN-26, C18H7.4, Y4C6A.1, F01D4.3, Y69E1A.3, C25A8.5, Y52D5A.2, C14A4.13, C55C3.4, F26E4.5, KIN-30, W03A5.1, Y116A8C.38, ODR-1, KIN-5, FRK-1, C39H7.1, K09B11.5, T06C10.3, W01B6.5, ZC581.7, F57B9.8, ZK593.9, T25B9.4, T25B9.5, ZK622.1, C34F11.5, SPE-8, KIN-21, KIN-24, F59A3.8, Y38H8A.3, F22B3.8, Y116A8C.24, T21G5.1, Y43C5B.2	674	115	5537	2.71457	1.68934e-06	3.37869e-07	1.14021e-05
GOTERM_BP_2	GO:0043170~macromolecule metabolic process	310	12.6531	9.83997e-09	VY10G11R.1, TAG-191, R10D12.10, ZK484.7, H12I13.1, EAK-6, SKR-10, Y19D10B.6, NHR-7, C14A4.13, F07F6.8, C27D8.1, F54H5.2, SKR-12, T22C1.8, TRXR-2, FBXB-54, Y73B6BL.29, W03A5.1, NHR-145, WRT-4, WRT-6, C09B9.4, C07E3.4, CYN-10, F57B9.8, F42C5.5, F55H12.5, ZK287.7, TAF-7.2, M7.7, NAS-32, T28A11.20, KIN-21, KIN-24, NAS-30, UBC-8, NAS-31, K02F6.1, C27D6.11, ZMP-1, F55D12.6, DAF-8, T19D12.5, Y18H1A.9, I…	815	2372	8116	1.30146	1.19064e-06	1.19064e-06	1.13126e-05
UP_SEQ_FEATURE	region of interest:Triple-helical region	16	0.653061	1.45379e-08	COL-13, COL-12, COL-34, DPY-5, BLI-1, COL-145, SQT-1, DPY-13, LON-3, COL-40, COL-79, COL-14, COL-91, COL-7, ROL-8, COL-90	276	33	3249	5.70751	9.75489e-06	4.87746e-06	2.17999e-05
SP_PIR_KEYWORDS	collagen	34	1.38776	1.53404e-08	COL-58, DPY-5, COL-139, COL-175, COL-71, DPY-13, COL-173, COL-79, COL-111, COL-110, COL-91, COL-7, COL-90, COL-73, COL-48, COL-13, COL-49, COL-12, COL-33, COL-34, BLI-1, COL-172, COL-145, COL-109, SQT-1, LON-3, COL-104, COL-88, COL-141, COL-40, COL-14, COL-45, ROL-8, COL-17	2385	97	19674	2.89142	3.39023e-06	1.13008e-06	1.95417e-05
GOTERM_MF_2	GO:0016740~transferase activity	194	7.91837	1.94491e-08	Y67D2.5, VY10G11R.1, TAG-191, R10D12.10, Y38A10A.7, H12I13.1, C14A4.13, UGT-64, C27D8.1, F54H5.2, W03A5.1, K02E11.6, TPK-1, C09B9.4, K06B9.2, F57B9.8, W05H12.1, M7.7, KIN-21, KIN-24, UGT-50, C27D6.11, UGT-8, GST-41, T19D12.5, B0207.7, C56C10.6, UGT-41, UGT-25, T15H9.6, F21F3.2, ODR-1, OAC-40, UGT-40, CPT-6, OAC-49, K02E11.4, K02E11.3, FBXC-21, Y65B4A.9, NEKL-1, TRT-1, UGT-33, F33D11.7, UGT-11, UG…	956	1249	8884	1.44341	8.75208e-07	4.37604e-07	1.82906e-05
PIR_SUPERFAMILY	PIRSF000908:serine/threonine-protein phosphatase, conventional type	17	0.693878	2.04527e-08	Y71G12B.30, F58G1.3, Y54G2A.24, F40E3.5, T16G12.7, F42G8.8, ZK938.1, GSP-4, C06A1.3, Y69E1A.4, F49E11.7, C34D4.2, F23B12.1, F52H3.6, F26B1.5, Y40H4A.2, R13A5.11	542	29	4541	4.91138	7.28115e-06	3.64058e-06	2.80434e-05
GOTERM_BP_3	GO:0044260~cellular macromolecule metabolic process	262	10.6939	2.07986e-08	VY10G11R.1, TAG-191, R10D12.10, ZK484.7, H12I13.1, EAK-6, SKR-10, NHR-7, C14A4.13, F07F6.8, C27D8.1, F54H5.2, SKR-12, T22C1.8, TRXR-2, FBXB-54, Y73B6BL.29, W03A5.1, NHR-145, C09B9.4, C07E3.4, CYN-10, F57B9.8, F42C5.5, F55H12.5, ZK287.7, M7.7, TAF-7.2, KIN-21, KIN-24, UBC-8, C27D6.11, F55D12.6, DAF-8, T19D12.5, IDA-1, NHR-116, B0207.7, C56C10.6, R09E10.9, C33H5.16, K09F6.3, C46A5.1, TTLL-11, T04F3…	787	1969	7908	1.33705	6.46833e-06	2.15612e-06	2.79457e-05
INTERPRO	IPR005514:Protein of unknown function DUF316	14	0.571429	2.53616e-08	D1081.3, R01H2.2, T06G6.8, F15H9.1, F35E2.9, Y71F9B.15, C46E10.1, Y47H9B.2, F35E2.5, F25E5.7, Y116A8A.4, TRY-8, TRY-7, Y116A8A.6	1486	21	13633	6.1162	2.3307e-05	1.29485e-06	3.9639e-05
[truncated: 236 more rows]

## Sheet: AWK107.g3_vs_AWK33.g1
Category	Term	Count	%	PValue	Genes	List Total	Pop Hits	Pop Total	Fold Enrichment	Bonferroni	Benjamini	FDR
[truncated: 197 more rows]

[truncated: 1 more sheets: AWK107.g3_vs_AWK43.g2]
