# Supplementary material for: Age- and stress-associated C. elegans granulins impair lysosomal function and induce a compensatory HLH-30/TFEB transcriptional response
Source: PLoS Genet. 2019 Aug 9;15(8):e1008295. doi: 10.1371/journal.pgen.1008295 (PMC6703691; doi:10.1371/journal.pgen.1008295)
Supplement: S4 Table — (See corresponding Excel file). (XLSX) [file pgen.1008295.s010.xlsx]

## Sheet: CF3050_vs_WT
http://cbl-gorilla.cs.technion.ac.il/GOrilla/sc4olmhc/GOResults.html
GO Term	Description	P-value	FDR q-value	Enrichment	N	B	n	b	Genes
GO:0004526	ribonuclease P activity	4.24e-05	0.102	11.89	10526	6	738	5	[C05D11.9 - protein c05d11.9, Y66A7A.2 - protein y66a7a.2, C15C6.4 - protein c15c6.4, Y62E10A.2 - protein y62e10a.2, H35B03.2 - protein h35b03.2]
GO:0004549	tRNA-specific ribonuclease activity	4.24e-05	0.0511	11.89	10526	6	738	5	[C05D11.9 - protein c05d11.9, Y66A7A.2 - protein y66a7a.2, Y62E10A.2 - protein y62e10a.2, C15C6.4 - protein c15c6.4, H35B03.2 - protein h35b03.2]
GO:0051184	cofactor transmembrane transporter activity	6.39e-05	0.0513	7.51	10526	7	1202	6	[T26C5.3 - protein t26c5.3, hrg-4 - protein hrg-4, hrg-1 - protein hrg-1, hrg-5 - protein hrg-5, hrg-3 - protein hrg-3, hrg-6 - protein hrg-6]
GO:0010340	carboxyl-O-methyltransferase activity	0.000176	0.106	35.28	10526	5	179	3	[pcm-1 - protein pcm-1, CELE_B0285.4 - protein b0285.4, M01E11.1 - protein m01e11.1]
GO:0051998	protein carboxyl O-methyltransferase activity	0.000176	0.0847	35.28	10526	5	179	3	[pcm-1 - protein pcm-1, M01E11.1 - protein m01e11.1, CELE_B0285.4 - protein b0285.4]
GO:0042162	telomeric DNA binding	0.000265	0.106	5.25	10526	16	1003	8	[trt-1 - protein trt-1, cku-80 - protein cku-80, pot-3 - protein pot-3, pot-2 - protein pot-2, rpa-1 - protein rpa-1, rpa-2 - protein rpa-2, plp-1 - protein plp-1, smg-7 - protein smg-7]
GO:0015932	nucleobase-containing compound transmembrane transporter activity	0.000327	0.113	3.12	10526	31	1524	14	[C47E12.2 - protein c47e12.2, srf-3 - protein srf-3, ent-3 - protein ent-3, pst-2 - protein pst-2, C30E1.2 - protein c30e1.2, T26C5.3 - protein t26c5.3, ugtp-1 - protein ugtp-1, nstp-6 - protein nstp-6, C30E1.3 - protein c30e1.3, F55A11.4 - protein f55a11.4, nstp-10 - protein nstp-10, ent-7 - protein ent-7, ent-5 - protein ent-5, nstp-2 - protein nstp-2]
GO:0015232	heme transporter activity	0.000384	0.116	7.3	10526	6	1202	5	[hrg-4 - protein hrg-4, hrg-1 - protein hrg-1, hrg-5 - protein hrg-5, hrg-3 - protein hrg-3, hrg-6 - protein hrg-6]
GO:0003880	protein C-terminal carboxyl O-methyltransferase activity	0.000474	0.127	58.8	10526	2	179	2	[CELE_B0285.4 - protein b0285.4, M01E11.1 - protein m01e11.1]
GO:0004521	endoribonuclease activity	0.000522	0.126	3.55	10526	35	1018	12	[C05D11.9 - protein c05d11.9, ZK1127.5 - protein zk1127.5, rnh-1.2 - protein rnh-1.2, CELE_Y54E10BR.4 - protein y54e10br.4, rnh-1.1 - protein rnh-1.1, Y66A7A.2 - protein y66a7a.2, smg-7 - protein smg-7, Y62E10A.2 - protein y62e10a.2, C15C6.4 - protein c15c6.4, rnh-2 - protein rnh-2, H35B03.2 - protein h35b03.2, cpsf-3 - protein cpsf-3]
GO:0004519	endonuclease activity	0.000746	0.164	2.45	10526	59	1459	20	[slx-1 - protein slx-1, exo-1 - protein exo-1, rnh-1.2 - protein rnh-1.2, F44E5.15 - protein f44e5.15, Y66A7A.2 - protein y66a7a.2, smg-7 - protein smg-7, crn-4 - protein crn-4, C15C6.4 - protein c15c6.4, cpsf-3 - protein cpsf-3, C05D11.9 - protein c05d11.9, xpg-1 - protein xpg-1, ZK1127.5 - protein zk1127.5, CELE_Y54E10BR.4 - protein y54e10br.4, rnh-1.1 - protein rnh-1.1, dis-3 - protein dis-3, …
GO:0016891	endoribonuclease activity, producing 5'-phosphomonoesters	0.000747	0.15	4.96	10526	23	738	8	[C05D11.9 - protein c05d11.9, rnh-1.2 - protein rnh-1.2, rnh-1.1 - protein rnh-1.1, Y66A7A.2 - protein y66a7a.2, rnh-2 - protein rnh-2, Y62E10A.2 - protein y62e10a.2, C15C6.4 - protein c15c6.4, H35B03.2 - protein h35b03.2]
GO:0004518	nuclease activity	0.000857	0.159	2.11	10526	102	1370	28	[crn-5 - protein crn-5, rnh-1.2 - protein rnh-1.2, Y66A7A.2 - protein y66a7a.2, crn-4 - protein crn-4, cyn-13 - protein cyn-13, cpsf-3 - protein cpsf-3, exos-8 - protein exos-8, exos-9 - protein exos-9, xpg-1 - protein xpg-1, fan-1 - protein fan-1, eri-1 - protein eri-1, mrt-2 - protein mrt-2, rnh-2 - protein rnh-2, H35B03.2 - protein h35b03.2, slx-1 - protein slx-1, exo-1 - protein exo-1, exos-4…

## Sheet: AWK33.g1_vs_WT
http://cbl-gorilla.cs.technion.ac.il/GOrilla/xlz3bzk4/GOResults.html
GO Term	Description	P-value	FDR q-value	Enrichment	N	B	n	b	Genes
GO:0004721	phosphoprotein phosphatase activity	5.55e-18	1.34e-14	4.1	10526	169	821	54	[egg-3 - protein egg-3, CELE_R08A2.2 - protein r08a2.2, F52H3.6 - protein f52h3.6, CELE_Y39B6A.30 - protein y39b6a.30, CELE_F36H1.3 - protein f36h1.3, CELE_C23G10.1 - protein c23g10.1, CELE_C09H5.7 - protein c09h5.7, daf-18 - protein daf-18, C43E11.5 - protein c43e11.5, Y71G12B.30 - protein y71g12b.30, Y69E1A.4 - protein y69e1a.4, gsp-3 - protein gsp-3, CELE_W01B6.6 - protein w01b6.6, Y40H4A.2 - …
GO:0140096	catalytic activity, acting on a protein	2.91e-14	3.51e-11	1.71	10526	1185	1136	219	[air-1 - protein air-1, F52H3.6 - protein f52h3.6, C09D4.3 - protein c09d4.3, C26E6.1 - protein c26e6.1, F37A4.5 - protein f37a4.5, spe-8 - protein spe-8, spsb-2 - protein spsb-2, CELE_F36H1.3 - protein f36h1.3, CELE_F38E1.3 - protein f38e1.3, nas-38 - protein nas-38, CELE_Y60A3A.16 - protein y60a3a.16, C34F11.5 - protein c34f11.5, daf-18 - protein daf-18, CELE_C25H3.1 - protein c25h3.1, ver-1 - …
GO:0004725	protein tyrosine phosphatase activity	7.65e-14	6.15e-11	5.11	10526	92	739	33	[K07F5.6 - protein k07f5.6, egg-3 - protein egg-3, Y54F10BM.3 - protein y54f10bm.3, CELE_Y39B6A.30 - protein y39b6a.30, F55H12.5 - protein f55h12.5, F38H4.4 - protein f38h4.4, CELE_F36H1.3 - protein f36h1.3, Y113G7C.1 - protein y113g7c.1, K09F6.3 - protein k09f6.3, C43E11.5 - protein c43e11.5, CELE_C17H12.3 - protein c17h12.3, C33H5.16 - protein c33h5.16, CELE_W01B6.6 - protein w01b6.6, CELE_C24D…
GO:0016791	phosphatase activity	9.13e-14	5.5e-11	3.4	10526	218	766	54	[egg-3 - protein egg-3, CELE_R08A2.2 - protein r08a2.2, CELE_Y39B6A.30 - protein y39b6a.30, F52H3.6 - protein f52h3.6, CELE_F36H1.3 - protein f36h1.3, CELE_C23G10.1 - protein c23g10.1, CELE_C09H5.7 - protein c09h5.7, C43E11.5 - protein c43e11.5, Y71G12B.30 - protein y71g12b.30, Y69E1A.4 - protein y69e1a.4, gsp-3 - protein gsp-3, CELE_W01B6.6 - protein w01b6.6, Y40H4A.2 - protein y40h4a.2, cil-1 -…
GO:0004672	protein kinase activity	1.76e-13	8.47e-11	2.11	10526	409	1293	106	[spe-6 - protein spe-6, F41G3.5 - protein f41g3.5, air-1 - protein air-1, C09D4.3 - protein c09d4.3, C26E6.1 - protein c26e6.1, CELE_ZK666.8 - protein zk666.8, spe-8 - protein spe-8, cdk-2 - protein cdk-2, T05C12.1 - protein t05c12.1, B0207.7 - protein b0207.7, W03G9.5 - protein w03g9.5, R13H9.6 - protein r13h9.6, CELE_F38E1.3 - protein f38e1.3, R13H9.5 - protein r13h9.5, CELE_Y60A3A.16 - protein…
GO:0042578	phosphoric ester hydrolase activity	1.43e-12	5.73e-10	2.96	10526	255	766	55	[egg-3 - protein egg-3, CELE_R08A2.2 - protein r08a2.2, CELE_Y39B6A.30 - protein y39b6a.30, F52H3.6 - protein f52h3.6, CELE_F36H1.3 - protein f36h1.3, CELE_C23G10.1 - protein c23g10.1, CELE_C09H5.7 - protein c09h5.7, fan-1 - protein fan-1, C43E11.5 - protein c43e11.5, Y71G12B.30 - protein y71g12b.30, Y69E1A.4 - protein y69e1a.4, gsp-3 - protein gsp-3, CELE_W01B6.6 - protein w01b6.6, Y40H4A.2 - pr…
GO:0016301	kinase activity	5.23e-11	1.8e-08	1.86	10526	520	1293	119	[F30A10.3 - protein f30a10.3, spe-6 - protein spe-6, F41G3.5 - protein f41g3.5, air-1 - protein air-1, C09D4.3 - protein c09d4.3, C26E6.1 - protein c26e6.1, CELE_ZK666.8 - protein zk666.8, cdk-2 - protein cdk-2, T05C12.1 - protein t05c12.1, spe-8 - protein spe-8, B0207.7 - protein b0207.7, W03G9.5 - protein w03g9.5, R13H9.6 - protein r13h9.6, CELE_F38E1.3 - protein f38e1.3, R13H9.5 - protein r13h…
GO:0016773	phosphotransferase activity, alcohol group as acceptor	8.94e-11	2.7e-08	1.92	10526	459	1293	108	[spe-6 - protein spe-6, F41G3.5 - protein f41g3.5, air-1 - protein air-1, C09D4.3 - protein c09d4.3, C26E6.1 - protein c26e6.1, CELE_ZK666.8 - protein zk666.8, spe-8 - protein spe-8, T05C12.1 - protein t05c12.1, cdk-2 - protein cdk-2, B0207.7 - protein b0207.7, W03G9.5 - protein w03g9.5, R13H9.6 - protein r13h9.6, CELE_F38E1.3 - protein f38e1.3, R13H9.5 - protein r13h9.5, CELE_Y60A3A.16 - protein…
GO:0016772	transferase activity, transferring phosphorus-containing groups	7.33e-10	1.96e-07	1.73	10526	626	1293	133	[F30A10.3 - protein f30a10.3, spe-6 - protein spe-6, F41G3.5 - protein f41g3.5, air-1 - protein air-1, C09D4.3 - protein c09d4.3, C26E6.1 - protein c26e6.1, CELE_F43G6.5 - protein f43g6.5, CELE_ZK666.8 - protein zk666.8, T05C12.1 - protein t05c12.1, cdk-2 - protein cdk-2, spe-8 - protein spe-8, B0207.7 - protein b0207.7, W03G9.5 - protein w03g9.5, R13H9.6 - protein r13h9.6, CELE_F38E1.3 - protein…
GO:0004674	protein serine/threonine kinase activity	1.87e-09	4.51e-07	2.09	10526	292	1293	75	[T05A7.6 - protein t05a7.6, spe-6 - protein spe-6, air-1 - protein air-1, F41G3.5 - protein f41g3.5, tag-344 - protein tag-344, efk-1 - protein efk-1, C09D4.3 - protein c09d4.3, C26E6.1 - protein c26e6.1, F52B5.2 - protein f52b5.2, CELE_ZK666.8 - protein zk666.8, T05C12.1 - protein t05c12.1, cdk-2 - protein cdk-2, R02C2.6 - protein r02c2.6, W09C3.1 - protein w09c3.1, B0207.7 - protein b0207.7, W0…
GO:0016788	hydrolase activity, acting on ester bonds	2.13e-08	4.66e-06	2.44	10526	454	495	52	[F57F4.1 - protein f57f4.1, CELE_Y39B6A.30 - protein y39b6a.30, poml-4 - protein poml-4, CELE_F36H1.3 - protein f36h1.3, CELE_C23G10.1 - protein c23g10.1, CELE_C09H5.7 - protein c09h5.7, B0478.3 - protein b0478.3, fan-1 - protein fan-1, Y71G12B.30 - protein y71g12b.30, C31H1.5 - protein c31h1.5, cil-1 - protein cil-1, trcs-1 - protein trcs-1, W03F11.4 - protein w03f11.4, F42G8.8 - protein f42g8.8…
GO:0004722	protein serine/threonine phosphatase activity	5.37e-08	1.08e-05	4.1	10526	60	941	22	[CELE_ZK938.1 - protein zk938.1, Y69E1A.4 - protein y69e1a.4, F25B3.4 - protein f25b3.4, T16G12.7 - protein t16g12.7, gsp-3 - protein gsp-3, CELE_R08A2.2 - protein r08a2.2, Y40H4A.2 - protein y40h4a.2, R13A5.11 - protein r13a5.11, F52H3.6 - protein f52h3.6, CELE_C06A1.3 - protein c06a1.3, F42G8.8 - protein f42g8.8, F20D6.6 - protein f20d6.6, R08C7.8 - protein r08c7.8, CELE_C23G10.1 - protein c23g…
GO:0005524	ATP binding	2.2e-07	4.09e-05	1.51	10526	810	1383	161	[abt-5 - protein abt-5, wht-6 - protein wht-6, spe-6 - protein spe-6, F41G3.5 - protein f41g3.5, air-1 - protein air-1, C09D4.3 - protein c09d4.3, CELE_F43G6.5 - protein f43g6.5, CELE_ZK666.8 - protein zk666.8, spe-8 - protein spe-8, cdk-2 - protein cdk-2, T05C12.1 - protein t05c12.1, dars-1 - protein dars-1, B0207.7 - protein b0207.7, prx-10 - protein prx-10, W03G9.5 - protein w03g9.5, R13H9.6 -…
GO:0032559	adenyl ribonucleotide binding	5.06e-07	8.72e-05	1.49	10526	826	1383	162	[abt-5 - protein abt-5, wht-6 - protein wht-6, spe-6 - protein spe-6, F41G3.5 - protein f41g3.5, air-1 - protein air-1, C09D4.3 - protein c09d4.3, CELE_F43G6.5 - protein f43g6.5, CELE_ZK666.8 - protein zk666.8, spe-8 - protein spe-8, cdk-2 - protein cdk-2, T05C12.1 - protein t05c12.1, dars-1 - protein dars-1, B0207.7 - protein b0207.7, prx-10 - protein prx-10, W03G9.5 - protein w03g9.5, R13H9.6 -…
GO:0004715	non-membrane spanning protein tyrosine kinase activity	5.34e-07	8.59e-05	3.99	10526	45	1114	19	[F57B9.8 - protein f57b9.8, frk-1 - protein frk-1, kin-21 - protein kin-21, CELE_W01B6.5 - protein w01b6.5, F59A3.8 - protein f59a3.8, kin-26 - protein kin-26, C18H7.4 - protein c18h7.4, F22B3.8 - protein f22b3.8, T21G5.1 - protein t21g5.1, ZC581.7 - protein zc581.7, T06C10.3 - protein t06c10.3, spe-8 - protein spe-8, C35E7.10 - protein c35e7.10, CELE_Y116A8C.24 - protein y116a8c.24, CELE_Y38H6C.…
GO:0030554	adenyl nucleotide binding	6.26e-07	9.44e-05	1.49	10526	829	1383	162	[abt-5 - protein abt-5, wht-6 - protein wht-6, spe-6 - protein spe-6, F41G3.5 - protein f41g3.5, air-1 - protein air-1, C09D4.3 - protein c09d4.3, CELE_F43G6.5 - protein f43g6.5, CELE_ZK666.8 - protein zk666.8, spe-8 - protein spe-8, cdk-2 - protein cdk-2, T05C12.1 - protein t05c12.1, dars-1 - protein dars-1, B0207.7 - protein b0207.7, prx-10 - protein prx-10, W03G9.5 - protein w03g9.5, R13H9.6 -…
GO:0030246	carbohydrate binding	4.31e-06	0.000612	7.68	10526	193	71	10	[clec-86 - protein clec-86, clec-36 - protein clec-36, clec-27 - protein clec-27, clec-28 - protein clec-28, clec-7 - protein clec-7, clec-31 - protein clec-31, clec-40 - protein clec-40, clec-26 - protein clec-26, clec-24 - protein clec-24, clec-60 - protein clec-60]
GO:0008144	drug binding	1.05e-05	0.00141	1.41	10526	929	1383	172	[abt-5 - protein abt-5, wht-6 - protein wht-6, spe-6 - protein spe-6, F41G3.5 - protein f41g3.5, air-1 - protein air-1, C09D4.3 - protein c09d4.3, CELE_F43G6.5 - protein f43g6.5, CELE_ZK666.8 - protein zk666.8, spe-8 - protein spe-8, cdk-2 - protein cdk-2, T05C12.1 - protein t05c12.1, dars-1 - protein dars-1, B0207.7 - protein b0207.7, prx-10 - protein prx-10, W03G9.5 - protein w03g9.5, R13H9.6 -…
GO:0016740	transferase activity	1.45e-05	0.00184	1.34	10526	1367	1256	219	[F30A10.3 - protein f30a10.3, F30F8.10 - protein f30f8.10, air-1 - protein air-1, C09D4.3 - protein c09d4.3, C26E6.1 - protein c26e6.1, spe-8 - protein spe-8, CELE_E03H4.11 - protein e03h4.11, spsb-2 - protein spsb-2, CELE_F38E1.3 - protein f38e1.3, CELE_Y60A3A.16 - protein y60a3a.16, C34F11.5 - protein c34f11.5, CELE_C25H3.1 - protein c25h3.1, ver-1 - protein ver-1, rib-1 - protein rib-1, elo-7 …
GO:0035639	purine ribonucleoside triphosphate binding	4.59e-05	0.00554	1.37	10526	978	1383	176	[abt-5 - protein abt-5, wht-6 - protein wht-6, spe-6 - protein spe-6, F41G3.5 - protein f41g3.5, air-1 - protein air-1, ral-1 - protein ral-1, tbg-1 - protein tbg-1, C09D4.3 - protein c09d4.3, CELE_F43G6.5 - protein f43g6.5, CELE_ZK666.8 - protein zk666.8, cdk-2 - protein cdk-2, spe-8 - protein spe-8, T05C12.1 - protein t05c12.1, dars-1 - protein dars-1, B0207.7 - protein b0207.7, prx-10 - protei…
GO:0032553	ribonucleotide binding	9.06e-05	0.0104	1.35	10526	1015	1383	180	[abt-5 - protein abt-5, wht-6 - protein wht-6, spe-6 - protein spe-6, F41G3.5 - protein f41g3.5, air-1 - protein air-1, Y32H12A.6 - protein y32h12a.6, ral-1 - protein ral-1, tbg-1 - protein tbg-1, C09D4.3 - protein c09d4.3, CELE_F43G6.5 - protein f43g6.5, CELE_ZK666.8 - protein zk666.8, T05C12.1 - protein t05c12.1, spe-8 - protein spe-8, cdk-2 - protein cdk-2, dars-1 - protein dars-1, B0207.7 - p…
GO:0032555	purine ribonucleotide binding	0.000119	0.013	1.35	10526	999	1383	177	[abt-5 - protein abt-5, wht-6 - protein wht-6, spe-6 - protein spe-6, F41G3.5 - protein f41g3.5, air-1 - protein air-1, ral-1 - protein ral-1, tbg-1 - protein tbg-1, C09D4.3 - protein c09d4.3, CELE_F43G6.5 - protein f43g6.5, CELE_ZK666.8 - protein zk666.8, T05C12.1 - protein t05c12.1, spe-8 - protein spe-8, cdk-2 - protein cdk-2, dars-1 - protein dars-1, B0207.7 - protein b0207.7, prx-10 - protei…
GO:0017076	purine nucleotide binding	0.000137	0.0144	1.34	10526	1002	1383	177	[abt-5 - protein abt-5, wht-6 - protein wht-6, spe-6 - protein spe-6, F41G3.5 - protein f41g3.5, air-1 - protein air-1, ral-1 - protein ral-1, tbg-1 - protein tbg-1, C09D4.3 - protein c09d4.3, CELE_F43G6.5 - protein f43g6.5, CELE_ZK666.8 - protein zk666.8, T05C12.1 - protein t05c12.1, spe-8 - protein spe-8, cdk-2 - protein cdk-2, dars-1 - protein dars-1, B0207.7 - protein b0207.7, prx-10 - protei…
GO:0004713	protein tyrosine kinase activity	0.000228	0.0229	3.01	10526	82	767	18	[ver-1 - protein ver-1, CELE_W01B6.5 - protein w01b6.5, F57B9.8 - protein f57b9.8, kin-21 - protein kin-21, F59A3.8 - protein f59a3.8, kin-26 - protein kin-26, let-23 - protein let-23, C18H7.4 - protein c18h7.4, T21G5.1 - protein t21g5.1, spe-8 - protein spe-8, T06C10.3 - protein t06c10.3, C35E7.10 - protein c35e7.10, CELE_Y38H6C.20 - protein y38h6c.20, C55C3.4 - protein c55c3.4, kin-5 - protein …
GO:0097367	carbohydrate derivative binding	0.00023	0.0222	1.33	10526	1045	1383	182	[abt-5 - protein abt-5, wht-6 - protein wht-6, spe-6 - protein spe-6, F41G3.5 - protein f41g3.5, air-1 - protein air-1, Y32H12A.6 - protein y32h12a.6, ral-1 - protein ral-1, tbg-1 - protein tbg-1, C09D4.3 - protein c09d4.3, CELE_F43G6.5 - protein f43g6.5, CELE_ZK666.8 - protein zk666.8, T05C12.1 - protein t05c12.1, cdk-2 - protein cdk-2, spe-8 - protein spe-8, dars-1 - protein dars-1, B0207.7 - p…
GO:1901265	nucleoside phosphate binding	0.000597	0.0554	1.29	10526	1130	1383	192	[abt-5 - protein abt-5, wht-6 - protein wht-6, spe-6 - protein spe-6, F41G3.5 - protein f41g3.5, air-1 - protein air-1, Y32H12A.6 - protein y32h12a.6, ral-1 - protein ral-1, tbg-1 - protein tbg-1, C09D4.3 - protein c09d4.3, CELE_F43G6.5 - protein f43g6.5, CELE_ZK666.8 - protein zk666.8, cdk-2 - protein cdk-2, T05C12.1 - protein t05c12.1, spe-8 - protein spe-8, dars-1 - protein dars-1, B0207.7 - p…
GO:0000166	nucleotide binding	0.000597	0.0533	1.29	10526	1130	1383	192	[abt-5 - protein abt-5, wht-6 - protein wht-6, spe-6 - protein spe-6, F41G3.5 - protein f41g3.5, air-1 - protein air-1, Y32H12A.6 - protein y32h12a.6, ral-1 - protein ral-1, tbg-1 - protein tbg-1, C09D4.3 - protein c09d4.3, CELE_F43G6.5 - protein f43g6.5, CELE_ZK666.8 - protein zk666.8, T05C12.1 - protein t05c12.1, cdk-2 - protein cdk-2, spe-8 - protein spe-8, dars-1 - protein dars-1, B0207.7 - p…
GO:0003824	catalytic activity	0.000783	0.0675	1.14	10526	3510	1348	514	[sac-1 - protein sac-1, F30A10.3 - protein f30a10.3, F30F8.10 - protein f30f8.10, tbg-1 - protein tbg-1, cyp-31A3 - protein cyp-31a3, spe-8 - protein spe-8, dars-1 - protein dars-1, catp-4 - protein catp-4, acdh-8 - protein acdh-8, dut-1 - protein dut-1, ver-1 - protein ver-1, dhc-3 - protein dhc-3, Y40H4A.2 - protein y40h4a.2, C46A5.1 - protein c46a5.1, drsh-1 - protein drsh-1, crn-6 - protein c…
GO:0043168	anion binding	0.000837	0.0696	1.26	10526	1237	1538	227	[fzo-1 - protein fzo-1, wht-6 - protein wht-6, air-1 - protein air-1, eea-1 - protein eea-1, Y32H12A.6 - protein y32h12a.6, C09D4.3 - protein c09d4.3, tbg-1 - protein tbg-1, spe-8 - protein spe-8, dars-1 - protein dars-1, prx-10 - protein prx-10, CELE_F38E1.3 - protein f38e1.3, catp-4 - protein catp-4, nex-3 - protein nex-3, acdh-8 - protein acdh-8, C34F11.5 - protein c34f11.5, rpt-4 - protein rp…

## Sheet: AWK43.g2_vs_WT
http://cbl-gorilla.cs.technion.ac.il/GOrilla/xl4m82cz/GOResults.html
GO Term	Description	P-value	FDR q-value	Enrichment	N	B	n	b	Genes
GO:0004721	phosphoprotein phosphatase activity	2.54e-37	6.13e-34	4.99	10526	169	1035	83	[CELE_B0280.11 - protein b0280.11, F54F12.1 - protein f54f12.1, Y48G1C.5 - protein y48g1c.5, CELE_R08A2.2 - protein r08a2.2, F26B1.5 - protein f26b1.5, R13A5.11 - protein r13a5.11, CELE_Y39B6A.30 - protein y39b6a.30, F52H3.6 - protein f52h3.6, CELE_R03D7.8 - protein r03d7.8, CELE_F23B12.1 - protein f23b12.1, CELE_C23G10.1 - protein c23g10.1, CELE_F36H1.3 - protein f36h1.3, CELE_C09H5.7 - protein …
GO:0140096	catalytic activity, acting on a protein	1.12e-34	1.35e-31	2.9	10526	1185	474	155	[B0218.5 - protein b0218.5, nekl-1 - protein nekl-1, F41G3.5 - protein f41g3.5, CELE_W03A5.1 - protein w03a5.1, Y48G1C.5 - protein y48g1c.5, F52H3.6 - protein f52h3.6, C09D4.3 - protein c09d4.3, C26E6.1 - protein c26e6.1, F37A4.5 - protein f37a4.5, nep-13 - protein nep-13, T05C12.1 - protein t05c12.1, spe-8 - protein spe-8, CELE_F53C3.1 - protein f53c3.1, C55B7.10 - protein c55b7.10, B0207.7 - pr…
GO:0016791	phosphatase activity	3.58e-33	2.88e-30	4.8	10526	218	814	81	[F54F12.1 - protein f54f12.1, CELE_B0280.11 - protein b0280.11, Y48G1C.5 - protein y48g1c.5, CELE_R08A2.2 - protein r08a2.2, R13A5.11 - protein r13a5.11, CELE_Y39B6A.30 - protein y39b6a.30, F52H3.6 - protein f52h3.6, CELE_R03D7.8 - protein r03d7.8, CELE_F23B12.1 - protein f23b12.1, CELE_C23G10.1 - protein c23g10.1, CELE_F36H1.3 - protein f36h1.3, CELE_C09H5.7 - protein c09h5.7, F49E11.7 - protein…
GO:0004725	protein tyrosine phosphatase activity	1.64e-31	9.88e-29	5.13	10526	92	1382	62	[CELE_F36H12.10 - protein f36h12.10, CELE_B0280.11 - protein b0280.11, F54F12.1 - protein f54f12.1, Y48G1C.5 - protein y48g1c.5, CELE_Y39B6A.30 - protein y39b6a.30, CELE_F36H1.3 - protein f36h1.3, C02B10.6 - protein c02b10.6, C33F10.8 - protein c33f10.8, C43E11.5 - protein c43e11.5, B0207.1 - protein b0207.1, F42C5.5 - protein f42c5.5, CELE_W01B6.6 - protein w01b6.6, T20B6.1 - protein t20b6.1, CE…
GO:0004672	protein kinase activity	1.63e-28	7.88e-26	3.62	10526	409	703	99	[B0218.5 - protein b0218.5, nekl-1 - protein nekl-1, F41G3.5 - protein f41g3.5, CELE_W03A5.1 - protein w03a5.1, C09D4.3 - protein c09d4.3, C26E6.1 - protein c26e6.1, CELE_ZK666.8 - protein zk666.8, spe-8 - protein spe-8, T05C12.1 - protein t05c12.1, CELE_F53C3.1 - protein f53c3.1, C55B7.10 - protein c55b7.10, C05C12.1 - protein c05c12.1, B0207.7 - protein b0207.7, W03G9.5 - protein w03g9.5, R13H9…
GO:0042578	phosphoric ester hydrolase activity	1.56e-27	6.28e-25	4.11	10526	255	814	81	[F54F12.1 - protein f54f12.1, CELE_B0280.11 - protein b0280.11, Y48G1C.5 - protein y48g1c.5, CELE_R08A2.2 - protein r08a2.2, R13A5.11 - protein r13a5.11, CELE_Y39B6A.30 - protein y39b6a.30, F52H3.6 - protein f52h3.6, CELE_R03D7.8 - protein r03d7.8, CELE_F23B12.1 - protein f23b12.1, CELE_C23G10.1 - protein c23g10.1, CELE_F36H1.3 - protein f36h1.3, CELE_C09H5.7 - protein c09h5.7, F49E11.7 - protein…
GO:0016773	phosphotransferase activity, alcohol group as acceptor	1.92e-24	6.62e-22	3.86	10526	459	481	81	[B0218.5 - protein b0218.5, T05A7.6 - protein t05a7.6, nekl-1 - protein nekl-1, F41G3.5 - protein f41g3.5, tag-344 - protein tag-344, CELE_W03A5.1 - protein w03a5.1, C09D4.3 - protein c09d4.3, C26E6.1 - protein c26e6.1, C18H7.4 - protein c18h7.4, K08H2.5 - protein k08h2.5, T05C12.1 - protein t05c12.1, spe-8 - protein spe-8, CELE_F53C3.1 - protein f53c3.1, W09C3.1 - protein w09c3.1, C55B7.10 - pro…
GO:0016301	kinase activity	1.23e-22	3.7e-20	3.54	10526	520	481	84	[B0218.5 - protein b0218.5, T05A7.6 - protein t05a7.6, nekl-1 - protein nekl-1, F41G3.5 - protein f41g3.5, tag-344 - protein tag-344, CELE_W03A5.1 - protein w03a5.1, C09D4.3 - protein c09d4.3, C26E6.1 - protein c26e6.1, C18H7.4 - protein c18h7.4, K08H2.5 - protein k08h2.5, T05C12.1 - protein t05c12.1, spe-8 - protein spe-8, CELE_F53C3.1 - protein f53c3.1, W09C3.1 - protein w09c3.1, C55B7.10 - pro…
GO:0004715	non-membrane spanning protein tyrosine kinase activity	1.63e-21	4.38e-19	9.25	10526	45	733	29	[kin-24 - protein kin-24, C25A8.5 - protein c25a8.5, kin-21 - protein kin-21, frk-1 - protein frk-1, CELE_Y52D5A.2 - protein y52d5a.2, CELE_Y116A8C.38 - protein y116a8c.38, F22B3.8 - protein f22b3.8, C18H7.4 - protein c18h7.4, spe-8 - protein spe-8, C35E7.10 - protein c35e7.10, CELE_Y116A8C.24 - protein y116a8c.24, kin-5 - protein kin-5, C34F11.5 - protein c34f11.5, C55C3.4 - protein c55c3.4, Y43…
GO:0004674	protein serine/threonine kinase activity	1.19e-19	2.87e-17	4.35	10526	292	481	58	[B0218.5 - protein b0218.5, T05A7.6 - protein t05a7.6, nekl-1 - protein nekl-1, F41G3.5 - protein f41g3.5, tag-344 - protein tag-344, C09D4.3 - protein c09d4.3, C26E6.1 - protein c26e6.1, K08H2.5 - protein k08h2.5, T05C12.1 - protein t05c12.1, CELE_F53C3.1 - protein f53c3.1, W09C3.1 - protein w09c3.1, C55B7.10 - protein c55b7.10, C05C12.1 - protein c05c12.1, B0207.7 - protein b0207.7, W03G9.5 - p…
GO:0016772	transferase activity, transferring phosphorus-containing groups	1.19e-17	2.6e-15	2.56	10526	626	703	107	[B0218.5 - protein b0218.5, nekl-1 - protein nekl-1, F41G3.5 - protein f41g3.5, CELE_W03A5.1 - protein w03a5.1, C09D4.3 - protein c09d4.3, C26E6.1 - protein c26e6.1, CELE_ZK666.8 - protein zk666.8, spe-8 - protein spe-8, T05C12.1 - protein t05c12.1, CELE_F53C3.1 - protein f53c3.1, C55B7.10 - protein c55b7.10, C05C12.1 - protein c05c12.1, B0207.7 - protein b0207.7, W03G9.5 - protein w03g9.5, R13H9…
GO:0016788	hydrolase activity, acting on ester bonds	1.73e-15	3.48e-13	2.8	10526	454	679	82	[F54F12.1 - protein f54f12.1, Y48G1C.5 - protein y48g1c.5, CELE_R08A2.2 - protein r08a2.2, R13A5.11 - protein r13a5.11, CELE_Y39B6A.30 - protein y39b6a.30, F57F4.1 - protein f57f4.1, F52H3.6 - protein f52h3.6, B0524.2 - protein b0524.2, CELE_R03D7.8 - protein r03d7.8, CELE_F23B12.1 - protein f23b12.1, poml-4 - protein poml-4, CELE_C23G10.1 - protein c23g10.1, CELE_F36H1.3 - protein f36h1.3, CELE_…
GO:0042302	structural constituent of cuticle	9.98e-14	1.85e-11	2.91	10526	144	1505	60	[col-91 - protein col-91, col-173 - protein col-173, col-97 - protein col-97, col-133 - protein col-133, col-186 - protein col-186, bli-6 - protein bli-6, dpy-4 - protein dpy-4, col-154 - protein col-154, dpy-5 - protein dpy-5, col-13 - protein col-13, col-45 - protein col-45, col-12 - protein col-12, col-81 - protein col-81, col-141 - protein col-141, col-151 - protein col-151, col-129 - protein…
GO:0004713	protein tyrosine kinase activity	1.71e-13	2.94e-11	5.25	10526	82	733	30	[kin-24 - protein kin-24, C25A8.5 - protein c25a8.5, CELE_W03A5.1 - protein w03a5.1, frk-1 - protein frk-1, kin-21 - protein kin-21, CELE_Y52D5A.2 - protein y52d5a.2, CELE_Y116A8C.38 - protein y116a8c.38, C18H7.4 - protein c18h7.4, F22B3.8 - protein f22b3.8, spe-8 - protein spe-8, C35E7.10 - protein c35e7.10, CELE_Y116A8C.24 - protein y116a8c.24, C55C3.4 - protein c55c3.4, C34F11.5 - protein c34f…
GO:0004722	protein serine/threonine phosphatase activity	2.4e-12	3.87e-10	4.62	10526	60	1102	29	[CELE_ZK938.1 - protein zk938.1, F40E3.5 - protein f40e3.5, CELE_R08A2.2 - protein r08a2.2, R13A5.11 - protein r13a5.11, F26B1.5 - protein f26b1.5, F52H3.6 - protein f52h3.6, CELE_R03D7.8 - protein r03d7.8, F58G1.3 - protein f58g1.3, CELE_C06A1.3 - protein c06a1.3, CELE_F23B12.1 - protein f23b12.1, CELE_C23G10.1 - protein c23g10.1, R08C7.8 - protein r08c7.8, CELE_C09H5.7 - protein c09h5.7, CELE_C…
GO:0005524	ATP binding	2.7e-12	4.08e-10	2.3	10526	810	481	85	[B0218.5 - protein b0218.5, abt-5 - protein abt-5, T05A7.6 - protein t05a7.6, sams-5 - protein sams-5, nekl-1 - protein nekl-1, F41G3.5 - protein f41g3.5, tag-344 - protein tag-344, C09D4.3 - protein c09d4.3, C18H7.4 - protein c18h7.4, C10G11.8 - protein c10g11.8, K08H2.5 - protein k08h2.5, spe-8 - protein spe-8, T05C12.1 - protein t05c12.1, CELE_F53C3.1 - protein f53c3.1, wht-5 - protein wht-5, …
GO:0032559	adenyl ribonucleotide binding	8.12e-12	1.15e-09	2.25	10526	826	481	85	[B0218.5 - protein b0218.5, abt-5 - protein abt-5, T05A7.6 - protein t05a7.6, sams-5 - protein sams-5, nekl-1 - protein nekl-1, F41G3.5 - protein f41g3.5, tag-344 - protein tag-344, C09D4.3 - protein c09d4.3, C18H7.4 - protein c18h7.4, C10G11.8 - protein c10g11.8, K08H2.5 - protein k08h2.5, spe-8 - protein spe-8, T05C12.1 - protein t05c12.1, CELE_F53C3.1 - protein f53c3.1, wht-5 - protein wht-5, …
GO:0030554	adenyl nucleotide binding	9.91e-12	1.33e-09	2.24	10526	829	481	85	[B0218.5 - protein b0218.5, abt-5 - protein abt-5, T05A7.6 - protein t05a7.6, sams-5 - protein sams-5, nekl-1 - protein nekl-1, F41G3.5 - protein f41g3.5, tag-344 - protein tag-344, C09D4.3 - protein c09d4.3, C18H7.4 - protein c18h7.4, C10G11.8 - protein c10g11.8, K08H2.5 - protein k08h2.5, spe-8 - protein spe-8, T05C12.1 - protein t05c12.1, CELE_F53C3.1 - protein f53c3.1, wht-5 - protein wht-5, …
GO:0008144	drug binding	3.03e-11	3.84e-09	2.1	10526	929	508	94	[B0218.5 - protein b0218.5, abt-5 - protein abt-5, T05A7.6 - protein t05a7.6, sams-5 - protein sams-5, nekl-1 - protein nekl-1, F41G3.5 - protein f41g3.5, tag-344 - protein tag-344, C09D4.3 - protein c09d4.3, C18H7.4 - protein c18h7.4, C10G11.8 - protein c10g11.8, K08H2.5 - protein k08h2.5, glb-18 - protein glb-18, spe-8 - protein spe-8, T05C12.1 - protein t05c12.1, CELE_F53C3.1 - protein f53c3.1…
GO:0035639	purine ribonucleoside triphosphate binding	2.36e-08	2.85e-06	1.92	10526	978	481	86	[B0218.5 - protein b0218.5, abt-5 - protein abt-5, T05A7.6 - protein t05a7.6, sams-5 - protein sams-5, nekl-1 - protein nekl-1, F41G3.5 - protein f41g3.5, tag-344 - protein tag-344, C09D4.3 - protein c09d4.3, C18H7.4 - protein c18h7.4, C10G11.8 - protein c10g11.8, K08H2.5 - protein k08h2.5, spe-8 - protein spe-8, T05C12.1 - protein t05c12.1, CELE_F53C3.1 - protein f53c3.1, wht-5 - protein wht-5, …
GO:0032555	purine ribonucleotide binding	2.91e-08	3.34e-06	1.91	10526	999	481	87	[B0218.5 - protein b0218.5, abt-5 - protein abt-5, T05A7.6 - protein t05a7.6, sams-5 - protein sams-5, nekl-1 - protein nekl-1, F41G3.5 - protein f41g3.5, tag-344 - protein tag-344, C09D4.3 - protein c09d4.3, C18H7.4 - protein c18h7.4, C10G11.8 - protein c10g11.8, K08H2.5 - protein k08h2.5, spe-8 - protein spe-8, T05C12.1 - protein t05c12.1, CELE_F53C3.1 - protein f53c3.1, wht-5 - protein wht-5, …
GO:0017076	purine nucleotide binding	3.41e-08	3.74e-06	1.9	10526	1002	481	87	[B0218.5 - protein b0218.5, abt-5 - protein abt-5, T05A7.6 - protein t05a7.6, sams-5 - protein sams-5, nekl-1 - protein nekl-1, F41G3.5 - protein f41g3.5, tag-344 - protein tag-344, C09D4.3 - protein c09d4.3, C18H7.4 - protein c18h7.4, C10G11.8 - protein c10g11.8, K08H2.5 - protein k08h2.5, spe-8 - protein spe-8, T05C12.1 - protein t05c12.1, CELE_F53C3.1 - protein f53c3.1, wht-5 - protein wht-5, …
GO:0032553	ribonucleotide binding	6.08e-08	6.38e-06	1.88	10526	1015	481	87	[B0218.5 - protein b0218.5, abt-5 - protein abt-5, T05A7.6 - protein t05a7.6, sams-5 - protein sams-5, nekl-1 - protein nekl-1, F41G3.5 - protein f41g3.5, tag-344 - protein tag-344, C09D4.3 - protein c09d4.3, C18H7.4 - protein c18h7.4, C10G11.8 - protein c10g11.8, K08H2.5 - protein k08h2.5, spe-8 - protein spe-8, T05C12.1 - protein t05c12.1, CELE_F53C3.1 - protein f53c3.1, wht-5 - protein wht-5, …
GO:0097367	carbohydrate derivative binding	2.51e-07	2.52e-05	1.82	10526	1045	481	87	[B0218.5 - protein b0218.5, abt-5 - protein abt-5, T05A7.6 - protein t05a7.6, sams-5 - protein sams-5, nekl-1 - protein nekl-1, F41G3.5 - protein f41g3.5, tag-344 - protein tag-344, C09D4.3 - protein c09d4.3, C18H7.4 - protein c18h7.4, C10G11.8 - protein c10g11.8, K08H2.5 - protein k08h2.5, spe-8 - protein spe-8, T05C12.1 - protein t05c12.1, CELE_F53C3.1 - protein f53c3.1, wht-5 - protein wht-5, …
GO:1901265	nucleoside phosphate binding	1.1e-06	0.000106	1.74	10526	1130	481	90	[B0218.5 - protein b0218.5, abt-5 - protein abt-5, T05A7.6 - protein t05a7.6, sams-5 - protein sams-5, nekl-1 - protein nekl-1, F41G3.5 - protein f41g3.5, tag-344 - protein tag-344, C09D4.3 - protein c09d4.3, C18H7.4 - protein c18h7.4, C10G11.8 - protein c10g11.8, K08H2.5 - protein k08h2.5, spe-8 - protein spe-8, T05C12.1 - protein t05c12.1, CELE_F53C3.1 - protein f53c3.1, wht-5 - protein wht-5, …
GO:0000166	nucleotide binding	1.1e-06	0.000102	1.74	10526	1130	481	90	[B0218.5 - protein b0218.5, abt-5 - protein abt-5, T05A7.6 - protein t05a7.6, sams-5 - protein sams-5, nekl-1 - protein nekl-1, F41G3.5 - protein f41g3.5, tag-344 - protein tag-344, C09D4.3 - protein c09d4.3, C18H7.4 - protein c18h7.4, C10G11.8 - protein c10g11.8, K08H2.5 - protein k08h2.5, spe-8 - protein spe-8, T05C12.1 - protein t05c12.1, CELE_F53C3.1 - protein f53c3.1, wht-5 - protein wht-5, …
GO:0016740	transferase activity	1.32e-06	0.000118	1.52	10526	1367	724	143	[B0218.5 - protein b0218.5, nekl-1 - protein nekl-1, F41G3.5 - protein f41g3.5, CELE_W03A5.1 - protein w03a5.1, C09D4.3 - protein c09d4.3, C26E6.1 - protein c26e6.1, CELE_ZK666.8 - protein zk666.8, T05C12.1 - protein t05c12.1, spe-8 - protein spe-8, CELE_F53C3.1 - protein f53c3.1, C55B7.10 - protein c55b7.10, B0207.7 - protein b0207.7, C05C12.1 - protein c05c12.1, W03G9.5 - protein w03g9.5, CELE_…
GO:0003824	catalytic activity	6.43e-06	0.000554	1.39	10526	3510	343	159	[nekl-1 - protein nekl-1, F41G3.5 - protein f41g3.5, Y48G1C.5 - protein y48g1c.5, CELE_W03A5.1 - protein w03a5.1, F57F4.1 - protein f57f4.1, C09D4.3 - protein c09d4.3, F52H3.6 - protein f52h3.6, F37A4.5 - protein f37a4.5, T05C12.1 - protein t05c12.1, CELE_F53C3.1 - protein f53c3.1, C55B7.10 - protein c55b7.10, C05C12.1 - protein c05c12.1, B0207.7 - protein b0207.7, CELE_F36H1.3 - protein f36h1.3,…
GO:0043168	anion binding	9.45e-06	0.000786	1.62	10526	1237	508	97	[abt-5 - protein abt-5, B0218.5 - protein b0218.5, nekl-1 - protein nekl-1, F41G3.5 - protein f41g3.5, C09D4.3 - protein c09d4.3, T05C12.1 - protein t05c12.1, spe-8 - protein spe-8, CELE_F53C3.1 - protein f53c3.1, C55B7.10 - protein c55b7.10, C05C12.1 - protein c05c12.1, B0207.7 - protein b0207.7, W03G9.5 - protein w03g9.5, CELE_F38E1.3 - protein f38e1.3, R13H9.6 - protein r13h9.6, acdh-8 - prote…
GO:0036094	small molecule binding	1.28e-05	0.00103	1.63	10526	1247	481	93	[B0218.5 - protein b0218.5, abt-5 - protein abt-5, T05A7.6 - protein t05a7.6, sams-5 - protein sams-5, nekl-1 - protein nekl-1, F41G3.5 - protein f41g3.5, tag-344 - protein tag-344, C09D4.3 - protein c09d4.3, C18H7.4 - protein c18h7.4, C10G11.8 - protein c10g11.8, K08H2.5 - protein k08h2.5, glb-18 - protein glb-18, spe-8 - protein spe-8, T05C12.1 - protein t05c12.1, CELE_F53C3.1 - protein f53c3.1…
GO:0008234	cysteine-type peptidase activity	1.48e-05	0.00115	26.32	10526	80	25	5	[csp-2 - protein csp-2, ZK430.5 - protein zk430.5, clp-3 - protein clp-3, F37A4.5 - protein f37a4.5, CELE_Y51A2D.8 - protein y51a2d.8]
GO:0017128	phospholipid scramblase activity	2.06e-05	0.00155	6.85	10526	8	1345	7	[scrm-8 - protein scrm-8, scrm-4 - protein scrm-4, scrm-7 - protein scrm-7, scrm-5 - protein scrm-5, scrm-3 - protein scrm-3, scrm-6 - protein scrm-6, scrm-2 - protein scrm-2]
GO:0004197	cysteine-type endopeptidase activity	2.62e-05	0.00191	40.92	10526	49	21	4	[csp-2 - protein csp-2, ZK430.5 - protein zk430.5, clp-3 - protein clp-3, CELE_Y51A2D.8 - protein y51a2d.8]
GO:0072354	histone kinase activity (H3-T3 specific)	9.24e-05	0.00655	9.92	10526	6	884	5	[C50H2.7 - protein c50h2.7, CELE_VY10G11R.1 - protein vy10g11r.1, Y73B6A.1 - protein y73b6a.1, C26E6.1 - protein c26e6.1, ZK177.2 - protein zk177.2]
GO:0035184	histone threonine kinase activity	9.24e-05	0.00636	9.92	10526	6	884	5	[C50H2.7 - protein c50h2.7, CELE_VY10G11R.1 - protein vy10g11r.1, C26E6.1 - protein c26e6.1, Y73B6A.1 - protein y73b6a.1, ZK177.2 - protein zk177.2]
GO:0016787	hydrolase activity	0.000333	0.0223	1.58	10526	1458	342	75	[csp-2 - protein csp-2, Y48G1C.5 - protein y48g1c.5, CELE_R08A2.2 - protein r08a2.2, CELE_Y39B6A.30 - protein y39b6a.30, F57F4.1 - protein f57f4.1, F52H3.6 - protein f52h3.6, F37A4.5 - protein f37a4.5, wht-5 - protein wht-5, CELE_F36H1.3 - protein f36h1.3, CELE_C09H5.7 - protein c09h5.7, C43E11.5 - protein c43e11.5, Y71G12B.30 - protein y71g12b.30, C31H1.5 - protein c31h1.5, B0207.1 - protein b02…
GO:0005315	inorganic phosphate transmembrane transporter activity	0.000477	0.0311	21.28	10526	4	371	3	[C14C10.1 - protein c14c10.1, C33F10.12 - protein c33f10.12, T05F1.8 - protein t05f1.8]
GO:0005250	A-type (transient outward) potassium channel activity	0.000665	0.0422	1503.71	10526	1	7	1	[shl-1 - protein shl-1]
GO:0035173	histone kinase activity	0.000793	0.0491	7.44	10526	8	884	5	[C50H2.7 - protein c50h2.7, CELE_VY10G11R.1 - protein vy10g11r.1, Y73B6A.1 - protein y73b6a.1, C26E6.1 - protein c26e6.1, ZK177.2 - protein zk177.2]

## Sheet: AWK107.g3_vs_WT
http://cbl-gorilla.cs.technion.ac.il/GOrilla/hdhikjw4/GOResults.html
GO Term	Description	P-value	FDR q-value	Enrichment	N	B	n	b	Genes
GO:0004721	phosphoprotein phosphatase activity	1.43e-28	3.44e-25	4.55	10526	169	985	72	[CELE_B0280.11 - protein b0280.11, F54F12.1 - protein f54f12.1, CELE_R08A2.2 - protein r08a2.2, R13A5.11 - protein r13a5.11, F52H3.6 - protein f52h3.6, CELE_Y39B6A.30 - protein y39b6a.30, CELE_R03D7.8 - protein r03d7.8, CELE_F23B12.1 - protein f23b12.1, CELE_F36H1.3 - protein f36h1.3, CELE_C23G10.1 - protein c23g10.1, CELE_C09H5.7 - protein c09h5.7, F49E11.7 - protein f49e11.7, C43E11.5 - protein…
GO:0004725	protein tyrosine phosphatase activity	8.2e-26	9.9e-23	6.65	10526	92	792	46	[CELE_B0280.11 - protein b0280.11, K07F5.6 - protein k07f5.6, Y54F10BM.3 - protein y54f10bm.3, F20H11.4 - protein f20h11.4, CELE_Y39B6A.30 - protein y39b6a.30, CELE_Y116A8C.37 - protein y116a8c.37, R155.3 - protein r155.3, pph-2 - protein pph-2, F55H12.5 - protein f55h12.5, F38H4.4 - protein f38h4.4, C50F2.5 - protein c50f2.5, CELE_F36H1.3 - protein f36h1.3, Y113G7C.1 - protein y113g7c.1, K09F6.3…
GO:0016791	phosphatase activity	4.24e-24	3.41e-21	3.77	10526	218	985	77	[F54F12.1 - protein f54f12.1, CELE_B0280.11 - protein b0280.11, CELE_R08A2.2 - protein r08a2.2, R13A5.11 - protein r13a5.11, CELE_Y39B6A.30 - protein y39b6a.30, F52H3.6 - protein f52h3.6, CELE_R03D7.8 - protein r03d7.8, CELE_F23B12.1 - protein f23b12.1, CELE_C23G10.1 - protein c23g10.1, CELE_F36H1.3 - protein f36h1.3, CELE_C09H5.7 - protein c09h5.7, F49E11.7 - protein f49e11.7, C43E11.5 - protein…
GO:0140096	catalytic activity, acting on a protein	1.33e-20	8.03e-18	2.01	10526	1185	867	196	[CELE_Y39G8B.5 - protein y39g8b.5, let-268 - protein let-268, C09D4.3 - protein c09d4.3, F52H3.6 - protein f52h3.6, C26E6.1 - protein c26e6.1, F37A4.5 - protein f37a4.5, spe-8 - protein spe-8, CELE_F36H1.3 - protein f36h1.3, C05C12.1 - protein c05c12.1, CELE_F38E1.3 - protein f38e1.3, nas-38 - protein nas-38, C34F11.5 - protein c34f11.5, ccpp-6 - protein ccpp-6, T12B3.1 - protein t12b3.1, Y40H4A.…
GO:0042578	phosphoric ester hydrolase activity	1.76e-20	8.49e-18	3.31	10526	255	985	79	[F54F12.1 - protein f54f12.1, CELE_B0280.11 - protein b0280.11, CELE_R08A2.2 - protein r08a2.2, R13A5.11 - protein r13a5.11, CELE_Y39B6A.30 - protein y39b6a.30, F52H3.6 - protein f52h3.6, CELE_R03D7.8 - protein r03d7.8, CELE_F23B12.1 - protein f23b12.1, CELE_C23G10.1 - protein c23g10.1, CELE_F36H1.3 - protein f36h1.3, CELE_C09H5.7 - protein c09h5.7, F49E11.7 - protein f49e11.7, C43E11.5 - protein…
GO:0004672	protein kinase activity	1.51e-19	6.08e-17	2.86	10526	409	863	96	[B0218.5 - protein b0218.5, CELE_Y106G6E.1 - protein y106g6e.1, T05A7.6 - protein t05a7.6, CELE_Y39G8B.5 - protein y39g8b.5, F41G3.5 - protein f41g3.5, C49C8.1 - protein c49c8.1, C09D4.3 - protein c09d4.3, C26E6.1 - protein c26e6.1, C18H7.4 - protein c18h7.4, tag-191 - protein tag-191, K08H2.5 - protein k08h2.5, CELE_ZK666.8 - protein zk666.8, T05C12.1 - protein t05c12.1, spe-8 - protein spe-8, C…
GO:0004715	non-membrane spanning protein tyrosine kinase activity	5.89e-17	2.03e-14	7.32	10526	45	863	27	[kin-24 - protein kin-24, kin-21 - protein kin-21, frk-1 - protein frk-1, CELE_Y116A8C.38 - protein y116a8c.38, F22B3.8 - protein f22b3.8, C18H7.4 - protein c18h7.4, spe-8 - protein spe-8, C35E7.10 - protein c35e7.10, CELE_Y116A8C.24 - protein y116a8c.24, C55C3.4 - protein c55c3.4, kin-5 - protein kin-5, C34F11.5 - protein c34f11.5, Y43C5B.2 - protein y43c5b.2, ZK622.1 - protein zk622.1, Y69E1A.3…
GO:0016773	phosphotransferase activity, alcohol group as acceptor	9.31e-16	2.81e-13	2.55	10526	459	863	96	[B0218.5 - protein b0218.5, CELE_Y106G6E.1 - protein y106g6e.1, T05A7.6 - protein t05a7.6, CELE_Y39G8B.5 - protein y39g8b.5, F41G3.5 - protein f41g3.5, C49C8.1 - protein c49c8.1, C09D4.3 - protein c09d4.3, C26E6.1 - protein c26e6.1, C18H7.4 - protein c18h7.4, tag-191 - protein tag-191, K08H2.5 - protein k08h2.5, CELE_ZK666.8 - protein zk666.8, T05C12.1 - protein t05c12.1, spe-8 - protein spe-8, C…
GO:0016301	kinase activity	2.14e-14	5.74e-12	2.3	10526	520	863	98	[B0218.5 - protein b0218.5, CELE_Y39G8B.5 - protein y39g8b.5, F41G3.5 - protein f41g3.5, C09D4.3 - protein c09d4.3, C26E6.1 - protein c26e6.1, CELE_ZK666.8 - protein zk666.8, spe-8 - protein spe-8, T05C12.1 - protein t05c12.1, CELE_F53C3.1 - protein f53c3.1, C55B7.10 - protein c55b7.10, C05C12.1 - protein c05c12.1, B0207.7 - protein b0207.7, W03G9.5 - protein w03g9.5, R13H9.6 - protein r13h9.6, C…
GO:0004674	protein serine/threonine kinase activity	4.38e-13	1.06e-10	2.72	10526	292	861	65	[B0218.5 - protein b0218.5, CELE_Y106G6E.1 - protein y106g6e.1, CELE_Y39G8B.5 - protein y39g8b.5, T05A7.6 - protein t05a7.6, C49C8.1 - protein c49c8.1, F41G3.5 - protein f41g3.5, C09D4.3 - protein c09d4.3, C26E6.1 - protein c26e6.1, K08H2.5 - protein k08h2.5, tag-191 - protein tag-191, CELE_ZK666.8 - protein zk666.8, T05C12.1 - protein t05c12.1, W09C3.1 - protein w09c3.1, CELE_F53C3.1 - protein f…
GO:0016788	hydrolase activity, acting on ester bonds	1.02e-12	2.24e-10	2.81	10526	454	511	62	[CELE_B0280.11 - protein b0280.11, CELE_R08A2.2 - protein r08a2.2, F52H3.6 - protein f52h3.6, F57F4.1 - protein f57f4.1, CELE_Y39B6A.30 - protein y39b6a.30, poml-4 - protein poml-4, CELE_F36H1.3 - protein f36h1.3, CELE_C09H5.7 - protein c09h5.7, F49E11.7 - protein f49e11.7, C43E11.5 - protein c43e11.5, C31H1.5 - protein c31h1.5, B0207.1 - protein b0207.1, Y69E1A.4 - protein y69e1a.4, F42C5.5 - pr…
GO:0004713	protein tyrosine kinase activity	2.23e-11	4.47e-09	3.55	10526	82	1303	36	[kin-24 - protein kin-24, C25A8.5 - protein c25a8.5, CELE_W03A5.1 - protein w03a5.1, frk-1 - protein frk-1, kin-21 - protein kin-21, kin-30 - protein kin-30, CELE_Y52D5A.2 - protein y52d5a.2, CELE_Y116A8C.38 - protein y116a8c.38, F22B3.8 - protein f22b3.8, C18H7.4 - protein c18h7.4, spe-8 - protein spe-8, C35E7.10 - protein c35e7.10, CELE_Y116A8C.24 - protein y116a8c.24, CELE_Y38H6C.20 - protein …
GO:0016772	transferase activity, transferring phosphorus-containing groups	1.99e-10	3.7e-08	1.97	10526	626	863	101	[B0218.5 - protein b0218.5, CELE_Y39G8B.5 - protein y39g8b.5, F41G3.5 - protein f41g3.5, C09D4.3 - protein c09d4.3, C26E6.1 - protein c26e6.1, CELE_ZK666.8 - protein zk666.8, spe-8 - protein spe-8, T05C12.1 - protein t05c12.1, CELE_F53C3.1 - protein f53c3.1, C55B7.10 - protein c55b7.10, C05C12.1 - protein c05c12.1, B0207.7 - protein b0207.7, W03G9.5 - protein w03g9.5, R13H9.6 - protein r13h9.6, C…
GO:0030246	carbohydrate binding	3.12e-09	5.37e-07	2.46	10526	193	1153	52	[clec-260 - protein clec-260, clec-175 - protein clec-175, clec-52 - protein clec-52, clec-119 - protein clec-119, clec-51 - protein clec-51, let-268 - protein let-268, clec-60 - protein clec-60, clec-208 - protein clec-208, clec-123 - protein clec-123, clec-246 - protein clec-246, clec-36 - protein clec-36, clec-245 - protein clec-245, clec-80 - protein clec-80, clec-233 - protein clec-233, clec…
GO:0004722	protein serine/threonine phosphatase activity	3.45e-09	5.54e-07	4.27	10526	60	985	24	[CELE_ZK938.1 - protein zk938.1, Y69E1A.4 - protein y69e1a.4, F25B3.4 - protein f25b3.4, T16G12.7 - protein t16g12.7, gsp-3 - protein gsp-3, CELE_R08A2.2 - protein r08a2.2, Y40H4A.2 - protein y40h4a.2, R13A5.11 - protein r13a5.11, F52H3.6 - protein f52h3.6, CELE_R03D7.8 - protein r03d7.8, CELE_C06A1.3 - protein c06a1.3, F42G8.8 - protein f42g8.8, CELE_F23B12.1 - protein f23b12.1, F20D6.6 - protei…
GO:0005524	ATP binding	9.74e-08	1.47e-05	1.7	10526	810	863	113	[B0218.5 - protein b0218.5, abt-5 - protein abt-5, CELE_Y39G8B.5 - protein y39g8b.5, F41G3.5 - protein f41g3.5, C09D4.3 - protein c09d4.3, cft-1 - protein cft-1, CELE_ZK666.8 - protein zk666.8, T05C12.1 - protein t05c12.1, spe-8 - protein spe-8, CELE_F53C3.1 - protein f53c3.1, C55B7.10 - protein c55b7.10, B0207.7 - protein b0207.7, C05C12.1 - protein c05c12.1, W03G9.5 - protein w03g9.5, CELE_F38E…
GO:0032559	adenyl ribonucleotide binding	2.99e-07	4.24e-05	1.67	10526	826	863	113	[B0218.5 - protein b0218.5, abt-5 - protein abt-5, CELE_Y39G8B.5 - protein y39g8b.5, F41G3.5 - protein f41g3.5, C09D4.3 - protein c09d4.3, cft-1 - protein cft-1, CELE_ZK666.8 - protein zk666.8, T05C12.1 - protein t05c12.1, spe-8 - protein spe-8, CELE_F53C3.1 - protein f53c3.1, C55B7.10 - protein c55b7.10, B0207.7 - protein b0207.7, C05C12.1 - protein c05c12.1, W03G9.5 - protein w03g9.5, CELE_F38E…
GO:0030554	adenyl nucleotide binding	3.64e-07	4.87e-05	1.66	10526	829	863	113	[B0218.5 - protein b0218.5, abt-5 - protein abt-5, CELE_Y39G8B.5 - protein y39g8b.5, F41G3.5 - protein f41g3.5, C09D4.3 - protein c09d4.3, cft-1 - protein cft-1, CELE_ZK666.8 - protein zk666.8, T05C12.1 - protein t05c12.1, spe-8 - protein spe-8, CELE_F53C3.1 - protein f53c3.1, C55B7.10 - protein c55b7.10, B0207.7 - protein b0207.7, C05C12.1 - protein c05c12.1, W03G9.5 - protein w03g9.5, CELE_F38E…
GO:0008144	drug binding	2.57e-06	0.000326	1.58	10526	929	863	120	[B0218.5 - protein b0218.5, abt-5 - protein abt-5, CELE_Y39G8B.5 - protein y39g8b.5, F41G3.5 - protein f41g3.5, C09D4.3 - protein c09d4.3, cft-1 - protein cft-1, CELE_ZK666.8 - protein zk666.8, T05C12.1 - protein t05c12.1, spe-8 - protein spe-8, CELE_F53C3.1 - protein f53c3.1, C55B7.10 - protein c55b7.10, B0207.7 - protein b0207.7, C05C12.1 - protein c05c12.1, W03G9.5 - protein w03g9.5, CELE_F38E…
GO:0000224	peptide-N4-(N-acetyl-beta-glucosaminyl)asparagine amidase activity	1.02e-05	0.00123	7.04	10526	11	1087	8	[C17B7.5 - protein c17b7.5, F35F10.1 - protein f35f10.1, Y50D4B.4 - protein y50d4b.4, CELE_C04E12.4 - protein c04e12.4, T20D4.3 - protein t20d4.3, F35F10.4 - protein f35f10.4, T20D4.5 - protein t20d4.5, CELE_W04G5.4 - protein w04g5.4]
GO:0042302	structural constituent of cuticle	4.49e-05	0.00515	1.97	10526	144	1519	41	[col-49 - protein col-49, col-146 - protein col-146, col-153 - protein col-153, col-173 - protein col-173, col-58 - protein col-58, col-97 - protein col-97, col-133 - protein col-133, col-104 - protein col-104, col-186 - protein col-186, col-13 - protein col-13, col-12 - protein col-12, col-141 - protein col-141, col-81 - protein col-81, col-179 - protein col-179, col-139 - protein col-139, col-1…
GO:0035639	purine ribonucleoside triphosphate binding	9.87e-05	0.0108	1.47	10526	978	863	118	[B0218.5 - protein b0218.5, abt-5 - protein abt-5, CELE_Y39G8B.5 - protein y39g8b.5, F41G3.5 - protein f41g3.5, C09D4.3 - protein c09d4.3, cft-1 - protein cft-1, CELE_ZK666.8 - protein zk666.8, T05C12.1 - protein t05c12.1, spe-8 - protein spe-8, CELE_F53C3.1 - protein f53c3.1, C55B7.10 - protein c55b7.10, B0207.7 - protein b0207.7, C05C12.1 - protein c05c12.1, W03G9.5 - protein w03g9.5, CELE_F38E…
GO:0016740	transferase activity	0.000111	0.0117	1.38	10526	1367	868	156	[B0218.5 - protein b0218.5, CELE_Y39G8B.5 - protein y39g8b.5, let-268 - protein let-268, F41G3.5 - protein f41g3.5, C09D4.3 - protein c09d4.3, ugt-47 - protein ugt-47, C26E6.1 - protein c26e6.1, CELE_ZK666.8 - protein zk666.8, spe-8 - protein spe-8, T05C12.1 - protein t05c12.1, CELE_F53C3.1 - protein f53c3.1, C55B7.10 - protein c55b7.10, B0207.7 - protein b0207.7, C05C12.1 - protein c05c12.1, W03…
GO:0032555	purine ribonucleotide binding	0.000247	0.0248	1.44	10526	999	863	118	[B0218.5 - protein b0218.5, abt-5 - protein abt-5, CELE_Y39G8B.5 - protein y39g8b.5, F41G3.5 - protein f41g3.5, C09D4.3 - protein c09d4.3, cft-1 - protein cft-1, CELE_ZK666.8 - protein zk666.8, T05C12.1 - protein t05c12.1, spe-8 - protein spe-8, CELE_F53C3.1 - protein f53c3.1, C55B7.10 - protein c55b7.10, B0207.7 - protein b0207.7, C05C12.1 - protein c05c12.1, W03G9.5 - protein w03g9.5, CELE_F38E…
GO:0017076	purine nucleotide binding	0.000274	0.0264	1.44	10526	1002	863	118	[B0218.5 - protein b0218.5, abt-5 - protein abt-5, CELE_Y39G8B.5 - protein y39g8b.5, F41G3.5 - protein f41g3.5, C09D4.3 - protein c09d4.3, cft-1 - protein cft-1, CELE_ZK666.8 - protein zk666.8, T05C12.1 - protein t05c12.1, spe-8 - protein spe-8, CELE_F53C3.1 - protein f53c3.1, C55B7.10 - protein c55b7.10, B0207.7 - protein b0207.7, C05C12.1 - protein c05c12.1, W03G9.5 - protein w03g9.5, CELE_F38E…
GO:0032553	ribonucleotide binding	0.00032	0.0297	1.43	10526	1015	863	119	[B0218.5 - protein b0218.5, abt-5 - protein abt-5, CELE_Y39G8B.5 - protein y39g8b.5, F41G3.5 - protein f41g3.5, C09D4.3 - protein c09d4.3, cft-1 - protein cft-1, CELE_ZK666.8 - protein zk666.8, T05C12.1 - protein t05c12.1, spe-8 - protein spe-8, CELE_F53C3.1 - protein f53c3.1, C55B7.10 - protein c55b7.10, B0207.7 - protein b0207.7, C05C12.1 - protein c05c12.1, W03G9.5 - protein w03g9.5, CELE_F38E…
GO:0016787	hydrolase activity	0.000477	0.0426	1.32	10526	1458	977	178	[C10C5.3 - protein c10c5.3, abt-5 - protein abt-5, Y50D4B.4 - protein y50d4b.4, C10C5.5 - protein c10c5.5, CELE_B0280.11 - protein b0280.11, nep-10 - protein nep-10, R13A5.11 - protein r13a5.11, F57F4.1 - protein f57f4.1, B0035.13 - protein b0035.13, F52H3.6 - protein f52h3.6, clp-6 - protein clp-6, CELE_W04G5.4 - protein w04g5.4, F37A4.5 - protein f37a4.5, nep-13 - protein nep-13, cft-1 - protei…
GO:0005385	zinc ion transmembrane transporter activity	0.000829	0.0714	3508.67	10526	3	1	1	[cdf-2 - protein cdf-2]
GO:0072509	divalent inorganic cation transmembrane transporter activity	0.000829	0.0689	3508.67	10526	3	1	1	[cdf-2 - protein cdf-2]

## Sheet: AWK33.g1_vs_CF3050
http://cbl-gorilla.cs.technion.ac.il/GOrilla/b3k1krts/GOResults.html
GO Term	Description	P-value	FDR q-value	Enrichment	N	B	n	b	Genes
GO:0001067	regulatory region nucleic acid binding	1.54e-06	0.00372	2.09	10526	175	1411	49	[ceh-36 - protein ceh-36, lin-39 - protein lin-39, zip-6 - protein zip-6, ces-2 - protein ces-2, jmjd-3.2 - protein jmjd-3.2, daf-12 - protein daf-12, hlh-1 - protein hlh-1, nhr-67 - protein nhr-67, mab-5 - protein mab-5, fos-1 - protein fos-1, mab-3 - protein mab-3, elt-1 - protein elt-1, atf-2 - protein atf-2, let-607 - protein let-607, CELE_F28F8.7 - protein f28f8.7, atf-5 - protein atf-5, egl…
GO:0044212	transcription regulatory region DNA binding	1.54e-06	0.00186	2.09	10526	175	1411	49	[ceh-36 - protein ceh-36, lin-39 - protein lin-39, zip-6 - protein zip-6, ces-2 - protein ces-2, jmjd-3.2 - protein jmjd-3.2, daf-12 - protein daf-12, hlh-1 - protein hlh-1, nhr-67 - protein nhr-67, mab-5 - protein mab-5, fos-1 - protein fos-1, mab-3 - protein mab-3, elt-1 - protein elt-1, atf-2 - protein atf-2, let-607 - protein let-607, CELE_F28F8.7 - protein f28f8.7, atf-5 - protein atf-5, egl…
GO:0000981	DNA-binding transcription factor activity, RNA polymerase II-specific	3.12e-06	0.00251	2.38	10526	111	1477	37	[lin-31 - protein lin-31, end-3 - protein end-3, unc-42 - protein unc-42, lin-39 - protein lin-39, fkh-9 - protein fkh-9, klf-3 - protein klf-3, CELE_F19F10.1 - protein f19f10.1, fkh-2 - protein fkh-2, daf-12 - protein daf-12, hlh-1 - protein hlh-1, nhr-277 - protein nhr-277, sptf-3 - protein sptf-3, ceh-27 - protein ceh-27, mab-5 - protein mab-5, fkh-6 - protein fkh-6, ceh-45 - protein ceh-45, p…
GO:0003677	DNA binding	3.29e-06	0.00198	1.48	10526	801	1312	148	[lin-32 - protein lin-32, Y48G1C.6 - protein y48g1c.6, hil-8 - protein hil-8, ceh-13 - protein ceh-13, nhr-54 - protein nhr-54, npax-3 - protein npax-3, lin-39 - protein lin-39, cnd-1 - protein cnd-1, ces-2 - protein ces-2, sel-7 - protein sel-7, jmjd-3.2 - protein jmjd-3.2, B0310.2 - protein b0310.2, crh-1 - protein crh-1, dmd-5 - protein dmd-5, ceh-91 - protein ceh-91, R03H10.6 - protein r03h10…
GO:0000976	transcription regulatory region sequence-specific DNA binding	5.31e-06	0.00256	2.14	10526	151	1370	42	[unc-42 - protein unc-42, end-3 - protein end-3, ceh-36 - protein ceh-36, mls-2 - protein mls-2, ttx-1 - protein ttx-1, nfyb-1 - protein nfyb-1, zip-6 - protein zip-6, lin-39 - protein lin-39, ces-2 - protein ces-2, lin-26 - protein lin-26, jmjd-3.2 - protein jmjd-3.2, daf-12 - protein daf-12, atf-8 - protein atf-8, tlf-1 - protein tlf-1, hlh-1 - protein hlh-1, nhr-277 - protein nhr-277, ceh-27 -…
GO:0003700	DNA-binding transcription factor activity	6.71e-06	0.0027	1.63	10526	420	1429	93	[nhr-145 - protein nhr-145, ceh-13 - protein ceh-13, nhr-54 - protein nhr-54, zip-6 - protein zip-6, lin-39 - protein lin-39, fkh-9 - protein fkh-9, cnd-1 - protein cnd-1, klf-3 - protein klf-3, ces-2 - protein ces-2, fkh-2 - protein fkh-2, crh-1 - protein crh-1, daf-12 - protein daf-12, dmd-5 - protein dmd-5, nhr-202 - protein nhr-202, nhr-15 - protein nhr-15, hlh-1 - protein hlh-1, sptf-3 - pro…
GO:0001012	RNA polymerase II regulatory region DNA binding	1.27e-05	0.00438	2.2	10526	140	1370	40	[end-3 - protein end-3, unc-42 - protein unc-42, ceh-36 - protein ceh-36, mls-2 - protein mls-2, ttx-1 - protein ttx-1, nfyb-1 - protein nfyb-1, zip-6 - protein zip-6, lin-39 - protein lin-39, ces-2 - protein ces-2, lin-26 - protein lin-26, jmjd-3.2 - protein jmjd-3.2, daf-12 - protein daf-12, atf-8 - protein atf-8, tlf-1 - protein tlf-1, hlh-1 - protein hlh-1, ceh-27 - protein ceh-27, ces-1 - pr…
GO:1990837	sequence-specific double-stranded DNA binding	1.28e-05	0.00387	2.07	10526	156	1370	42	[end-3 - protein end-3, unc-42 - protein unc-42, ceh-36 - protein ceh-36, mls-2 - protein mls-2, ttx-1 - protein ttx-1, nfyb-1 - protein nfyb-1, zip-6 - protein zip-6, lin-39 - protein lin-39, ces-2 - protein ces-2, lin-26 - protein lin-26, jmjd-3.2 - protein jmjd-3.2, daf-12 - protein daf-12, atf-8 - protein atf-8, tlf-1 - protein tlf-1, hlh-1 - protein hlh-1, nhr-277 - protein nhr-277, ceh-27 -…
GO:0000977	RNA polymerase II regulatory region sequence-specific DNA binding	1.88e-05	0.00505	2.19	10526	137	1370	39	[unc-42 - protein unc-42, end-3 - protein end-3, ceh-36 - protein ceh-36, mls-2 - protein mls-2, ttx-1 - protein ttx-1, nfyb-1 - protein nfyb-1, zip-6 - protein zip-6, lin-39 - protein lin-39, ces-2 - protein ces-2, lin-26 - protein lin-26, jmjd-3.2 - protein jmjd-3.2, daf-12 - protein daf-12, atf-8 - protein atf-8, tlf-1 - protein tlf-1, hlh-1 - protein hlh-1, ceh-27 - protein ceh-27, ces-1 - pr…
GO:0003690	double-stranded DNA binding	2.72e-05	0.00655	1.92	10526	192	1370	48	[unc-42 - protein unc-42, end-3 - protein end-3, ceh-36 - protein ceh-36, ceh-37 - protein ceh-37, mls-2 - protein mls-2, ttx-1 - protein ttx-1, nfyb-1 - protein nfyb-1, zip-6 - protein zip-6, lin-39 - protein lin-39, ces-2 - protein ces-2, lin-26 - protein lin-26, jmjd-3.2 - protein jmjd-3.2, daf-12 - protein daf-12, atf-8 - protein atf-8, tlf-1 - protein tlf-1, hlh-1 - protein hlh-1, hmbx-1 - p…
GO:0042302	structural constituent of cuticle	0.000315	0.0691	1.94	10526	144	1318	35	[dpy-3 - protein dpy-3, col-74 - protein col-74, col-61 - protein col-61, col-104 - protein col-104, dpy-2 - protein dpy-2, col-154 - protein col-154, col-45 - protein col-45, unc-64 - protein unc-64, col-182 - protein col-182, dpy-14 - protein dpy-14, col-137 - protein col-137, col-156 - protein col-156, col-76 - protein col-76, col-111 - protein col-111, col-165 - protein col-165, col-60 - prot…
GO:0004725	protein tyrosine phosphatase activity	0.000441	0.0886	2.17	10526	92	1476	28	[lip-1 - protein lip-1, Y62F5A.10 - protein y62f5a.10, Y48G9A.9 - protein y48g9a.9, K07F5.6 - protein k07f5.6, Y54F10BM.3 - protein y54f10bm.3, F20H11.4 - protein f20h11.4, pph-2 - protein pph-2, CELE_Y116A8C.37 - protein y116a8c.37, Y71G12B.31 - protein y71g12b.31, F55H12.5 - protein f55h12.5, CELE_F36H1.3 - protein f36h1.3, R06B10.2 - protein r06b10.2, Y113G7C.1 - protein y113g7c.1, K09F6.3 - p…
GO:0140110	transcription regulator activity	0.000471	0.0873	1.52	10526	506	1135	83	[nhr-145 - protein nhr-145, gmeb-2 - protein gmeb-2, ceh-13 - protein ceh-13, nhr-54 - protein nhr-54, zip-6 - protein zip-6, lin-39 - protein lin-39, fkh-9 - protein fkh-9, cnd-1 - protein cnd-1, ces-2 - protein ces-2, fkh-2 - protein fkh-2, ZK973.9 - protein zk973.9, daf-12 - protein daf-12, dmd-5 - protein dmd-5, nhr-202 - protein nhr-202, nhr-15 - protein nhr-15, mab-5 - protein mab-5, nhr-67…
GO:0030246	carbohydrate binding	0.000736	0.127	3.58	10526	193	183	12	[lec-8 - protein lec-8, clec-238 - protein clec-238, clec-27 - protein clec-27, clec-35 - protein clec-35, clec-100 - protein clec-100, clec-247 - protein clec-247, clec-28 - protein clec-28, clec-173 - protein clec-173, clec-99 - protein clec-99, clec-40 - protein clec-40, clec-221 - protein clec-221, clec-142 - protein clec-142]
GO:0004672	protein kinase activity	0.00082	0.132	1.48	10526	409	1462	84	[T05A7.6 - protein t05a7.6, CELE_Y39G8B.5 - protein y39g8b.5, spe-6 - protein spe-6, nekl-1 - protein nekl-1, tag-344 - protein tag-344, C26E6.1 - protein c26e6.1, C18H7.4 - protein c18h7.4, R02C2.1 - protein r02c2.1, kin-18 - protein kin-18, T05C12.1 - protein t05c12.1, spe-8 - protein spe-8, C55B7.10 - protein c55b7.10, B0207.7 - protein b0207.7, W03G9.5 - protein w03g9.5, K11C4.1 - protein k11…
GO:0004197	cysteine-type endopeptidase activity	0.000869	0.131	4.74	10526	49	408	9	[csp-2 - protein csp-2, CELE_F44F1.3 - protein f44f1.3, Y71H2AM.25 - protein y71h2am.25, tag-329 - protein tag-329, clp-3 - protein clp-3, clp-6 - protein clp-6, csp-1 - protein csp-1, Y71H2AR.2 - protein y71h2ar.2, CELE_Y51A2D.8 - protein y51a2d.8]
GO:0043565	sequence-specific DNA binding	0.00087	0.123	1.53	10526	423	1223	75	[ceh-36 - protein ceh-36, lin-32 - protein lin-32, nhr-145 - protein nhr-145, ceh-37 - protein ceh-37, nhr-54 - protein nhr-54, zip-6 - protein zip-6, lin-39 - protein lin-39, fkh-9 - protein fkh-9, ces-2 - protein ces-2, sel-7 - protein sel-7, fkh-2 - protein fkh-2, jmjd-3.2 - protein jmjd-3.2, daf-12 - protein daf-12, dmd-5 - protein dmd-5, nhr-202 - protein nhr-202, nhr-15 - protein nhr-15, hl…

## Sheet: AWK43.g2_vs_CF3050
http://cbl-gorilla.cs.technion.ac.il/GOrilla/ror3dyah/GOResults.html
GO Term	Description	P-value	FDR q-value	Enrichment	N	B	n	b	Genes
GO:0140096	catalytic activity, acting on a protein	1.87e-38	4.51e-35	2.72	10526	1185	618	189	[B0218.5 - protein b0218.5, nekl-1 - protein nekl-1, CELE_B0280.11 - protein b0280.11, F41G3.5 - protein f41g3.5, CELE_W03A5.1 - protein w03a5.1, Y48G1C.5 - protein y48g1c.5, C09D4.3 - protein c09d4.3, F52H3.6 - protein f52h3.6, clp-6 - protein clp-6, C26E6.1 - protein c26e6.1, F37A4.5 - protein f37a4.5, nep-13 - protein nep-13, spe-8 - protein spe-8, T05C12.1 - protein t05c12.1, CELE_F53C3.1 - p…
GO:0004721	phosphoprotein phosphatase activity	1.44e-37	1.73e-34	6.08	10526	169	748	73	[CELE_B0280.11 - protein b0280.11, F54F12.1 - protein f54f12.1, Y48G1C.5 - protein y48g1c.5, CELE_R08A2.2 - protein r08a2.2, F26B1.5 - protein f26b1.5, F52H3.6 - protein f52h3.6, CELE_Y39B6A.30 - protein y39b6a.30, CELE_R03D7.8 - protein r03d7.8, CELE_F23B12.1 - protein f23b12.1, CELE_F36H1.3 - protein f36h1.3, CELE_C09H5.7 - protein c09h5.7, F49E11.7 - protein f49e11.7, C43E11.5 - protein c43e11…
GO:0004725	protein tyrosine phosphatase activity	2.24e-35	1.8e-32	8.11	10526	92	748	53	[CELE_B0280.11 - protein b0280.11, F54F12.1 - protein f54f12.1, Y48G1C.5 - protein y48g1c.5, CELE_Y39B6A.30 - protein y39b6a.30, CELE_F36H1.3 - protein f36h1.3, C43E11.5 - protein c43e11.5, B0207.1 - protein b0207.1, F42C5.5 - protein f42c5.5, CELE_W01B6.6 - protein w01b6.6, T20B6.1 - protein t20b6.1, CELE_Y57G11C.6 - protein y57g11c.6, W03F11.4 - protein w03f11.4, F10G8.1 - protein f10g8.1, C46A…
GO:0016791	phosphatase activity	3e-32	1.81e-29	4.97	10526	218	748	77	[F54F12.1 - protein f54f12.1, CELE_B0280.11 - protein b0280.11, Y48G1C.5 - protein y48g1c.5, CELE_R08A2.2 - protein r08a2.2, F26B1.5 - protein f26b1.5, CELE_Y39B6A.30 - protein y39b6a.30, F52H3.6 - protein f52h3.6, CELE_R03D7.8 - protein r03d7.8, CELE_F23B12.1 - protein f23b12.1, CELE_F36H1.3 - protein f36h1.3, CELE_C09H5.7 - protein c09h5.7, F49E11.7 - protein f49e11.7, C43E11.5 - protein c43e11…
GO:0004672	protein kinase activity	1.04e-31	5.03e-29	3.84	10526	409	684	102	[B0218.5 - protein b0218.5, nekl-1 - protein nekl-1, F41G3.5 - protein f41g3.5, CELE_W03A5.1 - protein w03a5.1, C09D4.3 - protein c09d4.3, C26E6.1 - protein c26e6.1, spe-8 - protein spe-8, T05C12.1 - protein t05c12.1, CELE_F53C3.1 - protein f53c3.1, C55B7.10 - protein c55b7.10, C05C12.1 - protein c05c12.1, B0207.7 - protein b0207.7, W03G9.5 - protein w03g9.5, R13H9.6 - protein r13h9.6, CELE_F38E1…
GO:0016773	phosphotransferase activity, alcohol group as acceptor	4.1e-27	1.65e-24	3.42	10526	459	684	102	[B0218.5 - protein b0218.5, nekl-1 - protein nekl-1, F41G3.5 - protein f41g3.5, CELE_W03A5.1 - protein w03a5.1, C09D4.3 - protein c09d4.3, C26E6.1 - protein c26e6.1, spe-8 - protein spe-8, T05C12.1 - protein t05c12.1, CELE_F53C3.1 - protein f53c3.1, C55B7.10 - protein c55b7.10, C05C12.1 - protein c05c12.1, B0207.7 - protein b0207.7, W03G9.5 - protein w03g9.5, R13H9.6 - protein r13h9.6, CELE_F38E1…
GO:0042578	phosphoric ester hydrolase activity	6.47e-27	2.23e-24	4.25	10526	255	748	77	[F54F12.1 - protein f54f12.1, CELE_B0280.11 - protein b0280.11, Y48G1C.5 - protein y48g1c.5, CELE_R08A2.2 - protein r08a2.2, F26B1.5 - protein f26b1.5, CELE_Y39B6A.30 - protein y39b6a.30, F52H3.6 - protein f52h3.6, CELE_R03D7.8 - protein r03d7.8, CELE_F23B12.1 - protein f23b12.1, CELE_F36H1.3 - protein f36h1.3, CELE_C09H5.7 - protein c09h5.7, F49E11.7 - protein f49e11.7, C43E11.5 - protein c43e11…
GO:0016301	kinase activity	7.11e-25	2.14e-22	3.14	10526	520	684	106	[B0218.5 - protein b0218.5, nekl-1 - protein nekl-1, F41G3.5 - protein f41g3.5, CELE_W03A5.1 - protein w03a5.1, C09D4.3 - protein c09d4.3, C26E6.1 - protein c26e6.1, spe-8 - protein spe-8, T05C12.1 - protein t05c12.1, CELE_F53C3.1 - protein f53c3.1, C55B7.10 - protein c55b7.10, C05C12.1 - protein c05c12.1, B0207.7 - protein b0207.7, W03G9.5 - protein w03g9.5, R13H9.6 - protein r13h9.6, CELE_F38E1…
GO:0042302	structural constituent of cuticle	1.03e-22	2.76e-20	3.48	10526	144	1533	73	[dpy-3 - protein dpy-3, col-91 - protein col-91, col-173 - protein col-173, sqt-2 - protein sqt-2, col-97 - protein col-97, col-133 - protein col-133, bli-6 - protein bli-6, dpy-4 - protein dpy-4, dpy-2 - protein dpy-2, col-154 - protein col-154, dpy-5 - protein dpy-5, col-13 - protein col-13, col-45 - protein col-45, col-12 - protein col-12, col-81 - protein col-81, col-141 - protein col-141, co…
GO:0004715	non-membrane spanning protein tyrosine kinase activity	1.85e-22	4.46e-20	9.99	10526	45	679	29	[kin-24 - protein kin-24, C25A8.5 - protein c25a8.5, kin-21 - protein kin-21, frk-1 - protein frk-1, CELE_Y52D5A.2 - protein y52d5a.2, CELE_Y116A8C.38 - protein y116a8c.38, F22B3.8 - protein f22b3.8, C18H7.4 - protein c18h7.4, spe-8 - protein spe-8, C35E7.10 - protein c35e7.10, CELE_Y116A8C.24 - protein y116a8c.24, kin-5 - protein kin-5, C34F11.5 - protein c34f11.5, C55C3.4 - protein c55c3.4, Y43…
GO:0004674	protein serine/threonine kinase activity	1.09e-20	2.39e-18	3.94	10526	292	613	67	[B0218.5 - protein b0218.5, T05A7.6 - protein t05a7.6, nekl-1 - protein nekl-1, C49C8.1 - protein c49c8.1, F41G3.5 - protein f41g3.5, tag-344 - protein tag-344, C09D4.3 - protein c09d4.3, C26E6.1 - protein c26e6.1, K08H2.5 - protein k08h2.5, ZK177.2 - protein zk177.2, T05C12.1 - protein t05c12.1, W09C3.1 - protein w09c3.1, CELE_F53C3.1 - protein f53c3.1, C55B7.10 - protein c55b7.10, C05C12.1 - pr…
GO:0016772	transferase activity, transferring phosphorus-containing groups	2.23e-19	4.47e-17	2.78	10526	626	618	102	[B0218.5 - protein b0218.5, nekl-1 - protein nekl-1, F41G3.5 - protein f41g3.5, CELE_W03A5.1 - protein w03a5.1, C09D4.3 - protein c09d4.3, C26E6.1 - protein c26e6.1, spe-8 - protein spe-8, T05C12.1 - protein t05c12.1, CELE_F53C3.1 - protein f53c3.1, C55B7.10 - protein c55b7.10, C05C12.1 - protein c05c12.1, B0207.7 - protein b0207.7, W03G9.5 - protein w03g9.5, R13H9.6 - protein r13h9.6, CELE_F38E1…
GO:0016788	hydrolase activity, acting on ester bonds	6.75e-16	1.25e-13	2.87	10526	454	655	81	[F54F12.1 - protein f54f12.1, CELE_B0280.11 - protein b0280.11, Y48G1C.5 - protein y48g1c.5, CELE_R08A2.2 - protein r08a2.2, CELE_Y39B6A.30 - protein y39b6a.30, F57F4.1 - protein f57f4.1, F52H3.6 - protein f52h3.6, B0524.2 - protein b0524.2, CELE_R03D7.8 - protein r03d7.8, CELE_F23B12.1 - protein f23b12.1, CELE_F36H1.3 - protein f36h1.3, CELE_C09H5.7 - protein c09h5.7, F49E11.7 - protein f49e11.7…
GO:0004713	protein tyrosine kinase activity	7.76e-14	1.34e-11	5.67	10526	82	679	30	[kin-24 - protein kin-24, C25A8.5 - protein c25a8.5, CELE_W03A5.1 - protein w03a5.1, frk-1 - protein frk-1, kin-21 - protein kin-21, CELE_Y52D5A.2 - protein y52d5a.2, CELE_Y116A8C.38 - protein y116a8c.38, C18H7.4 - protein c18h7.4, F22B3.8 - protein f22b3.8, spe-8 - protein spe-8, C35E7.10 - protein c35e7.10, CELE_Y116A8C.24 - protein y116a8c.24, C55C3.4 - protein c55c3.4, C34F11.5 - protein c34f…
GO:0005524	ATP binding	8.22e-13	1.32e-10	2.14	10526	810	618	102	[abt-5 - protein abt-5, B0218.5 - protein b0218.5, nekl-1 - protein nekl-1, F41G3.5 - protein f41g3.5, C09D4.3 - protein c09d4.3, CELE_T26E3.7 - protein t26e3.7, T05C12.1 - protein t05c12.1, spe-8 - protein spe-8, CELE_F53C3.1 - protein f53c3.1, C55B7.10 - protein c55b7.10, C05C12.1 - protein c05c12.1, B0207.7 - protein b0207.7, W03G9.5 - protein w03g9.5, CELE_F38E1.3 - protein f38e1.3, R13H9.6 -…
GO:0032559	adenyl ribonucleotide binding	2.82e-12	4.25e-10	2.1	10526	826	618	102	[abt-5 - protein abt-5, B0218.5 - protein b0218.5, nekl-1 - protein nekl-1, F41G3.5 - protein f41g3.5, C09D4.3 - protein c09d4.3, CELE_T26E3.7 - protein t26e3.7, T05C12.1 - protein t05c12.1, spe-8 - protein spe-8, CELE_F53C3.1 - protein f53c3.1, C55B7.10 - protein c55b7.10, C05C12.1 - protein c05c12.1, B0207.7 - protein b0207.7, W03G9.5 - protein w03g9.5, CELE_F38E1.3 - protein f38e1.3, R13H9.6 -…
GO:0030554	adenyl nucleotide binding	3.56e-12	5.06e-10	2.1	10526	829	618	102	[abt-5 - protein abt-5, B0218.5 - protein b0218.5, nekl-1 - protein nekl-1, F41G3.5 - protein f41g3.5, C09D4.3 - protein c09d4.3, CELE_T26E3.7 - protein t26e3.7, T05C12.1 - protein t05c12.1, spe-8 - protein spe-8, CELE_F53C3.1 - protein f53c3.1, C55B7.10 - protein c55b7.10, C05C12.1 - protein c05c12.1, B0207.7 - protein b0207.7, W03G9.5 - protein w03g9.5, CELE_F38E1.3 - protein f38e1.3, R13H9.6 -…
GO:0008144	drug binding	1.14e-10	1.53e-08	2.09	10526	929	488	90	[B0218.5 - protein b0218.5, abt-5 - protein abt-5, T05A7.6 - protein t05a7.6, sams-5 - protein sams-5, nekl-1 - protein nekl-1, F41G3.5 - protein f41g3.5, C49C8.1 - protein c49c8.1, tag-344 - protein tag-344, C09D4.3 - protein c09d4.3, C18H7.4 - protein c18h7.4, C10G11.8 - protein c10g11.8, K08H2.5 - protein k08h2.5, glb-18 - protein glb-18, spe-8 - protein spe-8, T05C12.1 - protein t05c12.1, CEL…
GO:0004722	protein serine/threonine phosphatase activity	5.57e-10	7.07e-08	3.71	10526	60	1370	29	[CELE_ZK938.1 - protein zk938.1, F40E3.5 - protein f40e3.5, CELE_R08A2.2 - protein r08a2.2, R13A5.11 - protein r13a5.11, F26B1.5 - protein f26b1.5, F52H3.6 - protein f52h3.6, CELE_R03D7.8 - protein r03d7.8, F58G1.3 - protein f58g1.3, CELE_C06A1.3 - protein c06a1.3, CELE_F23B12.1 - protein f23b12.1, CELE_C23G10.1 - protein c23g10.1, R08C7.8 - protein r08c7.8, CELE_C09H5.7 - protein c09h5.7, CELE_C…
GO:0032555	purine ribonucleotide binding	6.69e-09	8.07e-07	1.77	10526	999	684	115	[B0218.5 - protein b0218.5, abt-5 - protein abt-5, nekl-1 - protein nekl-1, F41G3.5 - protein f41g3.5, W04C9.5 - protein w04c9.5, C09D4.3 - protein c09d4.3, CELE_T26E3.7 - protein t26e3.7, T05C12.1 - protein t05c12.1, spe-8 - protein spe-8, CELE_F53C3.1 - protein f53c3.1, C55B7.10 - protein c55b7.10, B0207.7 - protein b0207.7, C05C12.1 - protein c05c12.1, W03G9.5 - protein w03g9.5, CELE_F38E1.3 -…
GO:0017076	purine nucleotide binding	7.85e-09	9.02e-07	1.77	10526	1002	684	115	[B0218.5 - protein b0218.5, abt-5 - protein abt-5, nekl-1 - protein nekl-1, F41G3.5 - protein f41g3.5, W04C9.5 - protein w04c9.5, C09D4.3 - protein c09d4.3, CELE_T26E3.7 - protein t26e3.7, T05C12.1 - protein t05c12.1, spe-8 - protein spe-8, CELE_F53C3.1 - protein f53c3.1, C55B7.10 - protein c55b7.10, B0207.7 - protein b0207.7, C05C12.1 - protein c05c12.1, W03G9.5 - protein w03g9.5, CELE_F38E1.3 -…
GO:0035639	purine ribonucleoside triphosphate binding	1.43e-08	1.56e-06	1.81	10526	978	618	104	[abt-5 - protein abt-5, B0218.5 - protein b0218.5, nekl-1 - protein nekl-1, F41G3.5 - protein f41g3.5, W04C9.5 - protein w04c9.5, C09D4.3 - protein c09d4.3, CELE_T26E3.7 - protein t26e3.7, T05C12.1 - protein t05c12.1, spe-8 - protein spe-8, CELE_F53C3.1 - protein f53c3.1, C55B7.10 - protein c55b7.10, C05C12.1 - protein c05c12.1, B0207.7 - protein b0207.7, W03G9.5 - protein w03g9.5, CELE_F38E1.3 -…
GO:0032553	ribonucleotide binding	1.8e-08	1.89e-06	1.74	10526	1015	684	115	[B0218.5 - protein b0218.5, abt-5 - protein abt-5, nekl-1 - protein nekl-1, F41G3.5 - protein f41g3.5, W04C9.5 - protein w04c9.5, C09D4.3 - protein c09d4.3, CELE_T26E3.7 - protein t26e3.7, T05C12.1 - protein t05c12.1, spe-8 - protein spe-8, CELE_F53C3.1 - protein f53c3.1, C55B7.10 - protein c55b7.10, B0207.7 - protein b0207.7, C05C12.1 - protein c05c12.1, W03G9.5 - protein w03g9.5, CELE_F38E1.3 -…
GO:0097367	carbohydrate derivative binding	9.28e-08	9.32e-06	1.69	10526	1045	684	115	[B0218.5 - protein b0218.5, abt-5 - protein abt-5, nekl-1 - protein nekl-1, F41G3.5 - protein f41g3.5, W04C9.5 - protein w04c9.5, C09D4.3 - protein c09d4.3, CELE_T26E3.7 - protein t26e3.7, T05C12.1 - protein t05c12.1, spe-8 - protein spe-8, CELE_F53C3.1 - protein f53c3.1, C55B7.10 - protein c55b7.10, B0207.7 - protein b0207.7, C05C12.1 - protein c05c12.1, W03G9.5 - protein w03g9.5, CELE_F38E1.3 -…
GO:1901265	nucleoside phosphate binding	1.1e-06	0.000106	1.61	10526	1130	684	118	[B0218.5 - protein b0218.5, abt-5 - protein abt-5, nekl-1 - protein nekl-1, F41G3.5 - protein f41g3.5, W04C9.5 - protein w04c9.5, C09D4.3 - protein c09d4.3, CELE_T26E3.7 - protein t26e3.7, T05C12.1 - protein t05c12.1, spe-8 - protein spe-8, CELE_F53C3.1 - protein f53c3.1, C55B7.10 - protein c55b7.10, B0207.7 - protein b0207.7, C05C12.1 - protein c05c12.1, W03G9.5 - protein w03g9.5, CELE_F38E1.3 -…
GO:0000166	nucleotide binding	1.1e-06	0.000102	1.61	10526	1130	684	118	[B0218.5 - protein b0218.5, abt-5 - protein abt-5, nekl-1 - protein nekl-1, F41G3.5 - protein f41g3.5, W04C9.5 - protein w04c9.5, C09D4.3 - protein c09d4.3, CELE_T26E3.7 - protein t26e3.7, T05C12.1 - protein t05c12.1, spe-8 - protein spe-8, CELE_F53C3.1 - protein f53c3.1, C55B7.10 - protein c55b7.10, B0207.7 - protein b0207.7, C05C12.1 - protein c05c12.1, W03G9.5 - protein w03g9.5, CELE_F38E1.3 -…
GO:0043168	anion binding	8.25e-06	0.000737	1.53	10526	1237	684	123	[B0218.5 - protein b0218.5, abt-5 - protein abt-5, nekl-1 - protein nekl-1, F41G3.5 - protein f41g3.5, W04C9.5 - protein w04c9.5, C09D4.3 - protein c09d4.3, CELE_T26E3.7 - protein t26e3.7, T05C12.1 - protein t05c12.1, spe-8 - protein spe-8, CELE_F53C3.1 - protein f53c3.1, C55B7.10 - protein c55b7.10, B0207.7 - protein b0207.7, C05C12.1 - protein c05c12.1, W03G9.5 - protein w03g9.5, CELE_F38E1.3 -…
GO:0003824	catalytic activity	8.36e-06	0.00072	1.28	10526	3510	618	264	[nekl-1 - protein nekl-1, Y48G1C.5 - protein y48g1c.5, CELE_W03A5.1 - protein w03a5.1, C09D4.3 - protein c09d4.3, F52H3.6 - protein f52h3.6, F57F4.1 - protein f57f4.1, C26E6.1 - protein c26e6.1, F37A4.5 - protein f37a4.5, spe-8 - protein spe-8, CELE_F36H1.3 - protein f36h1.3, C05C12.1 - protein c05c12.1, CELE_C04E12.5 - protein c04e12.5, CELE_F38E1.3 - protein f38e1.3, acdh-8 - protein acdh-8, C3…
GO:0016740	transferase activity	1.26e-05	0.00104	1.52	10526	1367	618	122	[B0218.5 - protein b0218.5, nekl-1 - protein nekl-1, F41G3.5 - protein f41g3.5, CELE_W03A5.1 - protein w03a5.1, C09D4.3 - protein c09d4.3, C26E6.1 - protein c26e6.1, T05C12.1 - protein t05c12.1, spe-8 - protein spe-8, CELE_F53C3.1 - protein f53c3.1, C55B7.10 - protein c55b7.10, B0207.7 - protein b0207.7, C05C12.1 - protein c05c12.1, W03G9.5 - protein w03g9.5, CELE_F38E1.3 - protein f38e1.3, R13H9…
GO:0017128	phospholipid scramblase activity	2.89e-05	0.00232	6.55	10526	8	1407	7	[scrm-8 - protein scrm-8, scrm-4 - protein scrm-4, scrm-7 - protein scrm-7, scrm-5 - protein scrm-5, scrm-3 - protein scrm-3, scrm-6 - protein scrm-6, scrm-2 - protein scrm-2]
GO:0036094	small molecule binding	3.66e-05	0.00285	1.49	10526	1247	684	121	[B0218.5 - protein b0218.5, abt-5 - protein abt-5, nekl-1 - protein nekl-1, F41G3.5 - protein f41g3.5, W04C9.5 - protein w04c9.5, C09D4.3 - protein c09d4.3, CELE_T26E3.7 - protein t26e3.7, glb-18 - protein glb-18, T05C12.1 - protein t05c12.1, spe-8 - protein spe-8, CELE_F53C3.1 - protein f53c3.1, C55B7.10 - protein c55b7.10, B0207.7 - protein b0207.7, glb-8 - protein glb-8, C05C12.1 - protein c05…
GO:0072354	histone kinase activity (H3-T3 specific)	3.68e-05	0.00278	12.3	10526	6	713	5	[C50H2.7 - protein c50h2.7, CELE_VY10G11R.1 - protein vy10g11r.1, Y73B6A.1 - protein y73b6a.1, C26E6.1 - protein c26e6.1, ZK177.2 - protein zk177.2]
GO:0035184	histone threonine kinase activity	3.68e-05	0.00269	12.3	10526	6	713	5	[C50H2.7 - protein c50h2.7, CELE_VY10G11R.1 - protein vy10g11r.1, C26E6.1 - protein c26e6.1, Y73B6A.1 - protein y73b6a.1, ZK177.2 - protein zk177.2]
GO:0004197	cysteine-type endopeptidase activity	4.5e-05	0.00319	35.8	10526	49	24	4	[csp-2 - protein csp-2, ZK430.5 - protein zk430.5, clp-3 - protein clp-3, CELE_Y51A2D.8 - protein y51a2d.8]
GO:0035173	histone kinase activity	0.000291	0.02	9.23	10526	8	713	5	[C50H2.7 - protein c50h2.7, CELE_VY10G11R.1 - protein vy10g11r.1, Y73B6A.1 - protein y73b6a.1, C26E6.1 - protein c26e6.1, ZK177.2 - protein zk177.2]
GO:0004652	polynucleotide adenylyltransferase activity	0.000317	0.0212	3.75	10526	23	1344	11	[pqn-32 - protein pqn-32, CELE_Y53F4B.25 - protein y53f4b.25, CELE_F26G1.5 - protein f26g1.5, CELE_Y57G11C.42 - protein y57g11c.42, dao-2 - protein dao-2, CELE_C42D4.3 - protein c42d4.3, T15H9.6 - protein t15h9.6, F13H8.5 - protein f13h8.5, CELE_F43G6.5 - protein f43g6.5, F35B3.4 - protein f35b3.4, CELE_T20G5.13 - protein t20g5.13]
GO:0008234	cysteine-type peptidase activity	0.000332	0.0216	21.93	10526	80	24	4	[csp-2 - protein csp-2, ZK430.5 - protein zk430.5, clp-3 - protein clp-3, CELE_Y51A2D.8 - protein y51a2d.8]
GO:1990817	RNA adenylyltransferase activity	0.000499	0.0317	4.15	10526	17	1344	9	[pqn-32 - protein pqn-32, CELE_Y53F4B.25 - protein y53f4b.25, CELE_F26G1.5 - protein f26g1.5, CELE_Y57G11C.42 - protein y57g11c.42, dao-2 - protein dao-2, CELE_C42D4.3 - protein c42d4.3, F13H8.5 - protein f13h8.5, F35B3.4 - protein f35b3.4, CELE_T20G5.13 - protein t20g5.13]
GO:0005315	inorganic phosphate transmembrane transporter activity	0.000565	0.035	20.09	10526	4	393	3	[C14C10.1 - protein c14c10.1, C33F10.12 - protein c33f10.12, T05F1.8 - protein t05f1.8]
GO:0005250	A-type (transient outward) potassium channel activity	0.000665	0.0401	1503.71	10526	1	7	1	[shl-1 - protein shl-1]
GO:0000224	peptide-N4-(N-acetyl-beta-glucosaminyl)asparagine amidase activity	0.000875	0.0515	4.63	10526	11	1446	7	[C17B7.5 - protein c17b7.5, F35F10.1 - protein f35f10.1, Y50D4B.4 - protein y50d4b.4, CELE_C04E12.4 - protein c04e12.4, CELE_C04E12.5 - protein c04e12.5, T20D4.3 - protein t20d4.3, F35F10.4 - protein f35f10.4]
GO:0042329	structural constituent of collagen and cuticulin-based cuticle	0.000893	0.0513	4.61	10526	11	1452	7	[lon-3 - protein lon-3, sqt-1 - protein sqt-1, bli-1 - protein bli-1, dpy-2 - protein dpy-2, dpy-5 - protein dpy-5, rol-6 - protein rol-6, bli-2 - protein bli-2]
GO:0004222	metalloendopeptidase activity	0.000907	0.0509	2.27	10526	89	1251	24	[nep-20 - protein nep-20, nep-19 - protein nep-19, nas-14 - protein nas-14, T19D2.1 - protein t19d2.1, zmp-1 - protein zmp-1, nep-10 - protein nep-10, nep-9 - protein nep-9, nep-24 - protein nep-24, C05G5.5 - protein c05g5.5, nep-18 - protein nep-18, nep-13 - protein nep-13, nas-31 - protein nas-31, nas-30 - protein nas-30, nep-5 - protein nep-5, adt-1 - protein adt-1, nas-38 - protein nas-38, ne…

## Sheet: AWK107.g3vs_CF3050
http://cbl-gorilla.cs.technion.ac.il/GOrilla/ij8cjgag/GOResults.html
GO Term	Description	P-value	FDR q-value	Enrichment	N	B	n	b	Genes
GO:0004725	protein tyrosine phosphatase activity	6.75e-25	1.63e-21	5.35	10526	92	1090	51	[CELE_B0280.11 - protein b0280.11, F54F12.1 - protein f54f12.1, CELE_Y39B6A.30 - protein y39b6a.30, CELE_F36H1.3 - protein f36h1.3, C43E11.5 - protein c43e11.5, B0207.1 - protein b0207.1, F42C5.5 - protein f42c5.5, T12B3.1 - protein t12b3.1, CELE_W01B6.6 - protein w01b6.6, T20B6.1 - protein t20b6.1, CELE_Y57G11C.6 - protein y57g11c.6, W03F11.4 - protein w03f11.4, F10G8.1 - protein f10g8.1, C46A5.…
GO:0004721	phosphoprotein phosphatase activity	7.34e-24	8.85e-21	4.17	10526	169	1001	67	[CELE_B0280.11 - protein b0280.11, F54F12.1 - protein f54f12.1, CELE_R08A2.2 - protein r08a2.2, F26B1.5 - protein f26b1.5, F52H3.6 - protein f52h3.6, CELE_Y39B6A.30 - protein y39b6a.30, CELE_R03D7.8 - protein r03d7.8, CELE_F23B12.1 - protein f23b12.1, CELE_F36H1.3 - protein f36h1.3, CELE_C09H5.7 - protein c09h5.7, F49E11.7 - protein f49e11.7, C43E11.5 - protein c43e11.5, B0207.1 - protein b0207.1…
GO:0016791	phosphatase activity	5.08e-20	4.08e-17	3.47	10526	218	1001	72	[F54F12.1 - protein f54f12.1, CELE_B0280.11 - protein b0280.11, CELE_R08A2.2 - protein r08a2.2, F26B1.5 - protein f26b1.5, CELE_Y39B6A.30 - protein y39b6a.30, F52H3.6 - protein f52h3.6, CELE_R03D7.8 - protein r03d7.8, CELE_F23B12.1 - protein f23b12.1, CELE_F36H1.3 - protein f36h1.3, CELE_C09H5.7 - protein c09h5.7, F49E11.7 - protein f49e11.7, C43E11.5 - protein c43e11.5, B0207.1 - protein b0207.1…
GO:0140096	catalytic activity, acting on a protein	3.41e-17	2.06e-14	1.86	10526	1185	976	204	[kin-9 - protein kin-9, CELE_Y39G8B.5 - protein y39g8b.5, nekl-1 - protein nekl-1, F52H3.6 - protein f52h3.6, C26E6.1 - protein c26e6.1, F37A4.5 - protein f37a4.5, spe-8 - protein spe-8, CELE_F36H1.3 - protein f36h1.3, C05C12.1 - protein c05c12.1, CELE_F38E1.3 - protein f38e1.3, nas-38 - protein nas-38, F57C12.2 - protein f57c12.2, C34F11.5 - protein c34f11.5, T12B3.1 - protein t12b3.1, Y40H4A.2 …
GO:0004715	non-membrane spanning protein tyrosine kinase activity	6.97e-17	3.36e-14	6.33	10526	45	1072	29	[kin-24 - protein kin-24, C25A8.5 - protein c25a8.5, kin-21 - protein kin-21, frk-1 - protein frk-1, CELE_Y52D5A.2 - protein y52d5a.2, CELE_Y116A8C.38 - protein y116a8c.38, F22B3.8 - protein f22b3.8, C18H7.4 - protein c18h7.4, spe-8 - protein spe-8, C35E7.10 - protein c35e7.10, CELE_Y116A8C.24 - protein y116a8c.24, kin-5 - protein kin-5, C34F11.5 - protein c34f11.5, C55C3.4 - protein c55c3.4, Y43…
GO:0042578	phosphoric ester hydrolase activity	3.25e-16	1.31e-13	3.01	10526	255	1001	73	[F54F12.1 - protein f54f12.1, CELE_B0280.11 - protein b0280.11, CELE_R08A2.2 - protein r08a2.2, F26B1.5 - protein f26b1.5, CELE_Y39B6A.30 - protein y39b6a.30, F52H3.6 - protein f52h3.6, CELE_R03D7.8 - protein r03d7.8, CELE_F23B12.1 - protein f23b12.1, CELE_F36H1.3 - protein f36h1.3, CELE_C09H5.7 - protein c09h5.7, F49E11.7 - protein f49e11.7, C43E11.5 - protein c43e11.5, B0207.1 - protein b0207.1…
GO:0004672	protein kinase activity	2.42e-15	8.33e-13	2.52	10526	409	972	95	[B0218.5 - protein b0218.5, kin-9 - protein kin-9, CELE_Y106G6E.1 - protein y106g6e.1, T05A7.6 - protein t05a7.6, CELE_Y39G8B.5 - protein y39g8b.5, nekl-1 - protein nekl-1, F41G3.5 - protein f41g3.5, C49C8.1 - protein c49c8.1, tag-344 - protein tag-344, C26E6.1 - protein c26e6.1, C18H7.4 - protein c18h7.4, K08H2.5 - protein k08h2.5, ZK177.2 - protein zk177.2, T05C12.1 - protein t05c12.1, spe-8 - …
GO:0016773	phosphotransferase activity, alcohol group as acceptor	2.03e-13	6.11e-11	2.33	10526	459	876	89	[B0218.5 - protein b0218.5, kin-9 - protein kin-9, CELE_Y106G6E.1 - protein y106g6e.1, T05A7.6 - protein t05a7.6, CELE_Y39G8B.5 - protein y39g8b.5, nekl-1 - protein nekl-1, F41G3.5 - protein f41g3.5, C49C8.1 - protein c49c8.1, tag-344 - protein tag-344, C26E6.1 - protein c26e6.1, C18H7.4 - protein c18h7.4, K08H2.5 - protein k08h2.5, ZK177.2 - protein zk177.2, T05C12.1 - protein t05c12.1, spe-8 - …
GO:0016301	kinase activity	5.02e-11	1.34e-08	2.1	10526	520	876	91	[B0218.5 - protein b0218.5, kin-9 - protein kin-9, CELE_Y106G6E.1 - protein y106g6e.1, T05A7.6 - protein t05a7.6, CELE_Y39G8B.5 - protein y39g8b.5, nekl-1 - protein nekl-1, F41G3.5 - protein f41g3.5, C49C8.1 - protein c49c8.1, tag-344 - protein tag-344, C26E6.1 - protein c26e6.1, C18H7.4 - protein c18h7.4, K08H2.5 - protein k08h2.5, ZK177.2 - protein zk177.2, T05C12.1 - protein t05c12.1, spe-8 - …
GO:0004674	protein serine/threonine kinase activity	3e-10	7.25e-08	2.47	10526	292	876	60	[CELE_Y106G6E.1 - protein y106g6e.1, B0218.5 - protein b0218.5, CELE_Y39G8B.5 - protein y39g8b.5, T05A7.6 - protein t05a7.6, nekl-1 - protein nekl-1, C49C8.1 - protein c49c8.1, F41G3.5 - protein f41g3.5, tag-344 - protein tag-344, C26E6.1 - protein c26e6.1, K08H2.5 - protein k08h2.5, ZK177.2 - protein zk177.2, T05C12.1 - protein t05c12.1, CELE_F53C3.1 - protein f53c3.1, C55B7.10 - protein c55b7.1…
GO:0004713	protein tyrosine kinase activity	5.3e-10	1.16e-07	3.71	10526	82	1072	31	[kin-9 - protein kin-9, kin-24 - protein kin-24, C25A8.5 - protein c25a8.5, frk-1 - protein frk-1, kin-21 - protein kin-21, CELE_Y52D5A.2 - protein y52d5a.2, CELE_Y116A8C.38 - protein y116a8c.38, C18H7.4 - protein c18h7.4, F22B3.8 - protein f22b3.8, spe-8 - protein spe-8, C35E7.10 - protein c35e7.10, CELE_Y116A8C.24 - protein y116a8c.24, C55C3.4 - protein c55c3.4, C34F11.5 - protein c34f11.5, kin…
GO:0016788	hydrolase activity, acting on ester bonds	6.27e-09	1.26e-06	2.01	10526	454	933	81	[CELE_B0280.11 - protein b0280.11, CELE_R08A2.2 - protein r08a2.2, F26B1.5 - protein f26b1.5, CELE_Y39B6A.30 - protein y39b6a.30, F52H3.6 - protein f52h3.6, F57F4.1 - protein f57f4.1, B0524.2 - protein b0524.2, CELE_R03D7.8 - protein r03d7.8, sul-2 - protein sul-2, CELE_F23B12.1 - protein f23b12.1, poml-4 - protein poml-4, CELE_F36H1.3 - protein f36h1.3, CELE_C09H5.7 - protein c09h5.7, F49E11.7 -…
GO:0030246	carbohydrate binding	7.19e-09	1.33e-06	2.24	10526	193	1411	58	[clec-260 - protein clec-260, clec-175 - protein clec-175, clec-52 - protein clec-52, clec-51 - protein clec-51, clec-174 - protein clec-174, clec-180 - protein clec-180, clec-60 - protein clec-60, clec-123 - protein clec-123, clec-246 - protein clec-246, clec-36 - protein clec-36, clec-245 - protein clec-245, clec-80 - protein clec-80, clec-233 - protein clec-233, clec-3 - protein clec-3, clec-8…
GO:0016772	transferase activity, transferring phosphorus-containing groups	5.03e-08	8.66e-06	1.82	10526	626	876	95	[B0218.5 - protein b0218.5, kin-9 - protein kin-9, CELE_Y106G6E.1 - protein y106g6e.1, T05A7.6 - protein t05a7.6, CELE_Y39G8B.5 - protein y39g8b.5, nekl-1 - protein nekl-1, F41G3.5 - protein f41g3.5, C49C8.1 - protein c49c8.1, tag-344 - protein tag-344, pqn-44 - protein pqn-44, C26E6.1 - protein c26e6.1, C18H7.4 - protein c18h7.4, K08H2.5 - protein k08h2.5, ZK177.2 - protein zk177.2, T05C12.1 - p…
GO:0042302	structural constituent of cuticle	7.06e-07	0.000113	2.23	10526	144	1441	44	[col-91 - protein col-91, col-49 - protein col-49, col-146 - protein col-146, col-61 - protein col-61, col-173 - protein col-173, col-153 - protein col-153, col-34 - protein col-34, col-58 - protein col-58, col-186 - protein col-186, col-104 - protein col-104, bli-6 - protein bli-6, col-124 - protein col-124, dpy-4 - protein dpy-4, col-154 - protein col-154, col-13 - protein col-13, col-12 - prot…
GO:0005524	ATP binding	3.12e-05	0.00471	1.64	10526	810	672	85	[B0218.5 - protein b0218.5, abt-5 - protein abt-5, T05A7.6 - protein t05a7.6, CELE_Y39G8B.5 - protein y39g8b.5, sams-5 - protein sams-5, F41G3.5 - protein f41g3.5, C49C8.1 - protein c49c8.1, C18H7.4 - protein c18h7.4, CELE_T26E3.7 - protein t26e3.7, C10G11.8 - protein c10g11.8, K08H2.5 - protein k08h2.5, spe-8 - protein spe-8, T05C12.1 - protein t05c12.1, CELE_F53C3.1 - protein f53c3.1, C25F9.5 -…
GO:0004722	protein serine/threonine phosphatase activity	4e-05	0.00568	2.78	10526	60	1386	22	[CELE_ZK938.1 - protein zk938.1, Y69E1A.4 - protein y69e1a.4, T16G12.7 - protein t16g12.7, gsp-3 - protein gsp-3, CELE_R08A2.2 - protein r08a2.2, Y40H4A.2 - protein y40h4a.2, F26B1.5 - protein f26b1.5, F52H3.6 - protein f52h3.6, CELE_R03D7.8 - protein r03d7.8, F42G8.8 - protein f42g8.8, CELE_F23B12.1 - protein f23b12.1, F20D6.6 - protein f20d6.6, F44B9.9 - protein f44b9.9, R08C7.8 - protein r08c7…
GO:0005179	hormone activity	5.44e-05	0.00728	4.57	10526	23	1102	11	[ins-5 - protein ins-5, ins-6 - protein ins-6, ins-26 - protein ins-26, daf-28 - protein daf-28, ins-37 - protein ins-37, ins-24 - protein ins-24, ins-33 - protein ins-33, nlp-14 - protein nlp-14, ins-7 - protein ins-7, ins-28 - protein ins-28, ins-1 - protein ins-1]
GO:0032559	adenyl ribonucleotide binding	6.53e-05	0.00829	1.61	10526	826	672	85	[B0218.5 - protein b0218.5, abt-5 - protein abt-5, T05A7.6 - protein t05a7.6, CELE_Y39G8B.5 - protein y39g8b.5, sams-5 - protein sams-5, F41G3.5 - protein f41g3.5, C49C8.1 - protein c49c8.1, C18H7.4 - protein c18h7.4, CELE_T26E3.7 - protein t26e3.7, C10G11.8 - protein c10g11.8, K08H2.5 - protein k08h2.5, spe-8 - protein spe-8, T05C12.1 - protein t05c12.1, CELE_F53C3.1 - protein f53c3.1, C25F9.5 -…
GO:0030554	adenyl nucleotide binding	7.81e-05	0.00942	1.61	10526	829	672	85	[B0218.5 - protein b0218.5, abt-5 - protein abt-5, T05A7.6 - protein t05a7.6, CELE_Y39G8B.5 - protein y39g8b.5, sams-5 - protein sams-5, F41G3.5 - protein f41g3.5, C49C8.1 - protein c49c8.1, C18H7.4 - protein c18h7.4, CELE_T26E3.7 - protein t26e3.7, C10G11.8 - protein c10g11.8, K08H2.5 - protein k08h2.5, spe-8 - protein spe-8, T05C12.1 - protein t05c12.1, CELE_F53C3.1 - protein f53c3.1, C25F9.5 -…
GO:0000224	peptide-N4-(N-acetyl-beta-glucosaminyl)asparagine amidase activity	9.83e-05	0.0113	6.65	10526	11	1007	7	[C17B7.5 - protein c17b7.5, F35F10.1 - protein f35f10.1, Y50D4B.4 - protein y50d4b.4, CELE_C04E12.4 - protein c04e12.4, T20D4.3 - protein t20d4.3, F35F10.4 - protein f35f10.4, T20D4.5 - protein t20d4.5]
GO:0048018	receptor ligand activity	0.000665	0.0729	3.08	10526	41	1167	14	[ins-26 - protein ins-26, C44B12.6 - protein c44b12.6, ins-24 - protein ins-24, ins-33 - protein ins-33, nlp-14 - protein nlp-14, daf-7 - protein daf-7, ins-1 - protein ins-1, ins-5 - protein ins-5, ins-6 - protein ins-6, let-756 - protein let-756, daf-28 - protein daf-28, ins-37 - protein ins-37, ins-7 - protein ins-7, ins-28 - protein ins-28]

## Sheet: AWK43.g2_vs_AWK33.g1
http://cbl-gorilla.cs.technion.ac.il/GOrilla/3kv71jky/GOResults.html
GO Term	Description	P-value	FDR q-value	Enrichment	N	B	n	b	Genes
GO:0004721	phosphoprotein phosphatase activity	1.09e-36	2.63e-33	5.36	10526	169	907	78	[CELE_B0280.11 - protein b0280.11, F54F12.1 - protein f54f12.1, Y48G1C.5 - protein y48g1c.5, CELE_R08A2.2 - protein r08a2.2, R13A5.11 - protein r13a5.11, F52H3.6 - protein f52h3.6, CELE_Y39B6A.30 - protein y39b6a.30, CELE_R03D7.8 - protein r03d7.8, CELE_F23B12.1 - protein f23b12.1, CELE_F36H1.3 - protein f36h1.3, CELE_C09H5.7 - protein c09h5.7, F49E11.7 - protein f49e11.7, C43E11.5 - protein c43e…
GO:0004725	protein tyrosine phosphatase activity	2.62e-33	3.16e-30	7.13	10526	92	866	54	[CELE_B0280.11 - protein b0280.11, F54F12.1 - protein f54f12.1, Y48G1C.5 - protein y48g1c.5, CELE_Y39B6A.30 - protein y39b6a.30, CELE_F36H1.3 - protein f36h1.3, C43E11.5 - protein c43e11.5, B0207.1 - protein b0207.1, F42C5.5 - protein f42c5.5, CELE_W01B6.6 - protein w01b6.6, T20B6.1 - protein t20b6.1, CELE_Y57G11C.6 - protein y57g11c.6, W03F11.4 - protein w03f11.4, F10G8.1 - protein f10g8.1, C46A…
GO:0016791	phosphatase activity	3.6e-33	2.89e-30	4.59	10526	218	883	84	[F54F12.1 - protein f54f12.1, CELE_B0280.11 - protein b0280.11, Y48G1C.5 - protein y48g1c.5, CELE_R08A2.2 - protein r08a2.2, R13A5.11 - protein r13a5.11, CELE_Y39B6A.30 - protein y39b6a.30, F52H3.6 - protein f52h3.6, CELE_R03D7.8 - protein r03d7.8, CELE_F23B12.1 - protein f23b12.1, CELE_F36H1.3 - protein f36h1.3, CELE_C09H5.7 - protein c09h5.7, pho-11 - protein pho-11, F49E11.7 - protein f49e11.7…
GO:0140096	catalytic activity, acting on a protein	6.57e-33	3.96e-30	2.49	10526	1185	682	191	[B0218.5 - protein b0218.5, nekl-1 - protein nekl-1, CELE_B0280.11 - protein b0280.11, F41G3.5 - protein f41g3.5, CELE_W03A5.1 - protein w03a5.1, Y48G1C.5 - protein y48g1c.5, F52H3.6 - protein f52h3.6, C09D4.3 - protein c09d4.3, C26E6.1 - protein c26e6.1, F37A4.5 - protein f37a4.5, nep-13 - protein nep-13, spe-8 - protein spe-8, T05C12.1 - protein t05c12.1, CELE_F53C3.1 - protein f53c3.1, CELE_F2…
GO:0004672	protein kinase activity	6.49e-29	3.13e-26	3.7	10526	409	682	98	[B0218.5 - protein b0218.5, nekl-1 - protein nekl-1, F41G3.5 - protein f41g3.5, CELE_W03A5.1 - protein w03a5.1, C09D4.3 - protein c09d4.3, C26E6.1 - protein c26e6.1, spe-8 - protein spe-8, T05C12.1 - protein t05c12.1, CELE_F53C3.1 - protein f53c3.1, C55B7.10 - protein c55b7.10, C05C12.1 - protein c05c12.1, B0207.7 - protein b0207.7, W03G9.5 - protein w03g9.5, R13H9.6 - protein r13h9.6, CELE_F38E1…
GO:0042578	phosphoric ester hydrolase activity	2.51e-27	1.01e-24	3.93	10526	255	883	84	[F54F12.1 - protein f54f12.1, CELE_B0280.11 - protein b0280.11, Y48G1C.5 - protein y48g1c.5, CELE_R08A2.2 - protein r08a2.2, R13A5.11 - protein r13a5.11, CELE_Y39B6A.30 - protein y39b6a.30, F52H3.6 - protein f52h3.6, CELE_R03D7.8 - protein r03d7.8, CELE_F23B12.1 - protein f23b12.1, CELE_F36H1.3 - protein f36h1.3, CELE_C09H5.7 - protein c09h5.7, pho-11 - protein pho-11, F49E11.7 - protein f49e11.7…
GO:0016773	phosphotransferase activity, alcohol group as acceptor	1.39e-24	4.8e-22	3.3	10526	459	682	98	[B0218.5 - protein b0218.5, nekl-1 - protein nekl-1, F41G3.5 - protein f41g3.5, CELE_W03A5.1 - protein w03a5.1, C09D4.3 - protein c09d4.3, C26E6.1 - protein c26e6.1, spe-8 - protein spe-8, T05C12.1 - protein t05c12.1, CELE_F53C3.1 - protein f53c3.1, C55B7.10 - protein c55b7.10, C05C12.1 - protein c05c12.1, B0207.7 - protein b0207.7, W03G9.5 - protein w03g9.5, R13H9.6 - protein r13h9.6, CELE_F38E1…
GO:0016301	kinase activity	2.44e-21	7.35e-19	2.97	10526	520	682	100	[B0218.5 - protein b0218.5, nekl-1 - protein nekl-1, F41G3.5 - protein f41g3.5, CELE_W03A5.1 - protein w03a5.1, C09D4.3 - protein c09d4.3, C26E6.1 - protein c26e6.1, spe-8 - protein spe-8, T05C12.1 - protein t05c12.1, CELE_F53C3.1 - protein f53c3.1, C55B7.10 - protein c55b7.10, C05C12.1 - protein c05c12.1, B0207.7 - protein b0207.7, W03G9.5 - protein w03g9.5, R13H9.6 - protein r13h9.6, CELE_F38E1…
GO:0042302	structural constituent of cuticle	3.58e-21	9.59e-19	3.44	10526	144	1486	70	[col-91 - protein col-91, col-173 - protein col-173, sqt-2 - protein sqt-2, col-97 - protein col-97, col-133 - protein col-133, col-186 - protein col-186, bli-6 - protein bli-6, dpy-4 - protein dpy-4, col-154 - protein col-154, dpy-5 - protein dpy-5, col-13 - protein col-13, col-45 - protein col-45, col-12 - protein col-12, col-81 - protein col-81, col-141 - protein col-141, col-129 - protein col…
GO:0004715	non-membrane spanning protein tyrosine kinase activity	1.69e-20	4.08e-18	8.52	10526	45	796	29	[kin-24 - protein kin-24, C25A8.5 - protein c25a8.5, kin-21 - protein kin-21, frk-1 - protein frk-1, CELE_Y52D5A.2 - protein y52d5a.2, CELE_Y116A8C.38 - protein y116a8c.38, F22B3.8 - protein f22b3.8, C18H7.4 - protein c18h7.4, spe-8 - protein spe-8, C35E7.10 - protein c35e7.10, CELE_Y116A8C.24 - protein y116a8c.24, kin-5 - protein kin-5, C34F11.5 - protein c34f11.5, C55C3.4 - protein c55c3.4, Y43…
GO:0004674	protein serine/threonine kinase activity	1.87e-19	4.1e-17	3.65	10526	292	682	69	[B0218.5 - protein b0218.5, T05A7.6 - protein t05a7.6, nekl-1 - protein nekl-1, C49C8.1 - protein c49c8.1, F41G3.5 - protein f41g3.5, tag-344 - protein tag-344, C09D4.3 - protein c09d4.3, C26E6.1 - protein c26e6.1, K08H2.5 - protein k08h2.5, ZK177.2 - protein zk177.2, T05C12.1 - protein t05c12.1, W09C3.1 - protein w09c3.1, CELE_F53C3.1 - protein f53c3.1, C55B7.10 - protein c55b7.10, C05C12.1 - pr…
GO:0016772	transferase activity, transferring phosphorus-containing groups	1.25e-16	2.52e-14	2.54	10526	626	682	103	[B0218.5 - protein b0218.5, nekl-1 - protein nekl-1, F41G3.5 - protein f41g3.5, CELE_W03A5.1 - protein w03a5.1, C09D4.3 - protein c09d4.3, C26E6.1 - protein c26e6.1, T05C12.1 - protein t05c12.1, spe-8 - protein spe-8, CELE_F53C3.1 - protein f53c3.1, C55B7.10 - protein c55b7.10, C05C12.1 - protein c05c12.1, B0207.7 - protein b0207.7, W03G9.5 - protein w03g9.5, R13H9.6 - protein r13h9.6, CELE_F38E1…
GO:0016788	hydrolase activity, acting on ester bonds	8.85e-15	1.64e-12	2.87	10526	454	614	76	[F54F12.1 - protein f54f12.1, CELE_B0280.11 - protein b0280.11, Y48G1C.5 - protein y48g1c.5, CELE_R08A2.2 - protein r08a2.2, F52H3.6 - protein f52h3.6, F57F4.1 - protein f57f4.1, CELE_Y39B6A.30 - protein y39b6a.30, B0524.2 - protein b0524.2, CELE_R03D7.8 - protein r03d7.8, CELE_F23B12.1 - protein f23b12.1, CELE_F36H1.3 - protein f36h1.3, CELE_C09H5.7 - protein c09h5.7, pho-11 - protein pho-11, F4…
GO:0004713	protein tyrosine kinase activity	1.15e-12	1.99e-10	5.35	10526	82	672	28	[kin-24 - protein kin-24, CELE_W03A5.1 - protein w03a5.1, frk-1 - protein frk-1, kin-21 - protein kin-21, CELE_Y52D5A.2 - protein y52d5a.2, CELE_Y116A8C.38 - protein y116a8c.38, C18H7.4 - protein c18h7.4, F22B3.8 - protein f22b3.8, spe-8 - protein spe-8, C35E7.10 - protein c35e7.10, CELE_Y116A8C.24 - protein y116a8c.24, kin-5 - protein kin-5, C34F11.5 - protein c34f11.5, C55C3.4 - protein c55c3.4…
GO:0005524	ATP binding	1.71e-10	2.75e-08	1.96	10526	810	682	103	[B0218.5 - protein b0218.5, nekl-1 - protein nekl-1, F41G3.5 - protein f41g3.5, C09D4.3 - protein c09d4.3, T05C12.1 - protein t05c12.1, spe-8 - protein spe-8, CELE_F53C3.1 - protein f53c3.1, C55B7.10 - protein c55b7.10, C05C12.1 - protein c05c12.1, B0207.7 - protein b0207.7, W03G9.5 - protein w03g9.5, CELE_F38E1.3 - protein f38e1.3, R13H9.6 - protein r13h9.6, R13H9.5 - protein r13h9.5, C34F11.5 -…
GO:0032559	adenyl ribonucleotide binding	5.26e-10	7.93e-08	1.92	10526	826	682	103	[B0218.5 - protein b0218.5, nekl-1 - protein nekl-1, F41G3.5 - protein f41g3.5, C09D4.3 - protein c09d4.3, T05C12.1 - protein t05c12.1, spe-8 - protein spe-8, CELE_F53C3.1 - protein f53c3.1, C55B7.10 - protein c55b7.10, C05C12.1 - protein c05c12.1, B0207.7 - protein b0207.7, W03G9.5 - protein w03g9.5, CELE_F38E1.3 - protein f38e1.3, R13H9.6 - protein r13h9.6, R13H9.5 - protein r13h9.5, C34F11.5 -…
GO:0004722	protein serine/threonine phosphatase activity	6.2e-10	8.8e-08	4.21	10526	60	1083	26	[CELE_ZK938.1 - protein zk938.1, F40E3.5 - protein f40e3.5, CELE_R08A2.2 - protein r08a2.2, R13A5.11 - protein r13a5.11, F26B1.5 - protein f26b1.5, F52H3.6 - protein f52h3.6, CELE_R03D7.8 - protein r03d7.8, F58G1.3 - protein f58g1.3, CELE_F23B12.1 - protein f23b12.1, R08C7.8 - protein r08c7.8, CELE_C09H5.7 - protein c09h5.7, CELE_C47A4.3 - protein c47a4.3, F49E11.7 - protein f49e11.7, gsp-4 - pro…
GO:0030554	adenyl nucleotide binding	6.31e-10	8.45e-08	1.92	10526	829	682	103	[B0218.5 - protein b0218.5, nekl-1 - protein nekl-1, F41G3.5 - protein f41g3.5, C09D4.3 - protein c09d4.3, T05C12.1 - protein t05c12.1, spe-8 - protein spe-8, CELE_F53C3.1 - protein f53c3.1, C55B7.10 - protein c55b7.10, C05C12.1 - protein c05c12.1, B0207.7 - protein b0207.7, W03G9.5 - protein w03g9.5, CELE_F38E1.3 - protein f38e1.3, R13H9.6 - protein r13h9.6, R13H9.5 - protein r13h9.5, C34F11.5 -…
GO:0008144	drug binding	5.78e-09	7.34e-07	1.81	10526	929	682	109	[B0218.5 - protein b0218.5, nekl-1 - protein nekl-1, F41G3.5 - protein f41g3.5, C09D4.3 - protein c09d4.3, glb-18 - protein glb-18, T05C12.1 - protein t05c12.1, spe-8 - protein spe-8, CELE_F53C3.1 - protein f53c3.1, C55B7.10 - protein c55b7.10, glb-8 - protein glb-8, C05C12.1 - protein c05c12.1, B0207.7 - protein b0207.7, W03G9.5 - protein w03g9.5, CELE_F38E1.3 - protein f38e1.3, R13H9.6 - protei…
GO:0032555	purine ribonucleotide binding	5.89e-07	7.1e-05	1.67	10526	999	682	108	[B0218.5 - protein b0218.5, nekl-1 - protein nekl-1, F41G3.5 - protein f41g3.5, W04C9.5 - protein w04c9.5, C09D4.3 - protein c09d4.3, T05C12.1 - protein t05c12.1, spe-8 - protein spe-8, CELE_F53C3.1 - protein f53c3.1, C55B7.10 - protein c55b7.10, C05C12.1 - protein c05c12.1, B0207.7 - protein b0207.7, W03G9.5 - protein w03g9.5, CELE_F38E1.3 - protein f38e1.3, R13H9.6 - protein r13h9.6, R13H9.5 - …
GO:0017076	purine nucleotide binding	7.13e-07	8.19e-05	1.66	10526	1002	682	108	[B0218.5 - protein b0218.5, nekl-1 - protein nekl-1, F41G3.5 - protein f41g3.5, W04C9.5 - protein w04c9.5, C09D4.3 - protein c09d4.3, T05C12.1 - protein t05c12.1, spe-8 - protein spe-8, CELE_F53C3.1 - protein f53c3.1, C55B7.10 - protein c55b7.10, C05C12.1 - protein c05c12.1, B0207.7 - protein b0207.7, W03G9.5 - protein w03g9.5, CELE_F38E1.3 - protein f38e1.3, R13H9.6 - protein r13h9.6, R13H9.5 - …
GO:0035639	purine ribonucleoside triphosphate binding	7.43e-07	8.14e-05	1.67	10526	978	682	106	[B0218.5 - protein b0218.5, nekl-1 - protein nekl-1, F41G3.5 - protein f41g3.5, W04C9.5 - protein w04c9.5, C09D4.3 - protein c09d4.3, T05C12.1 - protein t05c12.1, spe-8 - protein spe-8, CELE_F53C3.1 - protein f53c3.1, C55B7.10 - protein c55b7.10, C05C12.1 - protein c05c12.1, B0207.7 - protein b0207.7, W03G9.5 - protein w03g9.5, CELE_F38E1.3 - protein f38e1.3, R13H9.6 - protein r13h9.6, R13H9.5 - …
GO:0032553	ribonucleotide binding	1.4e-06	0.000147	1.64	10526	1015	682	108	[B0218.5 - protein b0218.5, nekl-1 - protein nekl-1, F41G3.5 - protein f41g3.5, W04C9.5 - protein w04c9.5, C09D4.3 - protein c09d4.3, T05C12.1 - protein t05c12.1, spe-8 - protein spe-8, CELE_F53C3.1 - protein f53c3.1, C55B7.10 - protein c55b7.10, C05C12.1 - protein c05c12.1, B0207.7 - protein b0207.7, W03G9.5 - protein w03g9.5, CELE_F38E1.3 - protein f38e1.3, R13H9.6 - protein r13h9.6, R13H9.5 - …
GO:0003824	catalytic activity	5.33e-06	0.000535	1.31	10526	3510	536	234	[nekl-1 - protein nekl-1, Y48G1C.5 - protein y48g1c.5, CELE_W03A5.1 - protein w03a5.1, F52H3.6 - protein f52h3.6, C09D4.3 - protein c09d4.3, F57F4.1 - protein f57f4.1, F37A4.5 - protein f37a4.5, spe-8 - protein spe-8, CELE_F36H1.3 - protein f36h1.3, C05C12.1 - protein c05c12.1, CELE_C04E12.5 - protein c04e12.5, pho-11 - protein pho-11, acdh-8 - protein acdh-8, C34F11.5 - protein c34f11.5, T25B9.4…
GO:0097367	carbohydrate derivative binding	5.76e-06	0.000555	1.6	10526	1045	682	108	[B0218.5 - protein b0218.5, nekl-1 - protein nekl-1, F41G3.5 - protein f41g3.5, W04C9.5 - protein w04c9.5, C09D4.3 - protein c09d4.3, T05C12.1 - protein t05c12.1, spe-8 - protein spe-8, CELE_F53C3.1 - protein f53c3.1, C55B7.10 - protein c55b7.10, C05C12.1 - protein c05c12.1, B0207.7 - protein b0207.7, W03G9.5 - protein w03g9.5, CELE_F38E1.3 - protein f38e1.3, R13H9.6 - protein r13h9.6, R13H9.5 - …
GO:0017128	phospholipid scramblase activity	1.26e-05	0.00117	7.34	10526	8	1255	7	[scrm-8 - protein scrm-8, scrm-4 - protein scrm-4, scrm-7 - protein scrm-7, scrm-5 - protein scrm-5, scrm-3 - protein scrm-3, scrm-6 - protein scrm-6, scrm-2 - protein scrm-2]
GO:1901265	nucleoside phosphate binding	2.88e-05	0.00257	1.53	10526	1130	682	112	[B0218.5 - protein b0218.5, nekl-1 - protein nekl-1, F41G3.5 - protein f41g3.5, W04C9.5 - protein w04c9.5, C09D4.3 - protein c09d4.3, T05C12.1 - protein t05c12.1, spe-8 - protein spe-8, CELE_F53C3.1 - protein f53c3.1, C55B7.10 - protein c55b7.10, C05C12.1 - protein c05c12.1, B0207.7 - protein b0207.7, W03G9.5 - protein w03g9.5, CELE_F38E1.3 - protein f38e1.3, R13H9.6 - protein r13h9.6, acdh-8 - p…
GO:0000166	nucleotide binding	2.88e-05	0.00248	1.53	10526	1130	682	112	[B0218.5 - protein b0218.5, nekl-1 - protein nekl-1, F41G3.5 - protein f41g3.5, W04C9.5 - protein w04c9.5, C09D4.3 - protein c09d4.3, T05C12.1 - protein t05c12.1, spe-8 - protein spe-8, CELE_F53C3.1 - protein f53c3.1, C55B7.10 - protein c55b7.10, C05C12.1 - protein c05c12.1, B0207.7 - protein b0207.7, W03G9.5 - protein w03g9.5, CELE_F38E1.3 - protein f38e1.3, R13H9.6 - protein r13h9.6, acdh-8 - p…
GO:0016740	transferase activity	5e-05	0.00416	1.4	10526	1367	856	156	[B0218.5 - protein b0218.5, nekl-1 - protein nekl-1, F41G3.5 - protein f41g3.5, CELE_W03A5.1 - protein w03a5.1, C09D4.3 - protein c09d4.3, C26E6.1 - protein c26e6.1, spe-8 - protein spe-8, T05C12.1 - protein t05c12.1, CELE_F53C3.1 - protein f53c3.1, C55B7.10 - protein c55b7.10, B0207.7 - protein b0207.7, C05C12.1 - protein c05c12.1, W03G9.5 - protein w03g9.5, CELE_F38E1.3 - protein f38e1.3, R13H9…
GO:0008234	cysteine-type peptidase activity	7.72e-05	0.00621	18.8	10526	80	35	5	[csp-2 - protein csp-2, ZK430.5 - protein zk430.5, clp-3 - protein clp-3, F37A4.5 - protein f37a4.5, CELE_Y51A2D.8 - protein y51a2d.8]
GO:0004197	cysteine-type endopeptidase activity	0.000106	0.00828	28.64	10526	49	30	4	[csp-2 - protein csp-2, ZK430.5 - protein zk430.5, clp-3 - protein clp-3, CELE_Y51A2D.8 - protein y51a2d.8]
GO:0043168	anion binding	0.000143	0.0108	1.46	10526	1237	682	117	[B0218.5 - protein b0218.5, nekl-1 - protein nekl-1, F41G3.5 - protein f41g3.5, W04C9.5 - protein w04c9.5, C09D4.3 - protein c09d4.3, T05C12.1 - protein t05c12.1, spe-8 - protein spe-8, CELE_F53C3.1 - protein f53c3.1, C55B7.10 - protein c55b7.10, B0207.7 - protein b0207.7, C05C12.1 - protein c05c12.1, W03G9.5 - protein w03g9.5, CELE_F38E1.3 - protein f38e1.3, R13H9.6 - protein r13h9.6, acdh-8 - p…
GO:0036094	small molecule binding	0.000343	0.0251	1.44	10526	1247	682	116	[B0218.5 - protein b0218.5, nekl-1 - protein nekl-1, F41G3.5 - protein f41g3.5, W04C9.5 - protein w04c9.5, C09D4.3 - protein c09d4.3, glb-18 - protein glb-18, T05C12.1 - protein t05c12.1, spe-8 - protein spe-8, CELE_F53C3.1 - protein f53c3.1, C55B7.10 - protein c55b7.10, B0207.7 - protein b0207.7, glb-8 - protein glb-8, C05C12.1 - protein c05c12.1, W03G9.5 - protein w03g9.5, CELE_F38E1.3 - protei…
GO:0072354	histone kinase activity (H3-T3 specific)	0.000435	0.0308	7.11	10526	6	1234	5	[C50H2.7 - protein c50h2.7, CELE_VY10G11R.1 - protein vy10g11r.1, Y73B6A.1 - protein y73b6a.1, C26E6.1 - protein c26e6.1, ZK177.2 - protein zk177.2]
GO:0035184	histone threonine kinase activity	0.000435	0.03	7.11	10526	6	1234	5	[C50H2.7 - protein c50h2.7, CELE_VY10G11R.1 - protein vy10g11r.1, C26E6.1 - protein c26e6.1, Y73B6A.1 - protein y73b6a.1, ZK177.2 - protein zk177.2]
GO:0005250	A-type (transient outward) potassium channel activity	0.000475	0.0318	2105.2	10526	1	5	1	[shl-1 - protein shl-1]
GO:0005315	inorganic phosphate transmembrane transporter activity	0.00064	0.0417	19.25	10526	4	410	3	[C14C10.1 - protein c14c10.1, C33F10.12 - protein c33f10.12, T05F1.8 - protein t05f1.8]
GO:0008670	2,4-dienoyl-CoA reductase (NADPH) activity	0.000893	0.0567	43.68	10526	2	241	2	[decr-1.3 - protein decr-1.3, decr-1.2 - protein decr-1.2]

## Sheet: AWK107.g3_vs_AWK33.g1
http://cbl-gorilla.cs.technion.ac.il/GOrilla/jkigzr9k/GOResults.html
GO Term	Description	P-value	FDR q-value	Enrichment	N	B	n	b	Genes
GO:0004725	protein tyrosine phosphatase activity	1.77e-17	4.27e-14	4.22	10526	92	1246	46	[F54F12.1 - protein f54f12.1, CELE_B0280.11 - protein b0280.11, K07F5.6 - protein k07f5.6, F20H11.4 - protein f20h11.4, CELE_Y39B6A.30 - protein y39b6a.30, CELE_Y116A8C.37 - protein y116a8c.37, R155.3 - protein r155.3, pph-2 - protein pph-2, F55H12.5 - protein f55h12.5, F38H4.4 - protein f38h4.4, C50F2.5 - protein c50f2.5, CELE_F36H1.3 - protein f36h1.3, K09F6.3 - protein k09f6.3, C43E11.5 - prot…
GO:0004721	phosphoprotein phosphatase activity	8.56e-16	1.03e-12	3.12	10526	169	1277	64	[CELE_B0280.11 - protein b0280.11, F54F12.1 - protein f54f12.1, CELE_R08A2.2 - protein r08a2.2, F52H3.6 - protein f52h3.6, CELE_Y39B6A.30 - protein y39b6a.30, CELE_R03D7.8 - protein r03d7.8, CELE_F23B12.1 - protein f23b12.1, CELE_F36H1.3 - protein f36h1.3, CELE_C09H5.7 - protein c09h5.7, F49E11.7 - protein f49e11.7, C43E11.5 - protein c43e11.5, B0207.1 - protein b0207.1, Y69E1A.4 - protein y69e1a…
GO:0016791	phosphatase activity	5.36e-14	4.31e-11	2.72	10526	218	1277	72	[F54F12.1 - protein f54f12.1, CELE_B0280.11 - protein b0280.11, CELE_R08A2.2 - protein r08a2.2, CELE_Y39B6A.30 - protein y39b6a.30, F52H3.6 - protein f52h3.6, CELE_R03D7.8 - protein r03d7.8, CELE_F23B12.1 - protein f23b12.1, CELE_F36H1.3 - protein f36h1.3, CELE_C09H5.7 - protein c09h5.7, pho-11 - protein pho-11, F49E11.7 - protein f49e11.7, C43E11.5 - protein c43e11.5, B0207.1 - protein b0207.1, …
GO:0004715	non-membrane spanning protein tyrosine kinase activity	5.52e-14	3.33e-11	5.76	10526	45	1056	26	[kin-24 - protein kin-24, kin-21 - protein kin-21, frk-1 - protein frk-1, CELE_Y52D5A.2 - protein y52d5a.2, CELE_Y116A8C.38 - protein y116a8c.38, C18H7.4 - protein c18h7.4, spe-8 - protein spe-8, C35E7.10 - protein c35e7.10, CELE_Y116A8C.24 - protein y116a8c.24, C55C3.4 - protein c55c3.4, kin-5 - protein kin-5, C34F11.5 - protein c34f11.5, Y43C5B.2 - protein y43c5b.2, ZK622.1 - protein zk622.1, Y…
GO:0042578	phosphoric ester hydrolase activity	1.33e-12	6.4e-10	2.53	10526	255	1126	69	[F54F12.1 - protein f54f12.1, CELE_B0280.11 - protein b0280.11, CELE_R08A2.2 - protein r08a2.2, CELE_Y39B6A.30 - protein y39b6a.30, F52H3.6 - protein f52h3.6, CELE_R03D7.8 - protein r03d7.8, CELE_F23B12.1 - protein f23b12.1, CELE_F36H1.3 - protein f36h1.3, CELE_C09H5.7 - protein c09h5.7, pho-11 - protein pho-11, F49E11.7 - protein f49e11.7, C43E11.5 - protein c43e11.5, B0207.1 - protein b0207.1, …
GO:0004672	protein kinase activity	4.82e-12	1.94e-09	2.24	10526	409	990	86	[B0218.5 - protein b0218.5, CELE_Y106G6E.1 - protein y106g6e.1, T05A7.6 - protein t05a7.6, CELE_Y39G8B.5 - protein y39g8b.5, F41G3.5 - protein f41g3.5, C49C8.1 - protein c49c8.1, C18H7.4 - protein c18h7.4, K08H2.5 - protein k08h2.5, ZK177.2 - protein zk177.2, T05C12.1 - protein t05c12.1, spe-8 - protein spe-8, CELE_F53C3.1 - protein f53c3.1, C55B7.10 - protein c55b7.10, C05C12.1 - protein c05c12.…
GO:0140096	catalytic activity, acting on a protein	9.34e-12	3.22e-09	1.6	10526	1185	1136	205	[kin-9 - protein kin-9, CELE_Y39G8B.5 - protein y39g8b.5, let-268 - protein let-268, F52H3.6 - protein f52h3.6, F37A4.5 - protein f37a4.5, spe-8 - protein spe-8, CELE_F36H1.3 - protein f36h1.3, C05C12.1 - protein c05c12.1, CELE_F38E1.3 - protein f38e1.3, nas-38 - protein nas-38, F57C12.2 - protein f57c12.2, C34F11.5 - protein c34f11.5, T12B3.1 - protein t12b3.1, R11E3.1 - protein r11e3.1, Y40H4A.…
GO:0016773	phosphotransferase activity, alcohol group as acceptor	2.66e-09	8.02e-07	1.99	10526	459	990	86	[B0218.5 - protein b0218.5, CELE_Y106G6E.1 - protein y106g6e.1, T05A7.6 - protein t05a7.6, CELE_Y39G8B.5 - protein y39g8b.5, F41G3.5 - protein f41g3.5, C49C8.1 - protein c49c8.1, C18H7.4 - protein c18h7.4, K08H2.5 - protein k08h2.5, ZK177.2 - protein zk177.2, T05C12.1 - protein t05c12.1, spe-8 - protein spe-8, CELE_F53C3.1 - protein f53c3.1, C55B7.10 - protein c55b7.10, C05C12.1 - protein c05c12.…
GO:0004713	protein tyrosine kinase activity	7.03e-09	1.88e-06	3.45	10526	82	1117	30	[kin-9 - protein kin-9, kin-24 - protein kin-24, frk-1 - protein frk-1, kin-21 - protein kin-21, CELE_Y52D5A.2 - protein y52d5a.2, kin-30 - protein kin-30, CELE_Y116A8C.38 - protein y116a8c.38, C18H7.4 - protein c18h7.4, spe-8 - protein spe-8, C35E7.10 - protein c35e7.10, CELE_Y116A8C.24 - protein y116a8c.24, Y50D4B.6 - protein y50d4b.6, C55C3.4 - protein c55c3.4, C34F11.5 - protein c34f11.5, kin…
GO:0005216	ion channel activity	1.75e-08	4.21e-06	1.97	10526	262	1526	75	[lgc-13 - protein lgc-13, best-3 - protein best-3, glr-2 - protein glr-2, del-1 - protein del-1, shl-1 - protein shl-1, best-5 - protein best-5, glr-1 - protein glr-1, twk-14 - protein twk-14, lgc-21 - protein lgc-21, glr-7 - protein glr-7, lgc-26 - protein lgc-26, acr-3 - protein acr-3, gtl-2 - protein gtl-2, clh-4 - protein clh-4, best-1 - protein best-1, glr-4 - protein glr-4, des-2 - protein …
GO:0022838	substrate-specific channel activity	3.88e-08	8.5e-06	1.94	10526	267	1526	75	[lgc-13 - protein lgc-13, best-3 - protein best-3, glr-2 - protein glr-2, del-1 - protein del-1, shl-1 - protein shl-1, best-5 - protein best-5, glr-1 - protein glr-1, twk-14 - protein twk-14, lgc-21 - protein lgc-21, glr-7 - protein glr-7, lgc-26 - protein lgc-26, acr-3 - protein acr-3, gtl-2 - protein gtl-2, clh-4 - protein clh-4, best-1 - protein best-1, glr-4 - protein glr-4, des-2 - protein …
GO:0022803	passive transmembrane transporter activity	1.06e-07	2.13e-05	1.85	10526	302	1526	81	[lgc-13 - protein lgc-13, best-3 - protein best-3, glr-2 - protein glr-2, del-1 - protein del-1, shl-1 - protein shl-1, best-5 - protein best-5, glr-1 - protein glr-1, twk-14 - protein twk-14, lgc-21 - protein lgc-21, glr-7 - protein glr-7, lgc-26 - protein lgc-26, acr-3 - protein acr-3, gtl-2 - protein gtl-2, clh-4 - protein clh-4, best-1 - protein best-1, glr-4 - protein glr-4, des-2 - protein …
GO:0015267	channel activity	1.06e-07	1.96e-05	1.85	10526	302	1526	81	[lgc-13 - protein lgc-13, best-3 - protein best-3, glr-2 - protein glr-2, del-1 - protein del-1, shl-1 - protein shl-1, best-5 - protein best-5, glr-1 - protein glr-1, twk-14 - protein twk-14, lgc-21 - protein lgc-21, glr-7 - protein glr-7, lgc-26 - protein lgc-26, acr-3 - protein acr-3, gtl-2 - protein gtl-2, clh-4 - protein clh-4, best-1 - protein best-1, glr-4 - protein glr-4, des-2 - protein …
GO:0030246	carbohydrate binding	1.08e-07	1.86e-05	2.13	10526	193	1433	56	[clec-260 - protein clec-260, clec-175 - protein clec-175, clec-52 - protein clec-52, phy-2 - protein phy-2, clec-51 - protein clec-51, let-268 - protein let-268, clec-174 - protein clec-174, aagr-4 - protein aagr-4, clec-123 - protein clec-123, clec-246 - protein clec-246, clec-36 - protein clec-36, clec-245 - protein clec-245, clec-80 - protein clec-80, clec-233 - protein clec-233, clec-64 - pr…
GO:0004674	protein serine/threonine kinase activity	5.4e-07	8.68e-05	2.08	10526	292	990	57	[B0218.5 - protein b0218.5, CELE_Y106G6E.1 - protein y106g6e.1, CELE_Y39G8B.5 - protein y39g8b.5, T05A7.6 - protein t05a7.6, F41G3.5 - protein f41g3.5, C49C8.1 - protein c49c8.1, K08H2.5 - protein k08h2.5, ZK177.2 - protein zk177.2, T05C12.1 - protein t05c12.1, CELE_F53C3.1 - protein f53c3.1, C55B7.10 - protein c55b7.10, C05C12.1 - protein c05c12.1, W03G9.5 - protein w03g9.5, CELE_F38E1.3 - prote…
GO:0016301	kinase activity	5.67e-07	8.55e-05	1.78	10526	520	990	87	[B0218.5 - protein b0218.5, CELE_Y106G6E.1 - protein y106g6e.1, T05A7.6 - protein t05a7.6, CELE_Y39G8B.5 - protein y39g8b.5, F41G3.5 - protein f41g3.5, C49C8.1 - protein c49c8.1, C18H7.4 - protein c18h7.4, K08H2.5 - protein k08h2.5, ZK177.2 - protein zk177.2, T05C12.1 - protein t05c12.1, spe-8 - protein spe-8, CELE_F53C3.1 - protein f53c3.1, C55B7.10 - protein c55b7.10, C05C12.1 - protein c05c12.…
GO:0016788	hydrolase activity, acting on ester bonds	9.09e-07	0.000129	1.9	10526	454	852	70	[CELE_B0280.11 - protein b0280.11, CELE_R08A2.2 - protein r08a2.2, F52H3.6 - protein f52h3.6, F57F4.1 - protein f57f4.1, CELE_Y39B6A.30 - protein y39b6a.30, CELE_R03D7.8 - protein r03d7.8, sul-2 - protein sul-2, CELE_F23B12.1 - protein f23b12.1, CELE_F36H1.3 - protein f36h1.3, CELE_C09H5.7 - protein c09h5.7, F49E11.7 - protein f49e11.7, C31H1.5 - protein c31h1.5, B0207.1 - protein b0207.1, Y69E1A…
GO:0022836	gated channel activity	9.89e-07	0.000133	2.16	10526	151	1485	46	[ttyh-1 - protein ttyh-1, lgc-13 - protein lgc-13, ggr-1 - protein ggr-1, glr-2 - protein glr-2, kvs-1 - protein kvs-1, lgc-41 - protein lgc-41, shl-1 - protein shl-1, cca-1 - protein cca-1, ggr-3 - protein ggr-3, ggr-2 - protein ggr-2, unc-38 - protein unc-38, slo-2 - protein slo-2, avr-14 - protein avr-14, glc-2 - protein glc-2, glr-1 - protein glr-1, lgc-21 - protein lgc-21, lgc-26 - protein l…
GO:0022839	ion gated channel activity	1.77e-06	0.000225	2.14	10526	149	1485	45	[ttyh-1 - protein ttyh-1, lgc-13 - protein lgc-13, ggr-1 - protein ggr-1, glr-2 - protein glr-2, kvs-1 - protein kvs-1, lgc-41 - protein lgc-41, shl-1 - protein shl-1, cca-1 - protein cca-1, ggr-3 - protein ggr-3, ggr-2 - protein ggr-2, unc-38 - protein unc-38, slo-2 - protein slo-2, avr-14 - protein avr-14, glc-2 - protein glc-2, glr-1 - protein glr-1, lgc-21 - protein lgc-21, lgc-26 - protein l…
GO:0005230	extracellular ligand-gated ion channel activity	4.1e-06	0.000494	2.53	10526	93	1432	32	[lgc-13 - protein lgc-13, ggr-1 - protein ggr-1, glr-2 - protein glr-2, lgc-41 - protein lgc-41, ggr-3 - protein ggr-3, ggr-2 - protein ggr-2, unc-38 - protein unc-38, avr-14 - protein avr-14, glc-2 - protein glc-2, glr-1 - protein glr-1, lgc-21 - protein lgc-21, lgc-26 - protein lgc-26, glr-7 - protein glr-7, acr-3 - protein acr-3, exp-1 - protein exp-1, glr-4 - protein glr-4, acr-6 - protein ac…
GO:0015318	inorganic molecular entity transmembrane transporter activity	4.99e-06	0.000573	1.6	10526	440	1526	102	[best-3 - protein best-3, glr-2 - protein glr-2, sulp-7 - protein sulp-7, best-5 - protein best-5, glr-7 - protein glr-7, gtl-2 - protein gtl-2, vha-10 - protein vha-10, glr-4 - protein glr-4, des-2 - protein des-2, Y58A7A.1 - protein y58a7a.1, acc-1 - protein acc-1, T05F1.8 - protein t05f1.8, glc-4 - protein glc-4, kqt-2 - protein kqt-2, acr-24 - protein acr-24, trpa-2 - protein trpa-2, nhx-3 - …
GO:0004888	transmembrane signaling receptor activity	1.3e-05	0.00143	1.64	10526	365	1516	86	[kin-9 - protein kin-9, lgc-13 - protein lgc-13, mgl-2 - protein mgl-2, str-180 - protein str-180, clec-52 - protein clec-52, clec-51 - protein clec-51, npr-6 - protein npr-6, glr-2 - protein glr-2, npr-18 - protein npr-18, srg-31 - protein srg-31, npr-22 - protein npr-22, octr-1 - protein octr-1, H09F14.1 - protein h09f14.1, glr-1 - protein glr-1, dop-3 - protein dop-3, lgc-21 - protein lgc-21, …
GO:0000224	peptide-N4-(N-acetyl-beta-glucosaminyl)asparagine amidase activity	1.53e-05	0.0016	8.79	10526	11	762	7	[C17B7.5 - protein c17b7.5, F35F10.1 - protein f35f10.1, Y50D4B.4 - protein y50d4b.4, CELE_C04E12.4 - protein c04e12.4, T20D4.3 - protein t20d4.3, T20D4.5 - protein t20d4.5, CELE_W04G5.4 - protein w04g5.4]
GO:0015075	ion transmembrane transporter activity	2.28e-05	0.00229	1.54	10526	483	1487	105	[best-3 - protein best-3, glr-2 - protein glr-2, sulp-7 - protein sulp-7, best-5 - protein best-5, glr-7 - protein glr-7, gtl-2 - protein gtl-2, vha-10 - protein vha-10, glr-4 - protein glr-4, des-2 - protein des-2, Y58A7A.1 - protein y58a7a.1, acc-1 - protein acc-1, glc-4 - protein glc-4, kqt-2 - protein kqt-2, acr-24 - protein acr-24, trpa-2 - protein trpa-2, nhx-3 - protein nhx-3, lgc-32 - pro…
GO:0022857	transmembrane transporter activity	2.96e-05	0.00286	1.44	10526	700	1487	142	[best-3 - protein best-3, glr-2 - protein glr-2, CELE_ZK892.3 - protein zk892.3, cft-1 - protein cft-1, sulp-7 - protein sulp-7, best-5 - protein best-5, glr-7 - protein glr-7, gtl-2 - protein gtl-2, vha-10 - protein vha-10, glr-4 - protein glr-4, des-2 - protein des-2, acc-1 - protein acc-1, Y58A7A.1 - protein y58a7a.1, F52H2.4 - protein f52h2.4, glt-5 - protein glt-5, T05F1.8 - protein t05f1.8,…
GO:0022834	ligand-gated channel activity	6.67e-05	0.00618	2.23	10526	109	1432	33	[lgc-13 - protein lgc-13, ggr-1 - protein ggr-1, glr-2 - protein glr-2, lgc-41 - protein lgc-41, ggr-3 - protein ggr-3, ggr-2 - protein ggr-2, unc-38 - protein unc-38, avr-14 - protein avr-14, glc-2 - protein glc-2, glr-1 - protein glr-1, lgc-21 - protein lgc-21, glr-7 - protein glr-7, lgc-26 - protein lgc-26, acr-3 - protein acr-3, exp-1 - protein exp-1, glr-4 - protein glr-4, acr-6 - protein ac…
GO:0015276	ligand-gated ion channel activity	6.67e-05	0.00596	2.23	10526	109	1432	33	[lgc-13 - protein lgc-13, ggr-1 - protein ggr-1, glr-2 - protein glr-2, lgc-41 - protein lgc-41, ggr-3 - protein ggr-3, ggr-2 - protein ggr-2, unc-38 - protein unc-38, avr-14 - protein avr-14, glc-2 - protein glc-2, glr-1 - protein glr-1, lgc-21 - protein lgc-21, glr-7 - protein glr-7, lgc-26 - protein lgc-26, acr-3 - protein acr-3, exp-1 - protein exp-1, glr-4 - protein glr-4, acr-6 - protein ac…
GO:0016772	transferase activity, transferring phosphorus-containing groups	0.000121	0.0104	1.63	10526	626	784	76	[B0218.5 - protein b0218.5, CELE_Y106G6E.1 - protein y106g6e.1, T05A7.6 - protein t05a7.6, F41G3.5 - protein f41g3.5, C49C8.1 - protein c49c8.1, C18H7.4 - protein c18h7.4, K08H2.5 - protein k08h2.5, ZK177.2 - protein zk177.2, T05C12.1 - protein t05c12.1, spe-8 - protein spe-8, CELE_F53C3.1 - protein f53c3.1, C55B7.10 - protein c55b7.10, C05C12.1 - protein c05c12.1, W03G9.5 - protein w03g9.5, CELE…
GO:0042302	structural constituent of cuticle	0.000141	0.0117	2.03	10526	144	1259	35	[col-91 - protein col-91, col-49 - protein col-49, col-146 - protein col-146, col-61 - protein col-61, col-34 - protein col-34, col-153 - protein col-153, col-173 - protein col-173, col-58 - protein col-58, col-97 - protein col-97, col-118 - protein col-118, col-104 - protein col-104, col-186 - protein col-186, col-124 - protein col-124, col-13 - protein col-13, col-12 - protein col-12, col-141 -…
GO:0005179	hormone activity	0.000144	0.0116	3.69	10526	23	1488	12	[ins-6 - protein ins-6, ins-26 - protein ins-26, daf-28 - protein daf-28, CELE_W01A8.8 - protein w01a8.8, ins-37 - protein ins-37, ins-24 - protein ins-24, ins-33 - protein ins-33, ins-30 - protein ins-30, nlp-14 - protein nlp-14, ins-28 - protein ins-28, ins-23 - protein ins-23, ins-1 - protein ins-1]
GO:0015103	inorganic anion transmembrane transporter activity	0.00027	0.021	2.22	10526	88	1508	28	[ttyh-1 - protein ttyh-1, ggr-1 - protein ggr-1, best-3 - protein best-3, F10E7.9 - protein f10e7.9, lgc-41 - protein lgc-41, ggr-3 - protein ggr-3, best-17 - protein best-17, ggr-2 - protein ggr-2, avr-14 - protein avr-14, sulp-7 - protein sulp-7, best-5 - protein best-5, glc-2 - protein glc-2, clh-4 - protein clh-4, best-1 - protein best-1, lgc-43 - protein lgc-43, acc-1 - protein acc-1, sulp-8…
GO:0030594	neurotransmitter receptor activity	0.000304	0.0229	2.69	10526	54	1375	19	[gar-1 - protein gar-1, mgl-2 - protein mgl-2, gar-2 - protein gar-2, lev-8 - protein lev-8, glr-2 - protein glr-2, unc-38 - protein unc-38, cup-4 - protein cup-4, nmr-2 - protein nmr-2, octr-1 - protein octr-1, glr-1 - protein glr-1, dop-3 - protein dop-3, glr-7 - protein glr-7, acr-3 - protein acr-3, ser-3 - protein ser-3, glr-5 - protein glr-5, glr-4 - protein glr-4, acr-12 - protein acr-12, l…
GO:0015108	chloride transmembrane transporter activity	0.000515	0.0376	2.21	10526	82	1508	26	[ttyh-1 - protein ttyh-1, ggr-1 - protein ggr-1, best-3 - protein best-3, F10E7.9 - protein f10e7.9, lgc-41 - protein lgc-41, ggr-3 - protein ggr-3, best-17 - protein best-17, ggr-2 - protein ggr-2, avr-14 - protein avr-14, sulp-7 - protein sulp-7, best-5 - protein best-5, glc-2 - protein glc-2, clh-4 - protein clh-4, best-1 - protein best-1, lgc-43 - protein lgc-43, acc-1 - protein acc-1, sulp-8…
GO:0005254	chloride channel activity	0.000612	0.0434	2.36	10526	65	1508	22	[lgc-43 - protein lgc-43, ttyh-1 - protein ttyh-1, acc-1 - protein acc-1, best-3 - protein best-3, ggr-1 - protein ggr-1, lgc-41 - protein lgc-41, best-24 - protein best-24, best-16 - protein best-16, best-17 - protein best-17, ggr-3 - protein ggr-3, ggr-2 - protein ggr-2, avr-14 - protein avr-14, glc-4 - protein glc-4, best-4 - protein best-4, glc-2 - protein glc-2, best-5 - protein best-5, acc-…
GO:0038023	signaling receptor activity	0.00064	0.0441	1.47	10526	431	1516	91	[kin-9 - protein kin-9, lgc-13 - protein lgc-13, clec-52 - protein clec-52, str-180 - protein str-180, mgl-2 - protein mgl-2, clec-51 - protein clec-51, npr-6 - protein npr-6, glr-2 - protein glr-2, npr-18 - protein npr-18, srg-31 - protein srg-31, npr-22 - protein npr-22, H09F14.1 - protein h09f14.1, octr-1 - protein octr-1, glr-1 - protein glr-1, dop-3 - protein dop-3, lgc-21 - protein lgc-21, …
GO:0005215	transporter activity	0.000673	0.0451	1.34	10526	769	1487	146	[cav-2 - protein cav-2, best-3 - protein best-3, glr-2 - protein glr-2, tat-2 - protein tat-2, CELE_ZK892.3 - protein zk892.3, sulp-7 - protein sulp-7, cft-1 - protein cft-1, best-5 - protein best-5, glr-7 - protein glr-7, gtl-2 - protein gtl-2, vha-10 - protein vha-10, glr-4 - protein glr-4, des-2 - protein des-2, acc-1 - protein acc-1, Y58A7A.1 - protein y58a7a.1, F52H2.4 - protein f52h2.4, glt…
GO:0005385	zinc ion transmembrane transporter activity	0.000829	0.054	3508.67	10526	3	1	1	[cdf-2 - protein cdf-2]
GO:0072509	divalent inorganic cation transmembrane transporter activity	0.000829	0.0526	3508.67	10526	3	1	1	[cdf-2 - protein cdf-2]
GO:0005253	anion channel activity	0.000981	0.0607	2.29	10526	67	1508	22	[lgc-43 - protein lgc-43, ttyh-1 - protein ttyh-1, acc-1 - protein acc-1, best-3 - protein best-3, ggr-1 - protein ggr-1, lgc-41 - protein lgc-41, best-24 - protein best-24, best-16 - protein best-16, best-17 - protein best-17, ggr-3 - protein ggr-3, ggr-2 - protein ggr-2, avr-14 - protein avr-14, glc-4 - protein glc-4, best-4 - protein best-4, glc-2 - protein glc-2, best-5 - protein best-5, acc-…

## Sheet: AWK107.g3_vs_AWK43.g2
http://cbl-gorilla.cs.technion.ac.il/GOrilla/yzd6xtng/GOResults.html
GO Term	Description	P-value	FDR q-value	Enrichment	N	B	n	b	Genes
GO:0030246	carbohydrate binding	2.3e-07	0.000554	3.25	10526	193	470	28	[clec-52 - protein clec-52, clec-53 - protein clec-53, clec-54 - protein clec-54, clec-28 - protein clec-28, clec-33 - protein clec-33, clec-37 - protein clec-37, lec-8 - protein lec-8, clec-57 - protein clec-57, clec-5 - protein clec-5, clec-233 - protein clec-233, clec-56 - protein clec-56, clec-55 - protein clec-55, clec-42 - protein clec-42, clec-41 - protein clec-41, clec-194 - protein clec-…
GO:0008194	UDP-glycosyltransferase activity	8.21e-05	0.099	2.28	10526	129	1147	32	[CELE_F26D2.3 - protein f26d2.3, ugt-16 - protein ugt-16, ugt-12 - protein ugt-12, ugt-42 - protein ugt-42, ugt-47 - protein ugt-47, ugt-21 - protein ugt-21, ugt-48 - protein ugt-48, ugt-46 - protein ugt-46, R07B7.6 - protein r07b7.6, CELE_Y51H4A.25 - protein y51h4a.25, ugt-49 - protein ugt-49, ugt-22 - protein ugt-22, ugt-15 - protein ugt-15, ugt-64 - protein ugt-64, T14B4.9 - protein t14b4.9, u…
GO:0016758	transferase activity, transferring hexosyl groups	0.000336	0.27	1.89	10526	189	1147	39	[CELE_F26D2.3 - protein f26d2.3, ugt-16 - protein ugt-16, C15C7.7 - protein c15c7.7, ugt-12 - protein ugt-12, ugt-42 - protein ugt-42, ugt-47 - protein ugt-47, ugt-21 - protein ugt-21, ugt-48 - protein ugt-48, ugt-46 - protein ugt-46, R07B7.6 - protein r07b7.6, CELE_Y51H4A.25 - protein y51h4a.25, CELE_C27D9.1 - protein c27d9.1, ugt-49 - protein ugt-49, ugt-22 - protein ugt-22, ugt-15 - protein ug…
GO:0016757	transferase activity, transferring glycosyl groups	0.000368	0.222	1.84	10526	210	1147	42	[CELE_F26D2.3 - protein f26d2.3, ugt-16 - protein ugt-16, C15C7.7 - protein c15c7.7, ugt-12 - protein ugt-12, ugt-42 - protein ugt-42, ugt-47 - protein ugt-47, ugt-21 - protein ugt-21, ugt-48 - protein ugt-48, upp-1 - protein upp-1, ugt-46 - protein ugt-46, CELE_Y51H4A.25 - protein y51h4a.25, CELE_C27D9.1 - protein c27d9.1, R07B7.6 - protein r07b7.6, ugt-49 - protein ugt-49, ugt-22 - protein ugt-…
GO:0004046	aminoacylase activity	0.000432	0.208	97.46	10526	4	54	2	[C10C5.5 - protein c10c5.5, C10C5.4 - protein c10c5.4]
GO:0016647	oxidoreductase activity, acting on the CH-NH group of donors, oxygen as acceptor	0.000511	0.205	8.61	10526	4	1223	4	[C15B12.1 - protein c15b12.1, amx-3 - protein amx-3, hpo-15 - protein hpo-15, C15B12.8 - protein c15b12.8]
GO:0015020	glucuronosyltransferase activity	0.000794	0.274	3.37	10526	34	1102	12	[ugt-46 - protein ugt-46, sqv-8 - protein sqv-8, ugt-49 - protein ugt-49, ugt-22 - protein ugt-22, ugt-16 - protein ugt-16, ugt-4 - protein ugt-4, ugt-15 - protein ugt-15, ugt-58 - protein ugt-58, ugt-47 - protein ugt-47, ugt-48 - protein ugt-48, ugt-21 - protein ugt-21, ugt-62 - protein ugt-62]
GO:0016857	racemase and epimerase activity, acting on carbohydrates and derivatives	0.000798	0.241	75.19	10526	5	56	2	[gale-1 - protein gale-1, C05D11.5 - protein c05d11.5]

[truncated: 1 more sheets: Sheet1]
