# Supplementary material for: Age- and stress-associated C. elegans granulins impair lysosomal function and induce a compensatory HLH-30/TFEB transcriptional response
Source: PLoS Genet. 2019 Aug 9;15(8):e1008295. doi: 10.1371/journal.pgen.1008295 (PMC6703691; doi:10.1371/journal.pgen.1008295)
Supplement: S5 Table — (See corresponding Excel file). (XLSX) [file pgen.1008295.s011.xlsx]

## Sheet: Contents
N2	wildtype (WT)
CF3050	pgrn-1(-)
AWK33	pgrn-1(-); granulin 1(+)
AWK43	pgrn-1(-); granulin 2(+)
AWK107	pgrn-1(-); granulin 3(+)
The sheets in this Excel file contain data analysis for the TFEB binding site experiment involving N2, pgrn-1(-), pgrn-1(-); granulin 1(+), pgrn-1(-); granulin 2(+) and pgrn-1(-); granulin 3(+) strains. . The promoter regions of all differentially regulated transcripts were analyzed for the presence of three variants of the C. elegans TFEB/HLH-30 binding site E-box sequence:
ALL: 5'-CANNTG-3’,
S (Short): 5'-CACGTG-3’
L (Long) 5'-GTCACGTGAC-3'
(+) indicates DNA sense strand and (-) indicates DNA antisense strand.

## Sheet: CF3050vsWT_down
#gene	location	strand	5'-CANNTG-3'	5'-CACGTG-3'	5'-GTCACGTGAC-3'
C09F9.2	chrII:14703516-14712600	+	55	1	0
C33B4.4	chrII:11375652-11378271	-	15	3	0
F08G2.8	chrII:13850311-13855290	+	19	2	0
F23H12.5	chrV:12356647-12363691	+	40	3	0
F37D6.3	chrI:10484714-10487322	+	13	3	0
F42G4.7	chrII:13046367-13049287	-	9	0	0
F59F4.2	chrX:15839572-15842473	+	9	0	0
K09B11.4	chrIV:13427540-13429968	+	10	2	0
R07E3.6	chrX:10315722-10321854	+	43	0	0
T16H12.2	chrIII:10084303-10087060	+	16	0	0
T26E3.7	chrI:12655224-12657970	-	8	0	0
Y39A1A.9	chrIII:10630078-10635501	-	20	0	0
Y44A6D.2	chrV:20787471-20790785	+	14	0	0
ZC84.7	chrIII:9184077-9192983	+	39	0	0
Y102A5C.5	chrV:16926328-16928999	+	13	0	0
Y102A5C.6	chrV:16927167-16930063	+	10	0	0
B0261.8	chrI:5271277-5274037	-	11	1	0
B0302.5	chrX:17193298-17197118	-	13	1	0
B0511.11	chrI:10648601-10656179	-	38	1	0
C04G6.6	chrII:5099438-5102242	-	12	0	0
C16B8.3	chrX:3968036-3970637	-	12	1	0
C30G12.1	chrII:7297571-7301640	+	22	0	0
C35B1.7	chrIV:4107065-4110470	+	13	0	0
C54G6.3	chrI:994045-1005066	+	39	2	0
F15E6.3	chrIV:4292877-4295685	+	14	0	0
F18E9.3	chrX:8584166-8590365	+	28	0	0
F22H10.6	chrX:16689366-16692860	-	13	0	0
F46C8.8	chrX:7551202-7556426	-	18	0	0
F53B1.4	chrX:2111778-2115084	-	18	2	0
F56A4.3	chrV:2451414-2456147	+	23	0	0
K08D10.11	chrIV:4185550-4188199	-	4	1	0
K09H9.7	chrI:3150409-3154003	-	15	2	0
T25G12.3	chrX:17229848-17234790	+	31	2	0
W06A11.4	chrII:4053939-4057653	+	20	2	0
Y46D2A.2	chrII:3321060-3325181	-	13	1	0
Y48G1BL.5	chrI:219735-223575	-	10	1	0
Y51H7C.1	chrII:1465727-1469674	+	11	0	0
Y55F3AM.14	chrIV:1058845-1065187	-	27	2	0
Y73E7A.8	chrI:1632740-1644655	+	27	4	0
ZK250.2	chrII:1946693-1949894	+	16	0	0
T27E7.10	chrIV:14531180-14533646	-	5	0	0
Y49F6B.12	chrII:3472075-3474416	-	10	0	0
T11F8.5	chrIV:5480961-5483622	+	9	0	0
C46G7.5	chrIV:6010352-6013645	-	9	0	0
T04C12.11	chrV:11059518-11062275	-	13	0	0
F40D4.17	chrV:17154574-17157430	-	8	0	0
W04A8.9	chrI:13851079-13853727	+	11	0	0
Y67D8A.6	chrIV:3231162-3233303	+	10	3	0
Y67D8A.8	chrIV:3252734-3254824	+	8	0	0
R02D5.20	chrV:14505387-14507533	+	5	0	0

## Sheet: CF3050vsWT_up
#gene	location	strand	5'-CANNTG-3'	5'-CACGTG-3'	5'-GTCACGTGAC-3'
B0035.13	chrIV:11304721-11308720	-	20	0	0
C01G10.7	chrV:15083747-15087064	+	11	0	0
C05C12.5	chrIV:11260331-11263170	-	14	1	0
C34B7.1	chrI:8328552-8332719	+	20	0	0
F36A2.12	chrI:8826166-8828653	-	12	1	0
F49C12.14	chrIV:9322489-9326111	-	16	0	0
F59B2.12	chrIII:9015607-9020960	+	28	0	0
R04D3.4	chrX:13287760-13290817	-	9	0	0
R09E10.6	chrIV:10293008-10296130	-	19	2	0
T03D8.7	chrV:20814155-20816546	+	11	0	0
Y54E2A.9	chrII:14785176-14788003	-	17	3	0
Y105C5B.18	chrIV:15962641-15965680	+	11	1	0
C06A8.6	chrII:7770567-7773912	+	12	0	0
C09H5.7	chrV:8084120-8087241	-	19	1	0
C17F3.1	chrI:6667184-6669593	+	12	0	0
C33F10.1	chrII:4833029-4835717	+	9	0	0
F27C1.1	chrI:5432807-5435786	+	15	0	0
F35A5.2	chrX:3803086-3805750	+	11	0	0
F57F4.1	chrV:6388464-6392471	+	18	0	0
Y34B4A.5	chrX:5255213-5258390	+	9	1	0
Y38C1AA.7	chrIV:156967-159831	+	12	2	0
Y47D7A.6	chrV:4417738-4420225	-	10	0	0
Y52E8A.2	chrII:4318674-4321624	+	12	0	0
ZC239.21	chrII:3204939-3207388	+	16	0	0
W10C8.6	chrI:2858599-2861847	-	6	1	0
M01B2.13	chrV:15264653-15267786	-	12	0	0
D1081.12	chrI:8474082-8476732	-	10	2	0
B0035.13	chrIV:11304721-11308720	-	20	0	0
C01G10.7	chrV:15083747-15087064	+	11	0	0
C05C12.5	chrIV:11260331-11263170	-	14	1	0
C34B7.1	chrI:8328552-8332719	+	20	0	0
F36A2.12	chrI:8826166-8828653	-	12	1	0
F49C12.14	chrIV:9322489-9326111	-	16	0	0
F59B2.12	chrIII:9015607-9020960	+	28	0	0
R04D3.4	chrX:13287760-13290817	-	9	0	0
R09E10.6	chrIV:10293008-10296130	-	19	2	0
T03D8.7	chrV:20814155-20816546	+	11	0	0
Y54E2A.9	chrII:14785176-14788003	-	17	3	0
Y105C5B.18	chrIV:15962641-15965680	+	11	1	0
C06A8.6	chrII:7770567-7773912	+	12	0	0
C09H5.7	chrV:8084120-8087241	-	19	1	0
C17F3.1	chrI:6667184-6669593	+	12	0	0
C33F10.1	chrII:4833029-4835717	+	9	0	0
F27C1.1	chrI:5432807-5435786	+	15	0	0
F35A5.2	chrX:3803086-3805750	+	11	0	0
F57F4.1	chrV:6388464-6392471	+	18	0	0
Y34B4A.5	chrX:5255213-5258390	+	9	1	0
Y38C1AA.7	chrIV:156967-159831	+	12	2	0
Y47D7A.6	chrV:4417738-4420225	-	10	0	0
Y52E8A.2	chrII:4318674-4321624	+	12	0	0
ZC239.21	chrII:3204939-3207388	+	16	0	0
W10C8.6	chrI:2858599-2861847	-	6	1	0
M01B2.13	chrV:15264653-15267786	-	12	0	0
D1081.12	chrI:8474082-8476732	-	10	2	0

## Sheet: AWK33.g1vsWT_down
#gene	location	strand	5'-CANNTG-3'	5'-CACGTG-3'	5'-GTCACGTGAC-3'
F35B12.9	chrV:11599119-11602360	+	13	0	0
R05A10.4	chrIV:14170484-14173299	+	9	0	0
Y39B6A.27	chrV:19029742-19035251	+	23	6	0
Y51H4A.8	chrIV:16575098-16580546	-	14	0	0
ZK228.3	chrV:18458236-18463231	-	13	0	0
C54D2.2	chrX:7836686-7839201	+	12	1	0
F56A4.3	chrV:2451414-2456147	+	23	0	0
M03E7.1	chrV:5621642-5624637	+	12	1	0
M03F8.5	chrV:5933662-5938791	-	28	0	0
R02F11.2	chrV:4792599-4797015	+	14	0	0
T19C3.3	chrIII:610878-616549	-	22	1	0
F42A10.9	chrIII:6162645-6171165	+	42	3	0
Y38H8A.8	chrIV:13456976-13460841	-	13	0	0

## Sheet: AWK33.g1vsWT_up
#gene	location	strand	5'-CANNTG-3'	5'-CACGTG-3'	5'-GTCACGTGAC-3'
C01G10.4	chrV:15087755-15090021	+	10	0	0
C08F11.7	chrIV:13635288-13638525	+	25	1	0
C33B4.4	chrII:11375652-11378271	-	15	3	0
C38D4.7	chrIII:4810031-4813162	-	14	1	0
F01D5.5	chrII:14001686-14004300	-	9	0	0
F11C3.1	chrI:14865924-14871365	+	21	0	0
F17E5.2	chrX:12392265-12399490	+	23	1	0
F31E9.6	chrV:17313571-17317125	-	13	0	0
F42G4.7	chrII:13046367-13049287	-	9	0	0
K10G4.3	chrV:17264066-17267345	-	10	0	0
K10G4.5	chrV:17298341-17303475	-	26	0	0
T16H12.2	chrIII:10084303-10087060	+	16	0	0
T24H10.5	chrII:9100710-9105451	+	19	0	0
T26E3.7	chrI:12655224-12657970	-	8	0	0
Y37H9A.2	chrI:13779781-13783402	-	9	0	0
Y39B6A.25	chrV:19024463-19031590	+	27	6	0
Y43F8B.14	chrV:19452183-19457969	-	17	0	0
Y47H9C.12	chrI:11894674-11896982	+	3	1	0
ZC84.7	chrIII:9184077-9192983	+	39	0	0
Y102A5C.5	chrV:16926328-16928999	+	13	0	0
Y102A5C.6	chrV:16927167-16930063	+	10	0	0
B0511.11	chrI:10648601-10656179	-	38	1	0
C04G6.6	chrII:5099438-5102242	-	12	0	0
C18H2.1	chrIII:7660428-7672153	+	58	2	0
C50F7.5	chrIV:7724718-7727951	+	28	0	0
F36H12.5	chrIV:5264866-5267603	+	10	0	0
F53G12.4	chrI:132337-137282	+	13	3	0
F55A3.6	chrI:10784187-10786884	-	13	0	0
H14A12.5	chrIII:7467595-7470089	-	6	0	0
K05F6.10	chrII:1574557-1578115	-	12	0	0
K09H9.7	chrI:3150409-3154003	-	15	2	0
R10F2.6	chrIII:2937047-2946044	-	33	6	0
T28A11.6	chrV:3260407-3263299	+	19	0	0
W06A11.4	chrII:4053939-4057653	+	20	2	0
Y48G1BL.5	chrI:219735-223575	-	10	1	0
Y53G8B.3	chrIII:3105668-3113828	-	27	3	0
Y54F10BM.3	chrIII:2275279-2289992	+	55	7	0
Y57G7A.8	chrII:1290700-1294028	-	19	0	0
Y59E9AL.5	chrIV:5221284-5224133	-	8	0	0
Y69A2AR.12	chrIV:2566614-2572281	+	23	0	0
ZC204.14	chrII:1661820-1664951	-	12	1	0
ZC317.7	chrV:5468734-5472997	-	29	1	0
ZK250.2	chrII:1946693-1949894	+	16	0	0
C35A5.10	chrV:10502193-10505289	+	23	1	0
C47G2.8	chrII:11294752-11297644	-	11	1	0
Y102A5C.35	chrV:16924985-16928125	-	14	0	0
T11F8.5	chrIV:5480961-5483622	+	9	0	0
Y17D7C.4	chrV:18711728-18714612	+	12	0	0

## Sheet: AWK43.g2vsWT_down
#gene	location	strand	5'-CANNTG-3'	5'-CACGTG-3'	5'-GTCACGTGAC-3'
H17B01.2	chrII:1468565-1472260	+	14	0	0
VB0365.2	chrV:13113176-13115305	-	7	0	0
B0365.2	chrV:13120676-13125421	-	17	0	0
VB0365.2	chrV:13113176-13115305	-	7	0	0
C01G12.7	chrII:14588621-14593893	-	33	2	0
C03E10.3	chrV:11284818-11288226	+	21	1	0
C05D12.4	chrII:11429868-11432766	+	10	0	0
C07B5.3	chrX:9522490-9525227	-	14	1	0
C08H9.15	chrII:9879193-9882532	+	11	1	0
C17G1.2	chrX:9919555-9922843	+	16	0	0
C18E9.5	chrII:8967983-8971968	+	22	0	0
C24F3.2	chrIV:10220511-10223751	+	18	1	0
C27B7.9	chrIV:8915389-8918128	-	7	0	0
C29F7.1	chrX:13410575-13414613	+	14	0	0
C31C9.6	chrII:13655884-13664081	-	35	0	0
C35A5.8	chrV:10521990-10527908	-	38	1	0
C40H1.7	chrIII:9323048-9327135	+	16	0	0
C49C3.6	chrIV:17329527-17332440	+	9	1	0
C49C3.7	chrIV:17330573-17333645	+	7	1	0
C49C3.15	chrIV:17332193-17335089	+	10	0	0
C50F4.4	chrV:9534785-9537581	+	16	1	0
C50F4.9	chrV:9523169-9526201	-	12	0	0
D2005.3	chrI:7813761-7817042	-	10	2	0
E01B7.2	chrV:17919784-17924190	+	12	5	0
F01G4.5	chrIV:11146106-11149242	-	15	1	0
F02E9.1	chrI:8404843-8407647	+	8	2	0
F07A11.1	chrII:11588464-11594060	-	27	2	0
F13D12.3	chrII:11718507-11722315	+	23	0	0
F25H9.2	chrV:13456104-13459504	+	17	0	0
F26H11.4	chrII:14406751-14410809	+	21	1	0
F31B12.4	chrX:10802741-10805433	+	13	3	0
F32H2.6	chrI:8998555-9001564	-	8	0	0
F32H2.10	chrI:8968315-8971031	+	14	0	0
F33H1.3	chrII:10170922-10174346	+	11	0	0
F37H8.5	chrII:11186206-11189440	+	15	0	0
F41E7.1	chrX:10277599-10282845	+	32	1	0
F42F12.3	chrX:12348588-12351746	+	13	1	0
F43G6.7	chrII:11808788-11811674	+	10	0	0
F46F2.3	chrX:15259583-15262290	-	10	0	0
F46F2.5	chrX:15260727-15267981	+	27	0	0
F52B5.7	chrI:8313228-8317344	-	24	1	0
F53A2.9	chrIII:13356823-13361277	-	30	0	0
F53F1.4	chrV:13409077-13411714	+	9	1	0
F54E4.2	chrX:14625585-14630916	-	20	0	0
F56D5.5	chrIV:9407216-9410104	-	9	0	0
F57A10.4	chrV:15767428-15770559	+	14	1	1
F57F5.1	chrV:12001028-12004600	+	19	1	0
F58A4.2	chrIII:9600039-9602745	-	15	0	0
F58A4.6	chrIII:9612491-9615284	+	13	0	0
F58D5.9	chrI:12045236-12048593	-	8	0	0
F59F4.2	chrX:15839572-15842473	+	9	0	0
H37A05.2	chrV:13629839-13636220	-	36	1	0
K01D12.1	chrV:12375556-12378924	+	17	0	0
K07A1.3	chrI:9587200-9590128	-	17	0	0
K07C5.2	chrV:10337500-10340970	+	16	2	0
K08C7.6	chrIV:10684432-10687894	-	20	0	0
K08F4.3	chrIV:10127275-10130247	+	11	0	0
R05H5.5	chrII:10199810-10202819	-	19	0	0
R10D12.8	chrV:13950735-13955220	-	15	0	0
R11H6.5	chrV:14610719-14614222	-	18	0	0
R53.5	chrII:9969615-9972515	-	14	0	0
T01C3.2	chrV:14989166-14991653	+	13	1	0
T05G5.4	chrIII:9746935-9749669	+	10	0	0
T07F10.3	chrV:12868026-12872035	-	21	0	0
T09A5.4	chrII:7844489-7847666	+	19	0	0
T09A5.15	chrII:7855873-7858334	+	9	1	0
T11F9.12	chrV:11493556-11498373	-	26	0	0
T12G3.4	chrIV:12046268-12049943	+	14	0	0
T16G1.4	chrV:12940038-12943847	-	23	1	0
T19C4.1	chrV:11147707-11151319	+	23	1	0
T22C1.4	chrI:7940132-7942757	-	14	0	0
T22C8.3	chrII:8620394-8623978	-	24	0	0
T27A8.2	chrX:16057724-16061119	-	9	0	0
T28H10.1	chrV:12501799-12505275	+	17	0	0
W02B12.1	chrII:11447020-11451445	+	16	0	0
W03C9.5	chrII:11967048-11969533	-	10	2	0
W07A12.8	chrII:9163368-9167764	-	21	0	0
Y6D1A.2	chrII:11818233-11821848	-	12	0	0
Y11D7A.7	chrIV:9247529-9250470	+	14	0	0
Y32F6A.4	chrV:10428727-10435604	-	33	1	0
Y38E10A.14	chrII:12623189-12626506	-	7	1	0
Y39A1A.9	chrIII:10630078-10635501	-	20	0	0
Y39B6A.42	chrV:18967904-18971617	-	9	1	0
Y42A5A.5	chrV:11107533-11111753	-	24	0	0
Y43F8B.9	chrV:19477203-19480465	+	5	0	0
Y45F10C.4	chrIV:13663399-13666191	-	11	1	0
Y47D3A.20	chrIII:11272901-11275962	+	6	2	0
Y47H9C.12	chrI:11894674-11896982	+	3	1	0
Y48E1B.8	chrII:13583727-13589038	+	11	0	0
Y49E10.18	chrIII:12442636-12448119	-	40	3	0
Y57A10A.3	chrII:12148892-12151886	+	8	0	0
Y57A10A.6	chrII:12154940-12159252	+	11	1	0
Y57A10A.8	chrII:12162839-12170799	+	25	0	0
Y75B8A.28	chrIII:12317108-12323868	+	18	1	0
Y75B8A.31	chrIII:12349640-12354922	+	10	1	0
Y76A2B.4	chrIII:13545048-13548757	-	17	1	0
Y106G6E.4	chrI:10221635-10224778	-	20	0	0
Y106G6H.16	chrI:10472853-10475525	+	13	0	0
Y111B2A.2	chrIII:12494086-12496683	+	16	1	0
ZC84.7	chrIII:9184077-9192983	+	39	0	0
ZC376.3	chrV:14168362-14173457	-	22	0	0
ZK856.11	chrV:10203771-10207083	-	8	0	0
ZK896.4	chrIV:12880667-12885146	-	24	1	0
ZK1098.3	chrIII:9532435-9540698	-	36	1	0
F07H5.4	chrII:8784457-8787119	+	12	0	0
F56D5.4	chrIV:9402576-9406038	-	14	0	0
R09B3.6	chrI:11903957-11907484	+	14	0	0
B0261.8	chrI:5271277-5274037	-	11	1	0
B0302.5	chrX:17193298-17197118	-	13	1	0
B0304.4	chrII:4522462-4525222	-	10	1	0
B0416.2	chrX:9297171-9300131	+	11	1	0
C01B12.8	chrII:22761-25435	+	12	0	0
C02F12.5	chrX:3670373-3674058	-	18	0	0
C04E6.11	chrV:5914095-5919848	-	25	1	0
C09D4.2	chrI:5489474-5493531	+	20	0	0
C09E7.5	chrIII:6538101-6543312	-	30	0	0
C09F5.3	chrIII:662847-668265	-	19	1	0
C10B5.1	chrV:8579261-8583577	+	19	3	0
C10B5.3	chrV:8583554-8586532	-	15	1	0
C10F3.7	chrV:5985440-5988854	-	20	0	0
C11D2.3	chrIV:6150437-6154623	+	14	0	0
C13B9.2	chrIII:6618267-6622209	+	20	0	0
C14C11.4	chrV:5645564-5651043	+	25	0	0
C16A3.2	chrIII:6387833-6390838	+	14	0	0
C16B8.3	chrX:3968036-3970637	-	12	1	0
C24D10.4	chrIV:5158523-5161388	+	12	1	0
C25H3.14	chrII:5693380-5696357	+	6	0	0
C26B9.5	chrX:5327455-5332339	+	33	1	0
C26B9.7	chrX:5340336-5342831	+	9	0	0
C27D9.1	chrII:4751443-4755600	+	31	2	0
C35B1.7	chrIV:4107065-4110470	+	13	0	0
C41D11.9	chrI:4448577-4451776	-	14	0	0
C45G9.5	chrIII:5046117-5050153	+	19	0	0
C49A9.2	chrIV:6223451-6228090	+	23	0	0
C49A9.10	chrIV:6205790-6208516	-	14	1	0
C49C8.3	chrIV:8642741-8645345	+	13	0	0
C50C3.1	chrIII:8189817-8193850	+	23	2	0
C52B9.10	chrX:4271914-4274750	+	23	1	0
D1007.15	chrI:4555664-4563757	+	44	1	0
EEED8.3	chrII:5412289-5415577	+	12	0	0
EEED8.14	chrII:5412719-5416052	-	11	0	0
EGAP4.1	chrX:8726811-8729406	-	10	0	0
F07B7.12	chrV:8854993-8864049	-	64	4	0
F08B6.1	chrI:6758432-6761407	+	8	0	0
F09G8.7	chrIII:8267947-8270357	-	11	1	0
F10E7.2	chrII:7120242-7124401	+	17	0	0
F10E9.5	chrIII:8305592-8308438	+	13	0	0
F10E9.11	chrIII:8318746-8321140	-	9	0	0
F14B8.6	chrX:6929261-6934359	-	19	1	0
F14D2.11	chrII:3341268-3344116	-	7	1	0
F15E6.3	chrIV:4292877-4295685	+	14	0	0
F17A9.2	chrV:6105828-6114856	+	53	0	0
F18E9.3	chrX:8584166-8590365	+	28	0	0
F19B10.2	chrII:3673624-3676737	+	16	2	0
F21F3.7	chrI:4916392-4920866	+	19	3	0
F22E5.1	chrII:2673788-2677588	+	21	1	0
F22E5.9	chrII:2636322-2639353	+	5	0	0
F22H10.2	chrX:16676488-16679823	+	14	0	0
F22H10.6	chrX:16689366-16692860	-	13	0	0
F23F1.10	chrII:41470-43984	-	8	1	0
F25B4.4	chrV:5682875-5685731	+	20	1	0
F25B4.7	chrV:5685726-5689381	-	12	3	0
F27B3.7	chrIII:6559097-6565666	-	23	3	0
F28B4.4	chrX:3206818-3211644	-	21	2	0
F32A5.3	chrII:7230853-7235921	+	23	0	0
F35C8.8	chrX:5372149-5376443	-	12	0	0
F39E9.1	chrII:3316302-3320358	+	16	1	0
F40A3.1	chrV:7889530-7895581	+	21	1	0
F41C3.1	chrII:4750388-4752942	+	27	0	0
F42H10.2	chrIII:8488645-8491097	+	14	0	0
F44E2.3	chrIII:8827336-8831287	-	23	0	0
F44E2.9	chrIII:8849991-8852532	-	6	0	0
F47D12.6	chrIII:6286633-6289315	-	5	0	0
F47E1.4	chrX:9060834-9066657	+	33	0	0
F52C6.2	chrII:1924460-1927347	+	4	0	0
F52C6.3	chrII:1922757-1925716	+	5	0	0
F53A9.6	chrX:8713463-8715952	-	14	0	0
F53B3.5	chrX:2872767-2881619	-	33	0	0
F56A4.3	chrV:2451414-2456147	+	23	0	0
F56C9.8	chrIII:7316160-7321554	-	34	2	0
F59A7.7	chrV:2010206-2013333	+	12	0	0
F59A7.8	chrV:2006609-2011620	+	22	1	0
H25P19.1	chrV:685684-690006	+	11	1	0
K06B9.2	chrIV:4186673-4195894	+	38	3	0
K09C4.6	chrX:3272757-3275613	+	9	0	0
K11D12.12	chrV:5050273-5053492	+	17	0	0
M02D8.6	chrX:8731274-8733911	-	8	1	0
M03E7.1	chrV:5621642-5624637	+	12	1	0
R02D3.8	chrIV:255967-259199	-	19	5	0
R02F11.2	chrV:4792599-4797015	+	14	0	0
R12B2.2	chrIII:5805052-5809207	+	23	1	0
R12C12.7	chrII:6054970-6058388	-	24	1	0
R173.3	chrX:7030225-7038084	-	38	1	0
T02G5.3	chrII:7092277-7099284	+	18	0	0
T05A8.3	chrII:2714640-2719435	-	15	0	0
T07D1.3	chrX:2442785-2445404	-	7	0	0
T09A12.5	chrIV:8223676-8226761	+	8	1	0
T11F8.1	chrIV:5477593-5480582	+	19	1	0
T14B4.3	chrII:6732907-6736098	+	18	0	0
T15B7.15	chrV:6836725-6840630	-	16	0	0
T19C3.4	chrIII:618248-622212	-	14	1	0
T24C4.4	chrIII:872622-875531	-	19	1	0
T25G12.3	chrX:17229848-17234790	+	31	2	0
W09G12.7	chrIV:1227080-1230795	+	6	0	0
Y9C9A.8	chrIV:4928365-4932217	+	20	0	0
Y19D10B.4	chrV:2304357-2311159	-	37	0	0
Y22D7AR.10	chrIII:1701710-1704436	-	9	0	0
Y38A10A.7	chrV:6094028-6096903	+	10	0	0
Y38C1AA.6	chrIV:160631-164814	+	7	0	0
Y38F2AL.6	chrIV:2330193-2333009	-	0	0	0
Y39F10A.1	chrII:773367-776715	+	10	0	0
Y46D2A.2	chrII:3321060-3325181	-	13	1	0
Y49G5A.1	chrV:5286343-5289360	-	11	1	0
Y51F10.7	chrI:1911678-1915966	-	16	5	0
Y51H7C.1	chrII:1465727-1469674	+	11	0	0
Y53G8AR.5	chrIII:3295454-3302163	+	13	3	0
Y53G8AR.6	chrIII:3292743-3297166	+	14	1	0
Y53G8AR.9	chrIII:3317745-3323245	-	11	0	0
Y67D2.5	chrIII:1538470-1542204	-	11	2	0
Y69A2AR.21	chrIV:2494517-2497174	-	6	0	0
Y71F9AL.8	chrI:2876578-2880936	+	25	1	0
Y71F9AL.12	chrI:2870608-2877289	-	19	0	0
Y71H2AM.2	chrIII:2817282-2824667	+	17	0	0
Y71H2B.11	chrIII:2603230-2606500	+	8	0	0
Y92H12BR.7	chrI:1392569-1402942	+	17	0	0
ZC266.1	chrV:4694976-4702289	-	32	1	0
ZC317.7	chrV:5468734-5472997	-	29	1	0
ZK121.2	chrIII:5339690-5344273	+	17	0	0
ZK688.7	chrIII:7910759-7913630	-	18	0	0
ZK697.14	chrV:1754238-1757689	-	6	1	0
ZK813.2	chrX:3441816-3444270	+	2	0	0
ZK1236.1	chrIII:8427338-8431890	+	17	0	0
C05D2.11	chrIII:5624944-5628206	+	19	1	0
ZC513.7	chrV:8039469-8042387	-	7	0	0
K07D4.1	chrII:4048525-4051129	-	11	1	0
T08D10.4	chrX:11952085-11955329	-	11	0	0
C01B10.11	chrIV:6655979-6660436	+	18	1	0
F28E10.5	chrIV:4592132-4594897	+	16	1	0
H20J04.9	chrII:4349185-4353159	+	11	2	0
Y73B6BL.44	chrIV:6491599-6497360	+	23	0	0
C17F4.11	chrII:3235471-3238179	+	11	0	0
Y54G2A.50	chrIV:2916733-2919686	+	6	0	0
F59A7.12	chrV:2028177-2030407	+	8	3	0
Y53F4B.45	chrII:15042805-15046011	-	16	0	0
F13E9.13	chrIV:10879549-10882452	+	19	2	0
T07C4.12	chrIII:10331479-10334480	-	10	0	0
Y43C5A.7	chrIV:10275264-10278006	+	13	0	0
H06I04.8	chrIII:3066806-3068883	+	7	0	0
Y38H8A.8	chrIV:13456976-13460841	-	13	0	0
B0285.12	chrIII:4367475-4369767	+	8	1	0
C29E4.15	chrIII:7950657-7955824	+	11	0	0
T07A9.15	chrIV:393151-395529	-	20	2	0
ZC250.4	chrV:5812313-5815157	-	23	3	0
Y47G6A.33	chrI:3562064-3565066	+	16	1	0
T07D4.5	chrII:8883764-8886350	-	13	0	0
T12B5.14	chrIII:952873-955304	+	10	0	0
Y47H10A.6	chrI:12076050-12078748	+	2	0	0
T04C12.11	chrV:11059518-11062275	-	13	0	0
F40E3.7	chrI:2634904-2637591	+	8	0	0
C06C3.12	chrII:9373107-9375848	+	12	0	0
Y55F3BL.4	chrIV:803133-806153	+	8	0	0
C25H3.17	chrII:5669099-5671682	-	9	1	0
F40D4.17	chrV:17154574-17157430	-	8	0	0
EEED8.18	chrII:5412196-5414610	-	8	0	0
ZK637.18	chrIII:8898325-8900465	-	10	1	0
ZC513.14	chrV:8035324-8038060	-	6	0	0
M110.10	chrII:8214063-8216467	-	9	1	0
F19G12.10	chrX:1418762-1421054	+	6	0	0
H16D19.7	chrI:12640720-12643501	-	6	0	0
C56C10.15	chrII:6588779-6591129	-	8	0	0
F22A3.15	chrX:6518097-6520291	+	8	1	0
F55C12.15	chrII:5888124-5890263	+	9	1	0

## Sheet: AWK43.g2vsWT_up
#gene	location	strand	5'-CANNTG-3'	5'-CACGTG-3'	5'-GTCACGTGAC-3'
AC8.1	chrX:242291-254767	-	26	0	0
F26F4.2	chrIII:4909228-4911948	+	15	0	0
AC8.5	chrX:219017-225084	+	18	2	0
AH6.3	chrII:9517096-9520210	+	13	0	0
AH10.3	chrV:14144030-14147411	-	13	0	0
B0035.13	chrIV:11304721-11308720	-	20	0	0
B0285.6	chrIII:4350246-4355888	+	36	1	0
B0334.6	chrII:11508675-11513890	+	14	0	0
B0379.2	chrI:10070923-10073830	-	19	1	0
B0393.4	chrIII:4759742-4765609	-	28	2	0
B0462.1	chrV:18323035-18328791	+	20	0	0
B0513.6	chrIV:13852355-13857353	+	16	2	0
BE10.1	chrIII:12787679-12791477	-	17	0	0
C01F6.2	chrIV:9097263-9101585	+	23	1	0
C01G6.2	chrII:9265336-9268303	+	11	2	0
C01G10.1	chrV:15097747-15104804	+	35	2	0
C01G10.4	chrV:15087755-15090021	+	10	0	0
C01G10.5	chrV:15089102-15091499	-	13	0	0
C01G10.14	chrV:15105376-15107927	-	23	0	0
C01G12.3	chrII:14581465-14584360	-	8	0	0
C01G12.9	chrII:14577019-14580098	+	19	1	0
C03C10.2	chrIII:4089077-4093296	+	19	1	0
C03C11.1	chrI:10012731-10015497	+	13	1	0
C04F12.6	chrI:9692701-9695781	-	19	0	0
C04F12.7	chrI:9695708-9698762	-	23	0	0
C04G2.2	chrIV:10088734-10092379	+	17	2	0
C04G2.5	chrIV:10094200-10097225	-	7	1	0
C04G2.9	chrIV:10110891-10114231	+	13	1	0
C05B5.1	chrIII:9987768-9990460	-	16	0	0
C05B5.2	chrIII:9999819-10002516	-	15	0	0
C05C12.1	chrIV:11251985-11255720	+	19	0	0
C05C12.5	chrIV:11260331-11263170	-	14	1	0
C05E7.2	chrX:12938697-12942711	-	15	0	0
C06A1.3	chrII:10570263-10574070	+	11	0	0
C06C3.5	chrII:9380106-9383355	-	15	0	0
C06C6.6	chrV:15986754-15991607	+	20	1	0
C06C6.7	chrV:15990206-15995607	+	29	1	0
C06C6.8	chrV:15995136-15997768	+	9	0	0
C07E3.4	chrII:10358871-10362997	+	15	0	0
C08E8.4	chrV:18369846-18373531	+	14	1	0
C08F8.6	chrIV:11162786-11166288	-	23	3	0
C08F11.3	chrIV:13617508-13621513	+	16	1	0
C08F11.7	chrIV:13635288-13638525	+	25	1	0
C08F11.10	chrIV:13648037-13651210	-	7	0	0
C08F11.14	chrIV:13612805-13620061	-	49	4	0
C09F9.1	chrII:14696715-14699331	+	11	2	0
C09H10.9	chrII:11102462-11106046	+	14	0	0
C10C5.3	chrIV:9372765-9376492	+	17	0	0
C14A4.8	chrII:10597133-10600100	-	9	2	0
C14A4.13	chrII:10616471-10620504	+	20	1	0
C14A6.6	chrV:18165294-18169231	-	14	4	0
C14A6.8	chrV:18169087-18173618	-	7	1	0
C14C10.1	chrV:12586428-12589621	+	16	1	0
C15H7.3	chrIII:9650421-9653959	-	20	0	0
C15H7.4	chrIII:9654352-9657859	-	14	0	0
C15H11.1	chrV:14391858-14394464	+	15	1	0
C17D12.5	chrI:11584236-11587331	+	14	1	0
C18E9.8	chrII:8986020-8990060	-	23	0	0
C25D7.1	chrV:15036301-15038828	-	15	0	0
C25G4.8	chrIV:12459819-12465434	-	30	1	0
C26C6.6	chrI:7503972-7506646	+	13	2	0
C27B7.6	chrIV:8903222-8908205	-	27	1	0
C27C7.7	chrI:11420034-11423600	+	12	3	0
C27D8.1	chrIV:12715883-12719390	+	11	2	0
C27D8.2	chrIV:12710770-12714755	+	19	2	0
C28A5.6	chrIII:4423714-4431499	-	37	1	0
C28D4.4	chrIV:9743762-9747003	-	21	2	0
C28D4.5	chrIV:9745555-9748807	-	22	2	0
C28D4.7	chrIV:9741860-9745147	-	21	1	0
C28D4.8	chrIV:9747228-9750442	-	20	1	0
C29F4.3	chrIV:11222048-11225936	-	27	1	0
C33B4.4	chrII:11375652-11378271	-	15	3	0
C33D3.3	chrX:10483383-10486659	+	16	0	0
C34B7.1	chrI:8328552-8332719	+	20	0	0
C34C12.7	chrIII:3484815-3490286	-	16	1	0
C35A5.4	chrV:10495059-10499410	+	27	0	0
C35D6.4	chrIV:16348990-16351601	+	15	0	0
C35D6.5	chrIV:16364996-16368943	+	14	2	0
C36F7.5	chrI:9574759-9578024	-	28	1	0
C36H8.1	chrIV:12743039-12746738	-	13	2	0
C38C6.5	chrII:14630553-14634636	-	12	0	0
C38C10.3	chrIII:9384126-9387597	-	22	1	0
C38D9.5	chrV:17584852-17591975	+	27	2	0
C38D9.8	chrV:17551506-17554816	-	19	1	0
C40C9.3	chrX:13645605-13648334	+	11	0	0
C41G7.6	chrI:9526540-9529440	-	17	1	0
C43F9.5	chrIV:10589392-10592721	-	18	0	0
C44C10.3	chrX:11700536-11704291	+	28	2	0
C44C10.10	chrX:11688314-11690789	+	13	0	0
C45B11.5	chrV:11039824-11042301	+	8	0	0
C46C2.3	chrIV:9223125-9227934	+	20	1	0
C47A4.3	chrIV:13741042-13744265	-	18	1	0
C47A4.5	chrIV:13743709-13745967	+	12	3	0
C47E8.1	chrV:14664103-14667105	+	18	1	0
C47E8.3	chrV:14678314-14683751	+	19	0	0
C47E12.12	chrIV:9972037-9974652	-	10	0	0
C47F8.6	chrI:12317350-12320854	+	10	1	0
C49C3.2	chrIV:17314710-17318246	+	13	0	0
C49C3.11	chrIV:17341782-17344809	+	14	0	0
C49F5.5	chrX:11983880-11987351	+	16	1	0
C50F4.10	chrV:9530009-9533577	-	38	1	0
C50H2.7	chrV:9921285-9924051	+	14	0	0
C52E4.7	chrV:11992302-11995839	+	12	0	0
C53A5.9	chrV:14557038-14560866	-	19	0	0
C53B4.2	chrIV:8964133-8967834	+	18	1	0
C54D10.4	chrV:12419412-12422944	-	18	2	0
C54D10.9	chrV:12445499-12448661	+	21	0	0
C54D10.10	chrV:12448681-12452004	-	12	0	0
C54E10.1	chrV:18813036-18818593	+	23	1	0
C54E10.3	chrV:18809005-18813481	+	12	1	0
C54E10.6	chrV:18808080-18810661	-	10	1	0
C54G4.2	chrI:8004650-8009118	+	18	0	0
C54G4.3	chrI:8005127-8008296	-	13	0	0
C55A6.11	chrV:11518585-11521554	+	12	0	0
D1081.3	chrI:8463323-8471309	-	41	0	0
D1081.5	chrI:8479159-8482536	+	12	0	0
D1086.5	chrV:14088893-14092323	-	16	0	0
D2045.5	chrIII:10468060-10471503	-	10	1	0
F01D4.3	chrIV:10473637-10477791	-	24	1	0
F01D4.8	chrIV:10450808-10455098	-	14	0	0
F01G10.5	chrIV:10228100-10233060	-	31	1	0
F01G10.9	chrIV:10255755-10261657	-	21	0	0
F02A9.1	chrIII:9075960-9079804	-	20	0	0
F02E9.3	chrI:8404547-8407955	-	11	3	0
F07A5.2	chrI:7350444-7353707	+	11	1	0
F07C6.2	chrIV:12789171-12791808	+	15	0	0
F07C6.3	chrIV:12787233-12790407	+	16	0	0
F07D3.3	chrV:9460686-9464685	-	22	2	0
F08G2.4	chrII:13828599-13831221	+	10	0	0
F08G2.5	chrII:13832853-13835631	-	3	0	0
F08H9.2	chrV:14458626-14461134	+	11	0	0
F09A5.2	chrX:13133107-13139771	+	31	2	0
F09C3.2	chrI:14271895-14276205	-	16	0	0
F09C6.1	chrV:16887413-16890479	-	9	1	0
F09C6.10	chrV:16915373-16918179	-	4	0	0
F10A3.4	chrV:16147240-16151888	+	30	2	0
F10D11.3	chrI:8439756-8442470	-	11	1	0
F10D11.4	chrI:8441602-8444333	-	15	1	0
F10D11.5	chrI:8442726-8446931	-	23	0	0
F10G8.2	chrI:10021702-10024828	-	16	0	0
F11E6.6	chrIV:17464555-17467927	-	11	0	0
F13A7.1	chrV:16376239-16379925	-	11	1	0
F13A7.7	chrV:16382077-16385829	-	5	1	0
F13E9.5	chrIV:10882932-10886363	-	15	1	0
F13E9.10	chrIV:10885238-10888015	-	9	0	0
F14D7.7	chrV:14306504-14308871	-	15	0	0
F14D7.10	chrV:14306485-14308841	+	15	0	0
F14F7.4	chrIII:13028381-13031664	-	21	1	0
F15A4.6	chrII:12469805-12473088	+	40	1	0
F15D4.5	chrII:13243430-13247774	+	14	0	0
F15H9.1	chrI:12155151-12158712	+	12	0	0
F15H10.7	chrV:10403184-10408424	-	22	1	0
F16B12.7	chrX:14106545-14109714	+	19	2	0
F16D3.6	chrI:8373490-8377565	+	14	0	0
F16H6.7	chrV:18207322-18211151	-	13	0	0
F16H6.9	chrV:18215084-18222779	+	36	3	0
F17C8.7	chrIII:4734070-4737256	+	17	2	0
F18A11.2	chrII:13030854-13036505	+	26	2	0
F18C12.4	chrI:8060791-8063793	-	19	3	0
F19B6.3	chrIV:12325360-12328718	+	12	2	0
F19C6.3	chrX:10005876-10010755	-	25	1	0
F19D8.2	chrX:13832427-13836522	+	16	1	0
F19H6.3	chrX:12368452-12373421	-	30	1	0
F19H6.5	chrX:12363713-12366904	-	12	0	0
F20B10.2	chrIV:12183103-12188567	-	33	0	0
F21A3.4	chrV:15534640-15537986	+	19	1	0
F21C3.6	chrI:7283907-7287762	-	19	3	0
F21D9.1	chrV:19262597-19269661	+	33	3	0
F21D9.2	chrV:19258485-19264449	-	24	2	0
F21D9.5	chrV:19245395-19250006	+	10	0	0
F21D9.6	chrV:19240878-19244988	+	16	2	0
F21D9.8	chrV:19279218-19281988	-	10	0	0
F21H7.5	chrV:16235539-16238821	+	16	1	0
F22B3.8	chrIV:11422711-11427251	-	17	1	0
F22B5.5	chrII:8453256-8456613	-	14	0	0
F22B5.6	chrII:8454612-8458164	-	18	0	0
F23B12.1	chrV:14427165-14430500	+	30	2	0
F23D12.3	chrX:14440621-14443370	+	13	0	0
F23D12.4	chrX:14443002-14446124	+	12	0	0
F25B3.4	chrV:9565554-9570775	-	32	2	0
F25C8.1	chrV:20907470-20911746	-	14	0	0
F25H5.7	chrI:9153539-9157411	+	22	1	0
F26A3.5	chrI:7665729-7669797	+	23	1	0
F26C11.1	chrII:9893545-9897339	+	11	0	0
F26D2.10	chrV:16424842-16431449	-	33	2	0
F26D2.15	chrV:16435846-16438934	+	13	0	0
F26D2.16	chrV:16418349-16422425	-	15	0	0
F26E4.5	chrI:9768884-9773066	-	25	0	0
F26F2.1	chrV:20559080-20563895	-	16	0	0
F27C8.5	chrIV:9589792-9594526	-	21	1	0
F27E5.3	chrII:10141373-10146192	-	34	4	0
F28F8.7	chrV:15579093-15582846	-	9	2	0
F29D10.1	chrI:8838634-8841163	+	11	2	0
F29D10.2	chrI:8839770-8842323	+	13	2	0
F29G6.1	chrX:11500462-11509430	+	54	0	0
F30A10.12	chrI:9479608-9482278	+	12	0	0
F31E9.3	chrV:17320615-17324527	+	16	2	0
F31E9.6	chrV:17313571-17317125	-	13	0	0
F32A11.3	chrII:13151460-13155386	-	16	1	0
F32A11.4	chrII:13135034-13139394	-	19	0	0
F32B4.1	chrI:11508066-11512769	+	8	0	0
F32B4.2	chrI:11512821-11515833	-	18	0	0
F32B4.8	chrI:11499625-11507129	+	27	3	0
F32D8.2	chrV:10881778-10886102	+	19	0	0
F32H2.7	chrI:8995578-8999290	-	20	0	0
F33A8.10	chrII:11034186-11039471	+	15	0	0
F33H2.3	chrI:15032517-15035467	+	10	1	0
F34D10.8	chrIII:3728829-3731248	+	15	2	0
F35B12.3	chrV:11604484-11608501	-	11	0	0
F35C5.1	chrII:12878804-12882229	+	15	3	0
F35C11.2	chrII:8244266-8248336	-	18	2	0
F35C11.3	chrII:8244912-8248263	+	15	2	0
F35E2.2	chrI:11736637-11739699	-	23	0	0
F35E2.3	chrI:11733940-11737964	-	26	3	0
F35E2.5	chrI:11741530-11745951	-	22	2	0
F35E2.8	chrI:11716911-11719790	+	20	0	0
F35E2.9	chrI:11723413-11728282	-	23	1	0
F35H8.1	chrII:9552631-9555261	-	15	0	0
F35H8.4	chrII:9559525-9561944	-	4	0	0
F36A2.11	chrI:8820188-8823637	+	13	0	0
F36A2.12	chrI:8826166-8828653	-	12	1	0
F36D1.4	chrI:11269708-11272346	+	12	2	0
F36D1.6	chrI:11269927-11273226	-	19	2	0
F36D1.7	chrI:11261148-11263661	+	9	0	0
F36D1.9	chrI:11274969-11278330	-	14	0	0
F36D3.4	chrV:16516475-16519704	-	6	1	0
F36D3.5	chrV:16510369-16517060	-	29	0	0
F36D3.8	chrV:16525158-16528586	+	13	3	0
F36G9.13	chrV:15981361-15986640	+	22	0	0
F36H1.3	chrIV:11048151-11052430	+	28	0	0
F37A8.1	chrIII:3926457-3929146	+	13	0	0
F37A8.2	chrIII:3929551-3933425	-	24	1	0
F38A1.9	chrIV:1244247-1247344	-	15	1	0
F38C2.7	chrIV:16276780-16279412	-	12	0	0
F38H4.4	chrIV:11846250-11850221	+	18	0	0
F38H4.5	chrIV:11850184-11853154	+	8	0	0
F38H4.6	chrIV:11847005-11849768	-	12	0	0
F40F8.4	chrII:11139404-11142240	-	10	0	0
F40F9.3	chrV:9713219-9716381	+	13	0	0
F40F11.4	chrIV:11588319-11594240	-	20	0	0
F40F12.3	chrIII:9918645-9922898	-	19	0	0
F40G12.7	chrV:14273669-14276343	+	11	1	0
F40G12.10	chrV:14281569-14285327	+	23	1	0
F42G4.2	chrII:13045941-13050803	+	16	0	0
F43G6.5	chrII:11814839-11818575	-	22	1	0
F43G9.8	chrI:8615400-8618906	+	15	1	0
F44D12.6	chrIV:10031355-10034836	+	20	0	0
F44F1.1	chrI:13248519-13252902	+	28	4	0
F44F1.3	chrI:13252141-13257667	+	21	1	0
F44F1.4	chrI:13263803-13267570	-	25	1	0
F44F1.5	chrI:13258381-13262217	-	20	1	0
F44F4.9	chrII:10915280-10917774	-	10	2	0
F44F4.10	chrII:10915901-10919217	-	13	2	0
F44G3.7	chrV:16133888-16139120	-	30	1	0
F44G4.5	chrII:8999781-9002373	-	10	1	0
F46A8.6	chrI:11243836-11247003	-	12	1	0
F46A8.9	chrI:11250238-11252981	+	16	0	0
F46A9.1	chrI:9455456-9458847	+	16	1	0
F46A9.2	chrI:9457287-9460550	+	13	2	0
F46C5.6	chrII:8840199-8846515	-	34	2	0
F47B8.2	chrV:14315860-14318624	-	15	0	0
F47B8.10	chrV:14341068-14346964	+	32	4	0
F48F5.2	chrV:20440232-20448477	-	43	2	0
F49B2.6	chrI:14329085-14339839	+	53	4	0
F49C5.4	chrII:12533760-12542569	+	39	4	0
F49C12.6	chrIV:9307331-9311103	-	21	1	0
F49C12.10	chrIV:9318153-9321286	-	7	0	0
F49C12.14	chrIV:9322489-9326111	-	16	0	0
F49C12.15	chrIV:9322442-9327532	+	21	0	0
F49E11.2	chrIV:13035955-13040990	-	24	3	0
F49E11.7	chrIV:13051297-13055154	+	32	0	0
F52B11.5	chrIV:14102000-14105155	-	7	1	0
F52F12.5	chrI:9921211-9923938	-	10	1	0
F52F12.8	chrI:9921636-9924284	+	7	1	0
F52F12.9	chrI:9923978-9929032	+	22	1	0
F52H3.6	chrII:10026594-10029924	-	14	0	0
F53B2.5	chrIV:12528563-12533142	-	34	3	0
F53B6.7	chrI:8946778-8954394	+	42	1	0
F53F4.13	chrV:13611336-13613888	-	17	1	0
F53H4.3	chrX:15885716-15889645	-	12	0	0
F54B3.2	chrII:10268174-10272044	-	13	1	0
F54C8.1	chrIII:9437910-9440948	+	17	0	0
F54C9.7	chrII:8571352-8575045	+	17	0	0
F54D1.1	chrIV:11259864-11263009	+	16	1	0
F54F12.1	chrIII:13049617-13056085	-	40	0	0
F55A11.11	chrV:11781379-11784563	+	12	0	0
F55B11.5	chrIV:14425695-14428431	+	11	1	0
F55C5.2	chrV:12262002-12265492	+	19	2	0
F55C9.5	chrV:19290619-19293381	-	8	0	0
F55C10.4	chrV:11384698-11388678	+	18	0	0
F55C10.5	chrV:11381105-11384286	+	14	0	0
F55D12.6	chrI:7899951-7903200	+	16	2	0
F55G7.1	chrX:11922461-11926980	+	21	0	0
F55H12.5	chrI:8867715-8871531	+	16	2	0
F56D5.2	chrIV:9396881-9400603	-	23	2	0
F56F3.4	chrIII:4466878-4470809	+	22	0	0
F56H6.2	chrI:12285199-12289307	+	13	0	0
F57A8.6	chrV:10071945-10075893	-	17	1	0
F57A8.7	chrV:10073749-10077804	+	20	1	0
F57A10.2	chrV:15764575-15767274	+	12	0	0
F57G8.5	chrV:16337024-16341534	+	13	0	0
F57G9.3	chrII:12409320-12412207	-	14	2	0
F58D2.2	chrIV:13187767-13192283	+	36	0	0
F58D5.3	chrI:12067806-12072893	+	16	1	0
F58D5.6	chrI:12032072-12037230	+	24	3	0
F58D5.7	chrI:12032334-12035703	-	16	1	0
F58D5.8	chrI:12029927-12033762	-	13	2	0
F58E6.5	chrV:9753425-9756578	-	18	0	0
F58G1.3	chrII:12925979-12930336	-	14	0	0
F58G1.7	chrII:12943862-12950143	-	29	2	0
F58G1.9	chrII:12922026-12925241	+	17	0	0
F58H1.6	chrV:11940918-11944651	+	21	1	0
F59A1.15	chrV:17680661-17685907	-	20	0	0
F59B2.12	chrIII:9015607-9020960	+	28	0	0
F59C6.3	chrI:10522442-10525486	+	17	1	0
F59D12.3	chrX:15648263-15652905	-	16	1	0
F59F5.7	chrX:10557535-10566668	+	43	0	0
H05L14.1	chrI:7972473-7979053	-	28	1	0
H06A10.1	chrX:13505566-13510298	+	21	1	0
H06O01.4	chrI:7002870-7005481	-	10	1	0
H08M01.1	chrIV:13834310-13838390	-	18	0	0
H12D21.5	chrV:14892053-14894798	+	18	1	0
H32K16.2	chrI:9154189-9156730	-	14	1	0
H40L08.3	chrX:15069713-15078480	-	38	3	0
K01A11.3	chrIII:3447140-3454613	-	21	1	0
K01C8.2	chrII:8267253-8271914	-	37	3	0
K01D12.15	chrV:12384312-12386765	+	7	0	0
K01G5.10	chrIII:10757640-10760524	-	12	0	0
K01H12.4	chrIV:9711220-9714886	+	27	1	0
K02C4.2	chrII:8073760-8076836	+	19	1	0
K02E11.3	chrV:14246242-14248860	-	13	0	0
K02E11.4	chrV:14247524-14250075	-	13	0	0
K02E11.6	chrV:14248627-14251508	+	15	0	0
K03D3.2	chrIV:16328135-16330615	-	13	1	0
K03D3.5	chrIV:16320122-16322506	-	11	0	0
K03H1.9	chrIII:9940771-9943464	-	17	2	0
K03H1.12	chrIII:9939645-9942348	+	11	2	0
K04G2.4	chrI:8033886-8037141	+	17	0	0
K04H4.5	chrIII:9358269-9361331	+	20	0	0
K05C4.3	chrI:14748538-14755138	-	29	0	0
K05C4.8	chrI:14730426-14733549	+	12	1	0
K05C4.9	chrI:14726878-14732719	-	16	0	0
K06A4.6	chrV:9480472-9482923	-	7	0	0
K06B4.4	chrV:15667170-15670157	+	7	1	0
K07A1.4	chrI:9588661-9591931	-	16	0	0
K07A1.5	chrI:9588595-9591825	+	16	0	0
K07A1.6	chrI:9591980-9595102	-	8	0	0
K07F5.6	chrIV:9844989-9848647	-	21	0	0
K08C7.4	chrIV:10679589-10682475	-	15	1	0
K08C9.1	chrI:11484770-11488536	-	14	2	0
K08C9.2	chrI:11486896-11490446	-	18	2	0
K08C9.7	chrI:11495521-11498245	-	13	0	0
K08E3.2	chrIII:13747472-13750686	-	3	0	0
K08E7.4	chrIV:12570601-12573053	-	10	0	0
K08F4.5	chrIV:10134932-10137914	-	12	1	0
K08F8.7	chrII:8754070-8757229	-	13	0	0
K08H2.5	chrX:13241109-13244278	-	13	1	0
K09E4.1	chrII:14135830-14140069	+	19	2	0
K09G1.2	chrV:9588633-9591256	+	14	0	0
K10G4.3	chrV:17264066-17267345	-	10	0	0
K10G4.5	chrV:17298341-17303475	-	26	0	0
K10G9.2	chrIII:10283923-10288611	+	18	1	0
K10H10.7	chrII:14507092-14509636	-	9	1	0
K11H3.2	chrIII:9844458-9847521	+	13	0	0
M02B1.4	chrIV:12823821-12827275	-	10	2	0
M04D8.7	chrIII:10035448-10038247	+	14	0	0
M05B5.1	chrI:7177953-7181430	-	13	1	0
M05D6.3	chrII:8473854-8477923	+	20	2	0
M7.7	chrIV:11087797-11091835	+	22	0	0
M7.9	chrIV:11100627-11103478	-	9	0	0
M28.4	chrII:10641703-10646959	+	37	1	0
M88.3	chrIII:4543574-4547001	-	19	1	0
M88.4	chrIII:4547063-4551505	+	16	0	0
M110.7	chrII:8230789-8237202	+	37	1	0
M117.4	chrIV:11830799-11835545	-	17	1	0
M162.7	chrV:19792619-19797008	-	24	1	0
R01H10.4	chrIII:10252852-10257227	+	23	4	0
R02D5.7	chrV:14480383-14483330	-	25	0	0
R03D7.8	chrII:10953594-10958878	-	16	1	0
R03G8.4	chrX:13101306-13106205	-	32	1	0
R04B5.6	chrV:10083281-10087313	+	20	1	0
R04B5.11	chrV:10090802-10093252	-	8	2	0
R04D3.4	chrX:13287760-13290817	-	9	0	0
R05D7.2	chrI:12163729-12168172	+	17	3	0
R05H10.7	chrII:14853529-14857010	+	15	1	0
R06C1.4	chrI:11928725-11931759	+	5	1	0
R07D5.2	chrX:15109951-15118618	-	44	3	0
R07E3.2	chrX:10334441-10337205	+	10	0	0
R07E5.6	chrIII:4396813-4400942	+	22	0	0
R07E5.15	chrIII:4399458-4402505	+	20	1	0
R08A2.1	chrV:14718543-14721539	-	17	1	0
R08A2.2	chrV:14714246-14717690	-	11	0	0
R09D1.9	chrII:9462537-9466093	-	24	0	0
R09E10.2	chrIV:10317557-10320299	-	6	0	0
R09E10.6	chrIV:10293008-10296130	-	19	2	0
R09E10.9	chrIV:10314989-10319377	-	19	2	0
R10D12.10	chrV:13956161-13960323	-	17	1	0
R10E4.7	chrIII:4293283-4296610	+	14	1	0
R10E9.2	chrIII:3962728-3966098	-	14	2	0
R11.3	chrX:16196911-16201932	-	25	0	0
R11.4	chrX:16210320-16212650	-	9	0	0
R11D1.3	chrV:12711337-12714106	-	15	0	0
R102.2	chrIV:10685593-10688138	+	15	0	0
R102.3	chrIV:10688485-10691789	+	16	0	0
R102.6	chrIV:10699887-10703370	-	17	1	0
R102.7	chrIV:10700999-10704982	+	18	2	0
R102.8	chrIV:10689601-10692200	-	13	0	0
R102.10	chrIV:10703463-10707284	+	20	2	0
T01H10.4	chrX:12116615-12119763	-	17	1	0
T02C12.4	chrIII:4041224-4044811	-	15	1	0
T02D1.4	chrIV:17397776-17402336	+	18	3	0
T02E1.6	chrI:8209111-8212411	+	18	3	0
T02E1.7	chrI:8208711-8212671	-	22	3	0
T02G6.3	chrI:11811779-11814451	+	14	0	0
T03D8.7	chrV:20814155-20816546	+	11	0	0
T04A8.13	chrIII:4704978-4708434	+	19	0	0
T04B2.7	chrIV:10053989-10058250	-	12	1	0
T04F3.3	chrV:11756935-11760548	+	19	1	0
T05A10.6	chrX:10792905-10796718	-	12	0	0
T05C12.1	chrII:8171680-8174862	+	21	1	0
T05C12.9	chrII:8191773-8195329	-	18	0	0
T05D4.2	chrIII:13561531-13565054	-	19	1	0
T05D4.3	chrIII:13566876-13572447	-	16	3	0
T05D4.5	chrIII:13578850-13583618	+	17	1	0
T05E12.3	chrV:17076865-17079978	-	10	0	0
T05F1.5	chrI:9633179-9637937	-	18	0	0
T05F1.8	chrI:9640344-9643794	+	22	3	0
T06D8.10	chrII:11240923-11249514	-	45	4	0
T06E4.5	chrV:9629240-9632256	+	20	0	0
T06G6.4	chrI:12712158-12716715	-	16	2	0
T06G6.8	chrI:12722751-12726206	+	10	0	0
T07A5.1	chrIII:10303410-10308145	-	13	2	0
T07G12.2	chrIV:10528709-10532915	+	21	0	0
T08D2.3	chrX:171180-177000	+	25	0	0
T08G3.4	chrV:16439667-16444450	-	21	2	0
T08G3.7	chrV:16460438-16466357	+	36	0	0
T09B9.3	chrX:9759300-9763281	-	24	0	0
T09F5.10	chrV:15178057-15181831	+	17	2	0
T11G6.7	chrIV:10844594-10847620	-	17	2	0
T13F2.9	chrIV:9766057-9768984	+	11	1	0
T15H9.4	chrII:9609873-9613403	+	15	0	0
T15H9.5	chrII:9610678-9613372	-	12	0	0
T15H9.6	chrII:9607533-9611396	-	18	0	0
T16G12.4	chrIII:10055845-10058684	+	8	0	0
T16G12.7	chrIII:10038543-10042176	-	14	1	0
T16H12.2	chrIII:10084303-10087060	+	16	0	0
T18D3.5	chrX:12461818-12464378	+	10	0	0
T20G5.8	chrIII:10197337-10199861	+	18	0	0
T21C9.9	chrV:10590551-10594579	-	19	1	0
T22A3.6	chrI:10593545-10598490	+	18	0	0
T22B3.3	chrIV:11703182-11705785	-	12	3	0
T22C1.8	chrI:7955978-7960505	-	26	2	0
T22C1.9	chrI:7956693-7960018	+	18	1	0
T22G5.1	chrV:13874837-13877949	+	21	0	0
T23F6.1	chrIV:12717960-12720894	+	14	0	0
T23F6.2	chrIV:12719356-12722994	+	22	0	0
T23F6.5	chrIV:12735234-12743523	-	35	2	0
T23F11.2	chrIII:4654307-4657468	-	14	2	0
T23G4.5	chrIV:13676951-13680333	+	13	1	0
T23G11.1	chrI:7701363-7704035	-	9	0	0
T23G11.10	chrI:7696292-7699037	+	13	2	0
T25B9.2	chrIV:10750512-10753708	-	17	2	0
T25B9.4	chrIV:10755732-10759716	-	26	1	0
T26E3.5	chrI:12662938-12665833	-	14	1	0
T26E3.8	chrI:12657762-12661380	-	18	1	0
T26E3.10	chrI:12681883-12684681	-	17	0	0
T27E7.1	chrIV:14517759-14521000	+	23	0	0
T27F6.1	chrI:12470803-12475404	-	24	1	0
T28A8.2	chrIII:13493892-13497671	-	13	2	0
T28B8.4	chrI:8158468-8168643	+	47	2	0
T28C6.5	chrIV:8819447-8822800	+	14	1	0
T28D6.3	chrIII:11364752-11368437	+	12	2	0
T28F3.9	chrIV:17306525-17311695	+	25	0	0
T28F4.3	chrI:7484057-7488040	-	20	0	0
VY10G11R.1	chrIV:16469580-16472881	-	9	0	0
W01B6.2	chrIV:10073435-10077116	-	17	2	0
W01B6.5	chrIV:10074325-10078649	+	22	2	0
W01B6.6	chrIV:10079094-10082610	+	21	1	0
W01B6.8	chrIV:10083491-10086440	-	13	0	0
W03C9.1	chrII:11960989-11964091	-	10	2	0
W03C9.8	chrII:11946744-11949467	+	13	0	0
W04A8.3	chrI:13844729-13848926	-	22	2	0
W04E12.4	chrV:19741644-19745749	+	11	2	0
W04G5.8	chrI:11647982-11651912	+	16	0	0
W06D4.3	chrI:9056889-9060454	+	15	0	0
W06F12.3	chrIII:13733071-13736542	+	10	0	0
W08E3.4	chrI:13337460-13340921	-	12	1	0
W09D6.4	chrIII:11077792-11080373	+	13	2	0
Y1A5A.1	chrIII:3985564-3988809	-	17	4	0
Y6B3B.3	chrI:13707779-13719528	+	52	0	0
Y6E2A.4	chrV:15712206-15717644	-	20	0	0
Y6E2A.5	chrV:15716419-15720660	-	24	1	0
Y7A5A.2	chrX:15771707-15774735	-	13	0	0
Y7A5A.3	chrX:15781625-15786670	-	20	0	0
Y7A5A.9	chrX:15824645-15828007	+	21	0	0
Y11D7A.1	chrIV:9228277-9233051	-	17	0	0
Y17D7B.3	chrV:18784954-18788788	-	6	0	0
Y18D10A.21	chrI:12927372-12931110	+	10	0	0
Y26D4A.12	chrI:13082681-13084966	-	15	1	0
Y37A1A.2	chrIV:13905990-13914297	-	28	1	0
Y37D8A.5	chrIII:12854053-12857315	-	19	1	0
Y37D8A.8	chrIII:12865069-12867494	+	12	0	0
Y37H2B.1	chrV:18227037-18233455	-	16	0	0
Y37H2C.1	chrV:18272889-18279694	-	24	0	0
Y38E10A.3	chrII:12573996-12576768	-	16	0	0
Y38E10A.17	chrII:12632586-12636787	-	12	0	0
Y38F1A.1	chrII:12952482-12956786	-	15	1	0
Y38F1A.7	chrII:12996921-12999804	-	15	1	0
Y38H6C.8	chrV:20512766-20515706	+	12	1	0
Y38H6C.15	chrV:20534764-20538224	-	17	1	0
Y38H6C.20	chrV:20547283-20553164	-	20	1	0
Y38H8A.3	chrIV:13470506-13473979	+	13	2	0
Y38H8A.4	chrIV:13470562-13474263	-	16	2	0
Y39A1A.2	chrIII:10601905-10605549	-	7	0	0
Y39A1A.18	chrIII:10692191-10696391	-	14	3	0
Y39B6A.9	chrV:19134509-19139050	+	8	0	0
Y39B6A.18	chrV:19068621-19076086	-	37	3	0
Y39B6A.25	chrV:19024463-19031590	+	27	6	0
Y39B6A.30	chrV:19012637-19020062	+	35	4	0
Y39B6A.31	chrV:19006635-19013833	+	23	2	0
Y39E4A.1	chrIII:12949429-12952342	+	6	0	0
Y39E4B.11	chrIII:13202982-13207394	+	14	3	0
Y39G8B.7	chrII:13994411-13997045	-	11	0	0
Y39G8C.2	chrII:14095452-14099390	-	6	1	0
Y40H4A.2	chrV:14583306-14587436	-	20	0	0
Y40H7A.7	chrIV:15196065-15199539	+	16	0	0
Y41C4A.6	chrIII:11694599-11698271	+	14	3	0
Y41C4A.7	chrIII:11696869-11700087	+	13	2	0
Y41C4A.18	chrIII:11728707-11731305	+	3	1	0
Y43C5A.4	chrIV:10276023-10279470	+	22	1	0
Y43C5B.2	chrIV:10351431-10354282	-	18	1	0
Y43C5B.3	chrIV:10351168-10355091	+	22	1	0
Y43F4A.3	chrIII:13240008-13242890	-	12	1	0
Y43F8A.2	chrV:19369568-19376583	+	12	0	0
Y43F8C.5	chrV:19631369-19634658	-	6	1	0
Y44A6C.2	chrV:20720241-20723732	+	16	0	0
Y44A6D.5	chrV:20801193-20805000	-	21	0	0
Y44A6D.6	chrV:20805338-20812303	+	17	0	0
Y45F3A.1	chrIII:10558189-10563706	-	14	0	0
Y45F3A.4	chrIII:10572475-10577420	-	25	2	0
Y45F10B.2	chrIV:13592517-13596279	+	18	1	0
Y45F10B.3	chrIV:13591651-13593878	+	7	1	0
Y45F10B.8	chrIV:13577333-13580274	-	16	0	0
Y45F10B.9	chrIV:13596972-13599913	-	15	0	0
Y45F10C.1	chrIV:13656413-13661547	-	16	1	0
Y45F10D.6	chrIV:13796255-13799904	-	22	4	0
Y45F10D.14	chrIV:13804062-13809772	-	23	1	0
Y46G5A.6	chrII:12744707-12748834	-	21	1	0
Y46G5A.14	chrII:12772706-12775547	+	7	2	0
Y46G5A.28	chrII:12848434-12851902	+	9	1	0
Y46G5A.29	chrII:12854195-12862035	+	28	3	0
Y47D3A.13	chrIII:11223446-11226103	-	17	2	0
Y47D3A.31	chrIII:11156511-11159228	-	14	0	0
Y47H9B.2	chrI:11742172-11747414	+	21	2	0
Y48A6B.8	chrIII:11027250-11031437	-	12	0	0
Y48A6C.2	chrIII:11108097-11118222	-	24	0	0
Y48B6A.5	chrII:14172837-14177174	-	18	4	0
Y50E8A.6	chrV:14738542-14743326	-	30	2	0
Y50E8A.10	chrV:14778055-14781078	+	15	0	0
Y51A2B.4	chrV:18386252-18391146	-	20	7	0
Y51A2B.5	chrV:18387280-18391277	+	16	7	0
Y51A2B.6	chrV:18392007-18396303	-	25	1	0
Y51A2D.8	chrV:18550003-18555867	-	12	0	0
Y51B9A.5	chrII:9402150-9404745	+	16	1	0
Y51H4A.22	chrIV:16718715-16722736	+	14	1	0
Y53C10A.10	chrI:12018758-12028313	+	102	2	0
Y53F4A.2	chrII:14876147-14879164	-	5	0	0
Y53F4B.6	chrII:14983806-14987225	+	8	2	0
Y53F4B.8	chrII:14992197-14997444	+	20	1	0
Y53F4B.10	chrII:15001896-15005510	-	10	1	0
Y53F4B.19	chrII:15075273-15079475	+	7	0	0
Y53F4B.24	chrII:15131566-15136367	-	16	0	0
Y53F4B.36	chrII:15173943-15177343	+	14	1	0
Y53H1C.3	chrI:11415844-11421273	+	21	1	0
Y54E2A.5	chrII:14755979-14759811	-	10	1	0
Y54E2A.7	chrII:14771872-14774989	-	7	2	0
Y54E2A.9	chrII:14785176-14788003	-	17	3	0
Y54E2A.10	chrII:14789101-14792596	+	11	1	0
Y54E5A.2	chrI:14692170-14700349	+	32	7	0
Y54G11A.4	chrII:14290824-14296055	+	19	3	0
Y57A10B.7	chrII:12392700-12395743	-	12	2	0
Y57G11A.2	chrIV:14517023-14521536	-	31	0	0
Y57G11B.3	chrIV:14573547-14576339	-	12	1	0
Y57G11C.6	chrIV:14758419-14762896	-	20	1	0
Y57G11C.14	chrIV:14797345-14801064	+	12	1	0
Y57G11C.23	chrIV:14855287-14863738	-	34	1	0
Y57G11C.41	chrIV:14705651-14708379	-	12	0	0
Y57G11C.48	chrIV:14942227-14947328	-	26	0	0
Y60A9.3	chrX:14381251-14383862	+	15	0	0
Y62E10A.3	chrIV:13359505-13362285	-	4	0	0
Y62F5A.10	chrII:11519599-11523196	+	13	3	0
Y62H9A.12	chrX:11912156-11915558	+	19	1	0
Y66A7A.4	chrIII:11610607-11615794	+	18	5	0
Y66D12A.1	chrIII:11606170-11609082	+	9	1	0
Y66D12A.3	chrIII:11587880-11592837	+	13	2	0
Y66D12A.11	chrIII:11561530-11565560	+	15	1	0
Y67A6A.1	chrI:9829759-9832578	-	13	2	0
Y69E1A.2	chrIV:10947817-10951133	+	21	1	0
Y69E1A.3	chrIV:10950359-10954686	+	22	2	0
Y69E1A.4	chrIV:10953255-10956641	+	17	2	0
Y69E1A.8	chrIV:10964590-10968170	+	17	1	0
Y69H2.9	chrV:18699556-18706098	+	24	1	0
Y70D2A.1	chrX:14916836-14923888	+	36	2	0
Y71A12B.8	chrI:13936185-13942016	+	17	0	0
Y73F4A.2	chrIV:9042387-9045347	-	12	1	0
Y73F8A.12	chrIV:15311184-15313676	-	7	0	0
Y73F8A.14	chrIV:15318572-15321036	-	6	0	0
Y73F8A.15	chrIV:15319621-15322180	+	3	1	0
Y73F8A.20	chrIV:15376464-15381686	+	17	2	0
Y75B8A.10	chrIII:12180790-12185013	-	10	0	0
Y75B8A.19	chrIII:12224668-12232118	+	31	2	0
Y75B8A.23	chrIII:12248629-12250990	+	6	0	0
Y75B8A.33	chrIII:12361859-12369373	-	28	4	0
Y80D3A.8	chrV:18938641-18946905	+	44	5	0
Y80D3A.11	chrV:18931092-18933824	+	7	0	0
Y87G2A.16	chrI:13558528-13563465	+	25	3	0
Y102A5C.4	chrV:16920252-16924258	+	22	2	0
Y105C5A.25	chrIV:15860221-15863442	-	9	1	0
Y105C5B.17	chrIV:15961124-15964425	+	12	0	0
Y105C5B.18	chrIV:15962641-15965680	+	11	1	0
Y105E8A.27	chrI:14439540-14444332	+	16	1	0
Y105E8B.9	chrI:14675601-14684563	-	42	3	0
Y106G6A.4	chrI:9928977-9931880	+	12	0	0
Y106G6D.3	chrI:10112084-10116198	-	24	3	0
Y106G6E.1	chrI:10198286-10202440	-	30	2	0
Y106G6G.1	chrI:10327027-10330370	+	15	1	0
Y106G6G.4	chrI:10321348-10325254	-	31	3	0
Y106G6H.13	chrI:10469214-10471959	+	10	1	0
Y113G7A.12	chrV:20142247-20146805	+	13	0	0
Y113G7A.14	chrV:20135972-20140449	-	15	1	0
Y113G7C.1	chrV:20315837-20324011	+	51	5	0
Y116A8A.2	chrIV:16813368-16815924	-	15	0	0
Y116A8A.4	chrIV:16820869-16824493	+	15	2	0
Y116A8A.6	chrIV:16826324-16830017	-	19	2	0
Y116A8C.8	chrIV:16929990-16933113	+	20	1	0
Y116A8C.19	chrIV:17038923-17041653	-	13	0	0
Y116A8C.23	chrIV:17051594-17055473	+	22	3	0
Y116A8C.37	chrIV:17130066-17133075	-	13	1	0
Y116A8C.38	chrIV:17129545-17133616	+	17	1	0
Y116F11B.7	chrV:19846326-19855319	+	40	3	0
Y116F11B.8	chrV:19855623-19860956	+	14	0	0
Y116F11B.13	chrV:19881216-19886065	+	26	1	0
ZC15.1	chrV:20304103-20308919	+	21	2	0
ZC15.3	chrV:20301588-20304908	+	7	0	0
ZC116.3	chrV:12609329-12628738	+	122	1	0
ZC247.1	chrI:10264310-10281234	-	132	0	0
ZC376.8	chrV:14178247-14181535	+	12	1	0
ZC412.5	chrV:14874198-14877428	-	11	0	0
ZC443.1	chrV:12808423-12812071	-	18	0	0
ZC443.4	chrV:12816921-12821545	-	26	1	0
ZK228.1	chrV:18442418-18447019	+	33	2	0
ZK262.3	chrV:18412351-18416861	+	11	0	0
ZK262.4	chrV:18423883-18426207	-	7	1	0
ZK262.8	chrV:18436381-18440195	+	14	1	0
ZK262.9	chrV:18438578-18441340	+	14	1	0
ZK265.3	chrI:8240106-8243571	+	14	1	0
ZK507.1	chrIII:9099629-9103258	-	14	0	0
ZK507.3	chrIII:9099363-9103110	+	14	0	0
ZK512.8	chrIII:9144047-9147415	+	15	0	0
ZK512.10	chrIII:9128880-9131328	+	13	0	0
ZK550.5	chrIV:17257511-17261387	-	14	4	0
ZK593.9	chrIV:10938959-10942869	+	30	2	0
ZK596.1	chrIV:10898372-10901383	+	11	0	0
ZK596.2	chrIV:10908131-10911300	-	16	1	0
ZK596.3	chrIV:10902083-10906357	-	25	0	0
ZK666.2	chrII:10471696-10473890	-	13	0	0
ZK666.8	chrII:10491667-10495134	-	10	1	0
ZK669.3	chrII:7939151-7942610	+	19	0	0
ZK673.6	chrII:10462870-10466330	-	15	1	0
ZK795.2	chrIV:12557074-12560958	-	17	1	0
ZK809.1	chrIV:11640102-11643706	+	16	1	0
ZK829.1	chrIV:11940603-11944385	-	19	0	0
ZK849.1	chrI:14182787-14187717	-	17	2	0
ZK849.6	chrI:14198612-14201058	-	8	1	0
ZK858.2	chrI:9123178-9126459	-	14	0	0
ZK858.8	chrI:9122693-9126086	+	13	0	0
ZK863.8	chrV:12186326-12189496	-	18	0	0
ZK892.3	chrII:9999846-10003971	+	29	0	0
ZK892.4	chrII:10004567-10008089	+	7	0	0
ZK892.5	chrII:10006231-10009381	+	15	0	0
ZK899.6	chrX:9461356-9464725	+	19	1	0
ZK930.4	chrII:11904577-11908599	+	19	1	0
ZK930.6	chrII:11883588-11886347	+	14	1	0
ZK930.7	chrII:11912566-11915421	+	11	2	0
ZK938.1	chrII:9827418-9830754	+	12	0	0
ZK945.7	chrII:10107474-10110438	-	15	1	0
ZK945.8	chrII:10106694-10109202	+	14	2	0
ZK970.8	chrII:10307637-10310156	+	9	0	0
ZK1010.5	chrIII:12984499-12989502	-	31	3	0
ZK1053.2	chrI:13230157-13234684	+	11	2	0
ZK1053.6	chrI:13236540-13240726	+	15	0	0
ZK1067.4	chrII:9208376-9213097	+	23	1	0
ZK1098.6	chrIII:9525175-9528781	+	18	1	0
ZK1098.9	chrIII:9542451-9545078	+	6	0	0
ZK1128.3	chrIII:10116967-10120877	-	19	2	0
ZK1225.4	chrI:13214095-13218223	-	23	0	0
ZK1225.5	chrI:13216605-13220867	-	29	0	0
ZK1251.3	chrIV:9681664-9684473	+	16	1	0
ZK1307.3	chrII:9652308-9655016	-	19	1	0
ZK1307.4	chrII:9650959-9653800	-	17	2	0
ZK1321.1	chrII:9752030-9754967	+	16	0	0
F44D12.11	chrIV:10037452-10041043	-	25	0	0
MTCE.7	chrM:1-1593	+	4	0	0
W04D2.7	chrV:12489280-12491346	+	10	0	0
Y116F11A.4	chrV:19731411-19735075	+	18	0	0
B0391.8	chrV:15595055-15598466	-	16	0	0
B0457.3	chrII:8909008-8911994	-	13	0	0
C04G2.3	chrIV:10091061-10093511	+	16	1	0
C15H7.2	chrIII:9650313-9653641	+	19	0	0
E03A3.1	chrIII:4043117-4049631	-	25	1	0
E03H4.9	chrI:12425388-12429094	+	22	0	0
F36G9.4	chrV:15957808-15961915	+	22	0	0
F38E11.8	chrIV:9473680-9477365	-	20	2	0
F40F12.8	chrIII:9919200-9921892	+	14	0	0
F46A8.1	chrI:11248139-11251602	+	26	0	0
F46A8.11	chrI:11246270-11249952	+	25	0	0
K08H10.5	chrV:9995094-9998481	+	34	0	0
M04D5.1	chrI:11332223-11337431	+	14	1	0
M142.3	chrIII:10925093-10928909	+	17	0	0
M176.9	chrII:9409342-9413596	-	26	0	0
R03D7.3	chrII:10935726-10944198	-	35	2	0
W02A11.6	chrI:12752091-12755126	+	15	0	0
W05B2.3	chrIII:10967779-10971472	-	10	2	0
W08D2.9	chrIV:9832488-9834631	-	16	0	0
Y38H6A.4	chrV:20348247-20351925	-	17	2	0
Y68A4A.12	chrV:17207065-17209955	+	8	0	0
Y70G10A.1	chrIII:10221524-10224162	+	8	1	0
Y102A5C.11	chrV:16941191-16943836	+	11	0	0
Y105E8B.10	chrI:14678996-14681710	-	12	1	0
ZC15.4	chrV:20300135-20303443	+	10	0	0
ZK1025.1	chrI:11441452-11446644	+	28	3	0
ZK1251.5	chrIV:9687049-9690392	-	16	0	0
AC7.3	chrIV:5109839-5112875	+	12	1	0
B0041.1	chrI:4662499-4665348	+	18	0	0
B0207.1	chrI:5963062-5967211	+	25	1	0
B0207.7	chrI:5945757-5949342	-	20	0	0
B0207.9	chrI:5957460-5960359	-	12	0	0
B0207.11	chrI:5962952-5966126	-	22	1	0
B0218.5	chrIV:8155251-8158447	-	10	1	0
B0218.7	chrIV:8164594-8168050	-	13	0	0
B0228.1	chrII:7754008-7756908	+	10	0	0
B0238.1	chrV:5240770-5245136	-	23	0	0
B0238.12	chrV:5265822-5268823	+	9	0	0
B0244.5	chrIII:5742870-5747195	+	26	1	0
B0244.9	chrIII:5730120-5733011	-	17	0	0
B0252.5	chrII:6916993-6920922	-	20	2	0
B0261.5	chrI:5249772-5252437	-	12	0	0
B0280.11	chrIII:7136510-7140278	-	22	0	0
B0302.2	chrX:17176539-17178992	+	7	0	0
B0310.6	chrX:530625-532961	-	6	0	0
B0361.11	chrIII:7275604-7281217	+	32	2	0
B0432.11	chrII:293864-296642	-	12	1	0
B0454.6	chrII:3030780-3036117	+	25	2	0
B0496.1	chrIV:7444390-7447463	+	18	0	0
B0496.2	chrIV:7445856-7449169	+	23	0	0
B0496.6	chrIV:7417152-7419971	+	7	0	0
B0507.6	chrV:8744158-8750193	+	22	0	0
B0507.9	chrV:8764888-8768038	-	15	0	0
B0511.11	chrI:10648601-10656179	-	38	1	0
B0524.2	chrIII:1892058-1899856	+	15	1	0
B0524.4	chrIII:1883607-1888218	-	24	0	0
B0524.5	chrIII:1891383-1895842	-	9	0	0
B0546.5	chrIV:3388050-3392087	-	16	0	0
B0563.5	chrX:9144116-9147555	+	17	0	0
C01G5.3	chrIV:6534179-6537667	+	20	0	0
C02B10.6	chrIV:5068931-5072229	+	16	1	0
C02E7.7	chrV:4918154-4920585	-	11	0	0
C02F5.2	chrIII:8247637-8250193	+	16	0	0
C02F5.5	chrIII:8234146-8236906	+	15	0	0
C02G6.2	chrV:5870084-5874914	+	30	1	0
C03A7.2	chrV:5179912-5183717	+	15	1	0
C03B8.3	chrIII:7710330-7717312	+	34	0	0
C03G6.5	chrV:7363243-7366224	+	21	1	0
C03G6.17	chrV:7379754-7383084	-	14	0	0
C04E6.4	chrV:5905408-5909620	+	16	2	0
C04E6.5	chrV:5900133-5904846	+	16	0	0
C04E6.8	chrV:5882665-5885837	-	11	0	0
C04E12.4	chrV:3360784-3368321	+	36	1	0
C04E12.5	chrV:3356599-3361093	+	32	0	0
C04F1.1	chrI:5726378-5731307	-	21	1	0
C04G6.6	chrII:5099438-5102242	-	12	0	0
C06A5.2	chrI:6004333-6007324	+	10	0	0
C06A6.7	chrIV:7837373-7840520	-	16	1	0
C06A8.6	chrII:7770567-7773912	+	12	0	0
C06E1.7	chrIII:8591239-8595092	-	13	0	0
C06E8.5	chrIII:7002301-7007363	-	33	0	0
C07A12.2	chrX:4542876-4545418	+	9	0	0
C07D8.2	chrX:7360082-7363663	+	9	2	0
C07F11.2	chrI:418922-423718	+	23	3	0
C07G1.6	chrIV:8209157-8212395	-	14	2	0
C07G1.7	chrIV:8210906-8213828	-	17	1	0
C08F1.6	chrII:1787215-1790187	-	19	2	0
C08F1.10	chrII:1785262-1788277	-	19	0	0
C08G5.1	chrII:734650-740666	-	31	0	0
C09B9.2	chrIV:5027266-5031043	+	21	1	0
C09B9.4	chrIV:5031568-5035387	-	17	1	0
C09B9.7	chrIV:5056973-5062862	-	27	2	0
C09D4.3	chrI:5486340-5490626	+	17	0	0
C09G12.5	chrIV:3477335-3479730	+	6	2	0
C09H5.7	chrV:8084120-8087241	-	19	1	0
C10A4.7	chrX:7413611-7417520	-	21	0	0
C10E2.1	chrX:16761153-16766656	+	26	0	0
C10G11.8	chrI:6271981-6275768	-	17	2	0
C10G11.10	chrI:6305026-6308380	-	20	1	0
C10H11.7	chrI:4717789-4721098	+	20	1	0
C12D5.9	chrV:7688333-7691976	-	16	0	0
C14C11.1	chrV:5661600-5665263	+	18	1	0
C15B12.4	chrX:6470366-6475748	-	34	0	0
C15F1.2	chrII:6977951-6988629	+	47	2	0
C15H9.2	chrX:6116711-6120436	+	19	1	0
C16C8.9	chrII:3462570-3465205	-	10	2	0
C16C8.18	chrII:3427406-3431305	+	14	1	0
C17B7.4	chrV:3337348-3340092	+	16	0	0
C17B7.5	chrV:3331635-3339015	+	31	0	0
C17B7.10	chrV:3340179-3344745	-	30	0	0
C17B7.12	chrV:3351263-3353921	+	15	0	0
C17C3.3	chrII:5559763-5563523	+	14	0	0
C17C3.5	chrII:5549935-5552335	+	6	0	0
C17C3.9	chrII:5531273-5534282	-	17	1	0
C17C3.15	chrII:5569302-5571965	+	12	0	0
C17F3.1	chrI:6667184-6669593	+	12	0	0
C17F3.3	chrI:6680368-6683697	+	13	0	0
C17F4.2	chrII:3246691-3249386	+	7	0	0
C17G10.3	chrII:5581036-5584748	+	18	0	0
C17H12.5	chrIV:6815911-6819632	-	17	0	0
C17H12.12	chrIV:6793927-6798692	+	29	3	0
C18A3.7	chrII:5729591-5732422	-	18	1	0
C18B10.6	chrV:7479278-7483049	-	17	0	0
C18G1.9	chrV:4767888-4771695	-	18	1	0
C18H2.1	chrIII:7660428-7672153	+	58	2	0
C18H2.3	chrIII:7684357-7690917	-	26	0	0
C18H2.5	chrIII:7689356-7696244	-	27	1	0
C18H7.6	chrIV:589030-594485	-	20	1	0
C18H9.5	chrII:6692748-6697305	-	29	2	0
C23F12.3	chrX:9389645-9394702	+	22	0	0
C23G10.6	chrIII:6192121-6196560	-	25	1	0
C24A11.1	chrI:5399808-5402893	+	12	4	0
C24D10.1	chrIV:5164340-5168427	+	17	1	0
C24H12.2	chrII:434867-438748	+	13	0	0
C24H12.6	chrII:417349-420882	-	15	1	0
C24H12.9	chrII:423624-429019	-	19	1	0
C25A8.2	chrIV:7007841-7010744	+	8	0	0
C25A8.5	chrIV:6997599-7001493	+	14	3	0
C25H3.1	chrII:5697600-5701408	+	23	0	0
C26B2.2	chrIV:8021148-8023995	-	14	1	0
C26E6.1	chrIII:4954891-4957539	+	10	0	0
C27D6.3	chrII:5173723-5176196	-	10	0	0
C27F2.6	chrIII:4979796-4982418	-	15	0	0
C28C12.4	chrIV:8485497-8488423	+	13	1	0
C28F5.1	chrII:7503351-7506595	+	16	0	0
C28H8.8	chrIII:5887104-5890775	-	21	0	0
C29F5.3	chrII:6290652-6294524	-	17	4	0
C30E1.2	chrX:16924964-16928023	+	12	1	0
C30E1.3	chrX:16923954-16926821	+	17	1	0
C30F8.3	chrI:5094601-5100494	+	27	1	0
C30G12.1	chrII:7297571-7301640	+	22	0	0
C31H1.1	chrIV:5795454-5800208	+	24	1	0
C31H1.2	chrIV:5789296-5793457	+	22	1	0
C31H1.5	chrIV:5794932-5798762	-	21	1	0
C32B5.6	chrII:966406-970523	+	10	0	0
C32D5.4	chrII:6321340-6325079	-	16	0	0
C33C12.4	chrII:2165218-2168493	-	8	0	0
C33C12.7	chrII:2174613-2177457	-	8	2	0
C33E10.1	chrX:17303347-17305763	+	7	0	0
C33F10.1	chrII:4833029-4835717	+	9	0	0
C33F10.8	chrII:4823333-4827196	-	21	1	0
C33F10.12	chrII:4836304-4839734	-	18	1	0
C33G8.4	chrV:7004281-7006841	+	9	2	0
C33H5.16	chrIV:7801825-7805347	-	21	0	0
C34B2.3	chrI:10670737-10674858	+	32	4	0
C34B2.4	chrI:10671460-10674589	-	31	4	0
C34D4.2	chrIV:7152724-7156017	+	14	0	0
C34D4.3	chrIV:7151662-7154198	+	12	0	0
C34E10.9	chrIII:5262670-5265333	-	8	1	0
C34F11.1	chrII:5210963-5213934	+	12	0	0
C34F11.2	chrII:5210226-5212789	+	9	0	0
C34F11.5	chrII:5193895-5199259	+	18	1	0
C34G6.3	chrI:5894640-5897405	+	16	1	0
C35A11.2	chrV:5384110-5389448	+	26	0	0
C35D10.3	chrIII:4866929-4870096	+	20	1	0
C35E7.9	chrI:10804922-10808238	+	7	1	0
C36C5.5	chrV:3155095-3157870	+	13	0	0
C36C5.12	chrV:3158429-3161420	-	13	0	0
C36C5.15	chrV:3167968-3170750	-	14	0	0
C37C3.12	chrV:7838585-7841585	-	23	0	0
C38C3.8	chrV:1501420-1507310	-	25	3	0
C39B5.5	chrIII:2206270-2211296	+	25	2	0
C39D10.6	chrX:7896219-7899748	-	17	0	0
C40A11.7	chrII:2148806-2152310	-	14	1	0
C40A11.8	chrII:2150552-2153290	-	16	1	0
C41D11.6	chrI:4460146-4464972	-	17	0	0
C42C1.2	chrIV:12265468-12270306	-	24	1	0
C42D4.3	chrIV:7177239-7180414	+	17	0	0
C43E11.5	chrI:4235034-4238738	+	14	1	0
C44B12.3	chrIV:1102773-1105086	+	10	1	0
C44C1.1	chrX:978776-983029	+	20	1	0
C45B2.1	chrX:6084124-6086569	+	10	0	0
C45B2.2	chrX:6082739-6085188	+	9	0	0
C45B2.3	chrX:6080960-6083333	+	4	0	0
C45E5.3	chrIV:5737577-5740841	+	17	0	0
C45G9.4	chrIII:5060706-5063862	+	17	0	0
C45G9.8	chrIII:5052644-5055341	-	17	0	0
C45G9.9	chrIII:5054605-5057755	-	18	0	0
C46A5.1	chrIV:7761931-7767115	+	27	1	0
C46E10.1	chrII:3722260-3725849	+	22	2	0
C46H11.6	chrI:5018877-5023166	+	12	0	0
C48B6.4	chrI:6887254-6891445	+	14	1	0
C48E7.7	chrI:6232719-6235343	+	16	0	0
C49C8.1	chrIV:8652604-8656829	+	23	2	1
C50C3.2	chrIII:8179933-8189372	+	61	3	0
C50D2.3	chrII:104257-107521	+	17	0	0
C50E10.1	chrII:12301083-12304414	-	15	4	0
C50F2.5	chrI:3895792-3899400	-	11	1	0
C50F7.3	chrIV:7730329-7734191	+	20	0	0
C50F7.5	chrIV:7724718-7727951	+	28	0	0
C53A3.1	chrV:5758224-5762232	-	21	1	0
C53A3.2	chrV:5762334-5765846	-	26	2	0
C53D5.3	chrI:278120-280445	+	11	1	0
C54E4.4	chrIV:2161476-2166870	-	9	0	0
C54F6.6	chrV:7521692-7525421	+	19	0	0
C54G6.2	chrI:1004102-1010765	+	27	3	0
C55B7.10	chrI:6502307-6505920	-	17	0	0
C55C2.3	chrI:2558396-2561820	+	19	1	0
C55C2.4	chrI:2556300-2560110	+	23	1	0
C55C3.1	chrIV:5707096-5714497	+	35	1	0
C55C3.3	chrIV:5683293-5688304	+	16	1	0
C55C3.4	chrIV:5676212-5680144	-	25	1	0
C56C10.6	chrII:6579702-6583311	-	14	0	0
D1044.1	chrIII:5542304-5546287	+	8	1	0
D1044.7	chrIII:5507050-5510738	-	31	2	0
D1065.3	chrV:4059832-4064093	-	13	0	0
D2024.1	chrIV:7245543-7249437	+	27	1	0
D2062.1	chrII:2629466-2633054	+	15	3	0
D2092.8	chrI:6618665-6621282	+	14	0	0
E02C12.10	chrV:9375099-9380404	-	25	0	0
E03H12.5	chrIV:4975201-4978073	+	17	1	0
E03H12.7	chrIV:4987757-4990616	-	16	1	0
E04F6.4	chrII:7187420-7192507	+	36	3	0
EEED8.4	chrII:5408467-5411245	+	14	0	0
EEED8.12	chrII:5408265-5411020	-	14	0	0
F02E11.3	chrII:3272349-3277050	-	20	0	0
F07E5.8	chrII:2072361-2077830	-	30	3	0
F07F6.1	chrII:5435891-5440247	+	23	1	0
F07F6.7	chrII:5422735-5425831	-	18	0	0
F08D12.2	chrII:2779655-2783086	+	11	0	0
F08F1.9	chrX:8409968-8412494	-	9	0	0
F08F3.8	chrV:5431316-5434557	-	22	4	0
F08F8.6	chrIII:7341771-7345824	+	25	0	0
F09C12.2	chrII:5108029-5112232	+	21	0	0
F09C12.8	chrII:5110382-5114155	+	25	2	0
F09E5.9	chrII:5344607-5347013	+	13	0	0
F10C1.3	chrII:5756949-5760421	-	11	1	0
F10D2.8	chrV:7150223-7152692	-	19	0	0
F10E9.10	chrIII:8319610-8322283	-	10	0	0
F10G7.6	chrII:4689227-4693075	+	24	3	0
F11C7.2	chrX:17394817-17397779	+	16	1	0
F11G11.4	chrII:4858660-4861688	+	11	1	0
F12A10.2	chrII:5492703-5495682	+	15	0	0
F13C5.5	chrX:604927-610492	-	15	2	0
F14F9.3	chrV:5136195-5141488	+	35	2	0
F14H12.2	chrX:4348498-4352744	+	12	0	0
F14H12.8	chrX:4363444-4367069	-	16	0	0
F17E9.5	chrIV:8343818-8346546	+	16	2	1
F18A1.1	chrII:7682889-7689689	+	31	0	0
F18F11.4	chrIV:328860-334399	+	20	2	0
F19B10.4	chrII:3658084-3662006	+	18	0	0
F19B10.11	chrII:3649256-3654276	+	14	0	0
F19C7.6	chrIV:4593052-4595530	+	16	3	0
F20A1.1	chrV:7049702-7052183	+	10	3	0
F20A1.10	chrV:7052716-7055202	-	10	0	0
F20B6.5	chrX:4198791-4201929	-	11	3	0
F20D6.1	chrV:8189027-8192002	+	10	0	0
F20D6.5	chrV:8159989-8165444	+	25	2	0
F20D6.6	chrV:8157941-8161600	+	16	1	0
F20H11.4	chrIII:6606404-6610392	+	16	0	0
F21C10.7	chrV:9110790-9122180	+	73	1	0
F21F3.2	chrI:4901437-4905138	+	22	2	0
F21F8.5	chrV:8265249-8268385	-	10	0	0
F22B7.9	chrIII:8652578-8655907	-	22	3	0
F22D3.4	chrII:6924230-6927951	-	11	0	0
F22E5.6	chrII:2647870-2650899	+	12	0	0
F22E5.7	chrII:2640090-2642938	+	8	0	0
F22E5.8	chrII:2638058-2641897	+	6	0	0
F22E5.12	chrII:2646328-2648843	-	10	0	0
F22E5.20	chrII:2672621-2675588	-	11	1	0
F23C8.1	chrI:2444740-2448369	+	14	2	0
F23F12.12	chrIII:6506132-6509502	+	21	1	0
F23H11.7	chrIII:917131-921414	-	17	0	0
F25A2.1	chrV:1177604-1181548	+	20	4	0
F25E5.7	chrV:7438107-7441483	+	15	1	0
F26A1.3	chrIII:4824909-4828921	+	19	1	0
F26A1.4	chrIII:4816061-4819073	+	13	0	0
F26B1.1	chrI:6324875-6327972	+	17	0	0
F26B1.5	chrI:6307114-6310805	+	16	0	0
F26F12.2	chrV:5837572-5840613	-	10	0	0
F26G1.5	chrII:4770538-4773381	-	20	1	0
F27C1.1	chrI:5432807-5435786	+	15	0	0
F27C1.3	chrI:5424357-5427316	+	20	1	0
F28A10.1	chrII:823862-827610	+	21	0	0
F28A10.2	chrII:825891-830331	+	24	1	0
F28A10.4	chrII:842274-845234	+	10	1	0
F28A10.5	chrII:849678-852654	-	14	1	0
F28A10.7	chrII:845288-847686	-	20	1	0
F28B4.1	chrX:3203078-3205835	+	8	0	0
F28E10.4	chrIV:4566018-4569439	-	22	1	0
F28H1.1	chrI:3993709-3996963	+	23	1	0
F28H1.5	chrI:3978493-3981527	-	7	0	0
F29B9.7	chrIV:4647763-4650657	+	15	1	0
F31E8.5	chrII:6805065-6809245	-	18	1	0
F31F7.2	chrV:6268852-6274911	+	27	1	0
F32B5.1	chrI:2698420-2702082	+	20	2	0
F32B5.3	chrI:2690757-2694084	+	18	1	0
F33D11.7	chrI:5850038-5853828	-	27	3	0
F34D6.1	chrII:2679163-2683218	-	16	0	0
F35A5.2	chrX:3803086-3805750	+	11	0	0
F35B3.4	chrX:17019623-17022805	-	18	0	0
F35F10.1	chrV:3314360-3318027	+	18	1	0
F35F10.4	chrV:3287688-3295067	+	38	0	0
F35F10.5	chrV:3283022-3286205	+	20	0	0
F35F10.13	chrV:3318174-3321062	-	21	0	0
F35F10.14	chrV:3319475-3321675	-	13	0	0
F35F11.2	chrIV:4038308-4041532	+	7	1	0
F35H10.2	chrIV:8327225-8329866	+	12	0	0
F35H10.3	chrIV:8323967-8326970	+	14	0	0
F35H10.10	chrIV:8307326-8314946	-	48	1	0
F36A4.2	chrIV:4269215-4271882	+	16	2	0
F36A4.3	chrIV:4267733-4270228	+	15	1	0
F36A4.4	chrIV:4265631-4268235	+	7	0	0
F36D4.1	chrV:9415031-9419299	+	24	0	0
F36F12.7	chrV:2097337-2100080	+	20	2	0
F36H5.4	chrII:1759839-1762906	+	10	0	0
F36H12.3	chrIV:5270871-5274156	+	11	1	0
F36H12.4	chrIV:5267091-5269625	+	12	2	0
F36H12.5	chrIV:5264866-5267603	+	10	0	0
F36H12.9	chrIV:5255070-5258308	+	9	0	0
F36H12.10	chrIV:5253441-5256740	-	15	1	0
F36H12.14	chrIV:5262786-5266433	-	12	0	0
F37A4.4	chrIII:6711583-6718021	+	28	1	0
F38A5.6	chrIV:6596103-6599398	-	17	1	0
F38A5.8	chrIV:6597882-6600491	+	13	1	0
F38E1.3	chrV:8374141-8377946	+	27	1	0
F39G3.2	chrV:4735767-4741169	+	18	0	0
F40E12.2	chrII:3608409-3615435	+	34	1	0
F40G9.9	chrIII:170337-173727	-	18	0	0
F40H6.1	chrIII:6055057-6058446	+	21	1	0
F41C3.2	chrII:4747968-4751823	+	23	2	0
F41E6.1	chrV:8620614-8623492	+	12	0	0
F41E6.7	chrV:8597851-8601292	-	17	1	0
F41F3.1	chrV:4652555-4655786	+	15	1	0
F41G3.5	chrII:6744742-6748624	+	17	0	0
F41G4.7	chrX:16833588-16838404	-	17	0	0
F41H10.5	chrIV:5359013-5362161	+	8	1	0
F42A6.1	chrIV:3353057-3357551	+	21	0	0
F42A9.3	chrIV:8615253-8618190	+	17	1	0
F42A9.7	chrIV:8616059-8619079	-	17	1	0
F42G8.8	chrIV:8117090-8121340	+	18	0	0
F43C11.6	chrII:2340433-2343925	+	9	0	0
F43E2.11	chrII:7369992-7373275	-	15	1	0
F44B9.9	chrIII:8029858-8033063	-	15	0	0
F44E7.3	chrV:5769945-5772457	+	16	2	0
F45D11.5	chrII:999735-1002532	+	9	0	0
F45E4.6	chrIV:7630771-7634672	-	21	0	0
F46F5.2	chrII:796584-800412	-	16	1	0
F46F5.5	chrII:812141-815708	-	21	2	0
F46F5.7	chrII:818657-822519	-	20	1	0
F46F5.11	chrII:806757-811887	+	23	0	0
F46F5.14	chrII:798000-801454	+	16	1	0
F46F5.16	chrII:785312-787994	+	21	0	0
F46G11.2	chrX:5786123-5790349	+	18	0	0
F47B3.4	chrI:3958974-3962199	+	15	2	0
F47B3.7	chrI:3968164-3972012	-	18	0	0
F47B7.6	chrX:3769653-3772643	-	10	1	0
F47D12.7	chrIII:6293247-6297849	-	27	0	0
F47G6.3	chrI:1463597-1469586	+	17	3	0
F48G7.5	chrV:622188-624951	-	7	0	0
F49D11.7	chrI:10923573-10925899	-	6	1	0
F49F1.8	chrIV:4130503-4136631	-	19	2	0
F49F1.12	chrIV:4141743-4145019	-	16	1	0
F52C6.14	chrII:1930991-1936507	-	24	0	0
F52C9.5	chrIII:5300218-5306324	+	30	2	0
F52E1.5	chrV:8377506-8383588	+	29	1	0
F52G3.3	chrX:16944877-16950026	-	37	0	0
F53A3.1	chrIII:1939544-1945628	-	6	1	0
F53C3.1	chrII:3910047-3913371	+	2	0	0
F53C3.11	chrII:3905155-3908620	-	20	1	0
F53G2.2	chrII:2479921-2485922	+	14	0	0
F53G2.3	chrII:2478399-2481312	+	10	0	0
F53G12.4	chrI:132337-137282	+	13	3	0
F53G12.8	chrI:111807-114711	+	11	1	0
F54C1.8	chrI:5004960-5008029	-	20	1	0
F54G2.2	chrX:2634664-2639800	-	27	0	0
F54H5.3	chrII:6620189-6623500	+	21	0	0
F54H5.5	chrII:6625955-6629282	-	17	0	0
F55A3.6	chrI:10784187-10786884	-	13	0	0
F55A3.7	chrI:10785468-10789863	-	23	0	0
F55F8.7	chrI:5659497-5663212	-	24	1	0
F56A11.6	chrIV:580270-584230	-	6	2	0
F56B3.6	chrIV:786126-790832	+	15	2	0
F56F4.3	chrI:6139469-6144386	+	27	1	0
F56F4.4	chrI:6135994-6138955	+	13	1	0
F56H1.3	chrI:5729793-5737842	-	48	1	0
F57B9.3	chrIII:6937888-6941736	+	22	2	0
F57B9.8	chrIII:6933677-6937329	-	19	1	0
F57C9.6	chrI:4819933-4824914	+	28	1	0
F57F4.1	chrV:6388464-6392471	+	18	0	0
F57H12.6	chrIV:7975429-7978369	-	12	0	0
F58A6.5	chrII:5146968-5150461	-	13	0	0
F58A6.9	chrII:5158593-5160967	-	11	2	0
F58F12.2	chrII:6387453-6390242	-	19	1	0
F58F12.3	chrII:6389310-6393256	-	14	1	0
F58H7.5	chrIV:917990-920808	+	8	1	0
F59A3.7	chrI:5517347-5520563	-	11	0	0
F59A3.8	chrI:5522396-5527340	-	28	3	0
F59A6.2	chrII:5012725-5015324	+	6	0	0
F59A6.4	chrII:5003091-5008068	+	33	0	0
F59A7.2	chrV:2015829-2018538	-	3	0	0
F59B1.10	chrV:3644745-3649954	-	17	0	0
F59E11.2	chrV:8999530-9003095	+	15	1	0
F59E11.5	chrV:8993101-8996405	+	23	1	0
F59E12.3	chrII:5636381-5639752	+	14	1	0
H02F09.2	chrX:1571220-1574010	+	15	1	0
H02F09.3	chrX:1566678-1572854	+	29	1	0
H04J21.1	chrIII:2366884-2374655	-	39	3	0
H04M03.11	chrIV:5882707-5886529	-	6	0	0
H05C05.3	chrIII:2967048-2970932	-	18	3	0
H06I04.5	chrIII:3050916-3057604	+	20	1	0
H11L12.1	chrX:17710486-17713674	-	13	1	0
H12I13.1	chrII:6062259-6066340	-	26	0	0
H12I13.6	chrII:6075904-6078235	+	12	1	0
H14E04.3	chrIII:2384947-2388579	-	10	1	0
H20J04.1	chrII:4353633-4358858	+	22	3	0
H22K11.3	chrX:6781258-6784197	+	11	0	0
H23N18.4	chrV:4899374-4903010	+	16	0	0
H27M09.5	chrI:6845180-6848954	-	12	0	0
H34I24.1	chrIII:2845018-2848553	+	9	0	0
H43E16.1	chrII:6672268-6679363	+	51	0	0
K02F6.1	chrII:2551962-2556313	+	20	0	0
K02F6.3	chrII:2544289-2553571	+	36	1	0
K02H11.9	chrV:1535224-1539079	-	21	2	0
K03B4.6	chrV:4675599-4678192	-	11	2	0
K03H6.4	chrIV:1517864-1523324	-	16	0	0
K03H9.3	chrII:6421112-6424811	+	13	2	0
K04C2.5	chrIII:6890986-6893682	-	9	0	0
K05F1.1	chrII:5799382-5803947	+	17	0	0
K05F1.8	chrII:5799318-5801658	-	7	0	0
K05F1.9	chrII:5799743-5803153	-	11	0	0
K05F1.10	chrII:5804717-5807475	-	14	0	0
K05F6.4	chrII:1541482-1545411	+	22	0	0
K05F6.10	chrII:1574557-1578115	-	12	0	0
K06A5.2	chrI:6466129-6469388	+	24	0	0
K06A5.3	chrI:6464850-6467515	+	20	1	0
K06H7.1	chrIII:8097327-8100638	+	17	1	0
K06H7.8	chrIII:8096736-8100216	-	17	1	0
K07E12.2	chrIII:6735335-6737747	+	11	0	0
K07H8.5	chrIV:8269071-8272472	+	17	0	0
K08A2.2	chrII:2989613-2994309	+	16	2	0
K08D9.6	chrV:3231398-3236987	-	29	2	0
K08D10.9	chrIV:4155634-4161789	+	28	0	0
K09C6.9	chrV:853464-857076	-	15	2	0
K09D9.11	chrV:3997124-4003465	-	25	0	0
K09E3.4	chrX:17117269-17120263	+	11	0	0
K09F6.3	chrII:2254306-2261167	+	27	0	0
K09F6.9	chrII:2280678-2284876	-	18	1	0
K09F6.10	chrII:2287286-2290827	-	23	0	0
K09H9.7	chrI:3150409-3154003	-	15	2	0
K09H11.4	chrV:5723079-5728545	-	19	1	0
K10C9.7	chrV:1065679-1069672	-	13	1	0
K10F12.6	chrIII:398730-401392	-	5	1	0
K10F12.7	chrIII:381900-384570	-	13	1	0
K11C4.1	chrV:6894999-6898496	+	17	3	0
K12B6.2	chrV:6279359-6284865	+	24	1	0
K12H6.4	chrII:2823413-2826269	-	12	0	0
K12H6.7	chrII:2834953-2838628	-	18	1	0
K12H6.9	chrII:2822414-2824946	+	8	0	0
M03E7.3	chrV:5613025-5616181	+	12	1	0
M04F3.3	chrI:4763241-4767205	-	15	2	0
R01H2.2	chrIII:7054578-7058496	+	23	1	0
R02C2.1	chrV:236750-240192	-	14	0	0
R02C2.6	chrV:238963-242362	-	16	0	0
R02E4.1	chrX:4103447-4106521	-	15	1	0
R03E9.2	chrX:6729997-6735315	-	24	0	0
R03H10.1	chrII:4178271-4183545	+	19	0	0
R03H10.6	chrII:4171294-4175875	-	22	0	0
R05C11.2	chrIV:2057878-2061111	-	16	0	0
R05D8.7	chrV:2761822-2765179	-	11	0	0
R05D8.9	chrV:2766271-2769503	-	12	0	0
R06A10.1	chrI:1082579-1088588	+	15	1	0
R06B10.1	chrIII:966654-974269	-	44	3	0
R07C3.13	chrII:926531-929859	-	11	2	0
R07C12.4	chrIV:4148572-4152251	+	27	0	0
R08C7.1	chrIV:4449876-4452019	+	10	2	0
R08C7.8	chrIV:4433086-4436541	-	14	0	0
R11E3.1	chrIV:4787735-4791981	+	18	1	0
R11G1.1	chrX:3657492-3666879	+	42	1	0
R12B2.3	chrIII:5803563-5806979	+	23	1	0
R13A1.3	chrIV:7202052-7205294	+	18	0	0
R13A5.10	chrIII:7582112-7585047	-	11	0	0
R13D7.2	chrV:7407899-7411253	+	15	0	0
R13H9.5	chrIV:5065686-5068969	-	9	1	0
R13H9.6	chrIV:5067364-5070652	-	10	0	0
R105.1	chrIV:4631697-4634505	+	13	1	0
R148.7	chrIII:3195561-3200361	-	18	1	0
R155.3	chrIII:1971182-1977514	-	36	3	0
R155.4	chrIII:1975315-1980462	+	25	2	0
R160.3	chrX:4365322-4368318	-	11	0	0
T02H6.3	chrII:689881-693456	+	24	2	0
T02H6.5	chrII:683234-689014	+	21	2	0
T02H6.7	chrII:680626-683320	+	18	0	0
T02H6.9	chrII:677025-679714	+	13	4	0
T03F1.11	chrI:3851835-3854239	+	10	2	0
T04A6.2	chrIII:7612862-7615627	+	13	0	0
T05A7.6	chrII:4668644-4673790	-	29	1	0
T05C3.2	chrV:5491747-5503010	+	60	0	0
T06A10.2	chrIV:16893739-16895961	+	9	1	0
T06C10.3	chrIV:7868704-7873034	+	25	0	0
T07E3.2	chrIII:6904896-6908012	+	13	1	0
T08B2.12	chrI:6231498-6234118	-	13	0	0
T08B6.4	chrIV:4903681-4908489	+	30	6	0
T08B6.5	chrIV:4887918-4890629	+	9	0	0
T08B6.9	chrIV:4888844-4894087	+	16	1	0
T08E11.1	chrII:1834504-1840292	+	31	3	0
T08H10.3	chrV:4469379-4473602	+	19	1	0
T09A12.1	chrIV:8242428-8246521	+	21	1	0
T09B4.7	chrI:6160054-6163665	-	25	1	0
T10B11.4	chrI:6937504-6941618	-	24	1	0
T10E9.3	chrI:6532072-6539191	+	29	1	0
T10E9.5	chrI:6521788-6525953	-	19	2	0
T10E9.6	chrI:6529158-6532054	-	7	0	0
T11F8.4	chrIV:5474127-5478568	-	23	1	0
T12A2.5	chrIII:6233630-6241336	-	51	0	0
T13C2.7	chrII:6777464-6781692	+	16	0	0
T13C5.3	chrX:6177241-6180140	+	21	0	0
T13C5.7	chrX:6178650-6181425	+	25	0	0
T15B12.2	chrIII:5300042-5303886	-	16	1	0
T16A1.2	chrII:2093304-2098671	+	26	1	0
T19C3.2	chrIII:614707-619447	-	15	0	0
T19D2.1	chrX:3929770-3937881	+	39	1	0
T19D7.7	chrX:676435-682419	-	25	3	0
T19D12.5	chrII:6634915-6638163	-	20	1	0
T19D12.9	chrII:6652341-6656384	-	21	0	0
T19H12.3	chrV:4883697-4886809	+	13	0	0
T19H12.6	chrV:4874923-4881319	-	27	0	0
T20B6.1	chrIII:2895711-2898802	+	17	0	0
T20B6.2	chrIII:2891433-2897183	+	35	0	0
T20D4.3	chrV:3416263-3422733	+	28	0	0
T20D4.9	chrV:3400631-3405161	+	18	0	0
T20D4.10	chrV:3398255-3401045	+	17	0	0
T20D4.11	chrV:3396693-3399389	+	18	0	0
T20D4.12	chrV:3395065-3397789	+	19	0	0
T20D4.15	chrV:3393478-3396688	-	16	0	0
T20H4.2	chrIII:7239390-7242948	+	11	1	0
T20H9.6	chrIII:2244016-2249551	+	35	4	0
T21D12.11	chrIV:267407-272099	+	23	1	0
T21E3.2	chrI:3928830-3931552	+	8	0	0
T21E12.5	chrI:4412227-4415221	-	10	0	0
T21G5.1	chrI:6872304-6876928	+	29	3	0
T22B2.1	chrX:3924081-3929492	+	26	0	0
T22B7.3	chrX:5645381-5650200	+	22	2	0
T22B7.7	chrX:5651870-5655925	-	20	1	0
T22D1.8	chrIV:6900326-6905624	-	27	2	0
T23B3.5	chrI:6705548-6708378	-	21	0	0
T24A6.7	chrV:3523274-3526307	+	13	0	0
T24C12.4	chrX:2204050-2207063	-	17	1	0
T25D3.3	chrII:150203-154918	+	18	1	0
T26C11.3	chrX:1834445-1841024	-	21	0	0
T27A3.5	chrI:6100263-6103681	-	24	3	0
T28A11.3	chrV:3273333-3276110	+	20	0	0
T28A11.6	chrV:3260407-3263299	+	19	0	0
T28A11.16	chrV:3258520-3261215	-	13	0	0
T28A11.19	chrV:3268688-3271510	-	14	0	0
T28A11.20	chrV:3271395-3275256	-	22	0	0
T28C12.2	chrV:6327197-6330985	+	31	2	0
T28D9.9	chrII:6484071-6486967	-	20	0	0
T28F2.1	chrI:3637648-3641391	+	16	1	0
T28F12.1	chrV:4509977-4517342	+	26	2	0
T28H11.7	chrIV:5015281-5018273	-	24	4	0
W01B11.1	chrI:3297606-3300490	+	11	0	0
W03A5.1	chrIII:5406086-5413177	+	25	1	0
W03B1.9	chrIV:4352618-4358979	-	42	5	0
W03D2.6	chrIV:4057300-4060243	-	19	0	0
W03D8.1	chrI:2788770-2792331	-	19	0	0
W03D8.3	chrI:2820843-2824300	-	15	0	0
W03D8.5	chrI:2814461-2817646	+	5	0	0
W03D8.7	chrI:2794371-2797238	+	12	0	0
W03D8.10	chrI:2784332-2787514	+	24	0	0
W03F9.3	chrV:132450-136993	-	14	1	0
W03F11.4	chrI:2235608-2243167	-	46	1	0
W03G1.2	chrIV:522654-526479	+	10	1	0
W03G1.5	chrIV:504982-508600	-	10	1	0
W03G1.8	chrIV:527379-530583	-	4	0	0
W03G9.5	chrI:4968007-4972245	-	20	0	0
W04C9.5	chrI:462642-469131	-	38	7	0
W04C9.6	chrI:484126-489990	-	22	4	0
W04H10.1	chrII:607071-609332	+	7	2	0
W05F2.7	chrI:3350463-3359433	+	41	4	0
W08F4.10	chrII:590578-593210	-	7	0	0
W08F4.12	chrII:583080-586403	-	13	0	0
W09C3.1	chrI:4715623-4719575	+	17	1	0
W09C3.2	chrI:4709428-4713446	+	18	1	0
W09C3.7	chrI:4714320-4717485	-	18	3	0
W09C3.8	chrI:4716059-4719441	-	15	1	0
W10C4.1	chrIII:201279-209092	-	25	5	0
Y4C6A.1	chrIV:5456767-5460735	+	17	3	0
Y4C6A.4	chrIV:5451013-5453641	+	11	2	0
Y5H2B.1	chrV:2205180-2210209	+	22	1	0
Y5H2B.3	chrV:2186285-2189025	+	9	0	0
Y8A9A.2	chrII:3793623-3800608	+	28	0	0
Y9C9A.13	chrIV:4966097-4971540	-	29	1	0
Y9C12A.1	chrX:681129-684780	-	19	1	0
Y17G9A.3	chrIV:4856891-4860673	-	15	0	0
Y18H1A.1	chrI:686286-691267	+	19	3	0
Y18H1A.9	chrI:748228-759010	-	29	5	0
Y19D10B.6	chrV:2318525-2323052	-	29	0	0
Y22D7AR.7	chrIII:1683630-1690099	-	38	1	0
Y22D7AR.12	chrIII:1716527-1724605	-	30	3	0
Y22D7AR.14	chrIII:1688144-1693770	-	22	0	0
Y23H5B.1	chrI:2551034-2555424	+	14	0	0
Y23H5B.2	chrI:2547296-2550543	+	9	0	0
Y27F2A.6	chrII:3180479-3184676	-	18	1	0
Y34B4A.5	chrX:5255213-5258390	+	9	1	0
Y34F4.3	chrIII:1015680-1018136	-	8	0	0
Y37E11AL.1	chrIV:3707515-3715518	+	27	2	0
Y37E11AL.4	chrIV:3661636-3664410	+	26	6	0
Y37F4.1	chrI:10857547-10860798	+	6	0	0
Y38C1AA.7	chrIV:156967-159831	+	12	2	0
Y38C1AA.9	chrIV:156073-159897	-	16	2	0
Y38C1BA.1	chrIV:1802026-1805982	-	17	3	0
Y38F2AR.10	chrIV:2396243-2401420	-	10	1	0
Y39A3A.3	chrIII:2066640-2070350	-	20	1	0
Y39A3A.4	chrIII:2073009-2078520	-	9	0	0
Y39A3B.1	chrIII:2004029-2009196	+	16	0	0
Y39F10A.3	chrII:781835-785001	-	16	1	0
Y39F10C.1	chrII:673603-677023	+	11	0	0
Y39G10AR.15	chrI:2323824-2329329	-	25	1	0
Y39G10AR.16	chrI:2330895-2334635	-	16	1	0
Y40B10A.4	chrV:2038193-2044359	-	26	3	0
Y41D4A.3	chrIV:1751861-1755767	+	16	1	0
Y42G9A.2	chrIII:6146180-6149050	+	8	0	0
Y42H9AR.2	chrIV:8097874-8101424	+	18	0	0
Y46D2A.1	chrII:3322021-3326431	+	13	1	0
Y46H3C.6	chrV:1697889-1703617	-	14	1	0
Y46H3D.1	chrV:1640511-1643118	+	14	0	0
Y47D7A.6	chrV:4417738-4420225	-	10	0	0
Y47D7A.7	chrV:4419454-4421867	-	7	0	0
Y47D7A.11	chrV:4427769-4430302	-	14	0	0
Y47D7A.13	chrV:4434882-4437927	-	15	0	0
Y47D7A.15	chrV:4431686-4435187	-	14	0	0
Y47D9A.3	chrI:4273888-4276947	+	12	1	0
Y47D9A.4	chrI:4273896-4276814	-	12	1	0
Y47G6A.13	chrI:3439370-3444188	-	56	4	0
Y47G6A.15	chrI:3472962-3478311	-	14	1	0
Y47G6A.26	chrI:3618890-3621697	-	5	1	0
Y47G7B.2	chrII:2705921-2709982	-	17	1	0
Y48D7A.1	chrX:3007499-3010175	+	8	0	0
Y48G1BM.6	chrI:231574-240252	-	26	2	0
Y48G1C.5	chrI:55316-66021	-	39	4	0
Y48G8AL.12	chrI:1218494-1220982	-	2	1	0
Y48G9A.6	chrIII:2115842-2119091	+	8	1	0
Y48G9A.7	chrIII:2109800-2112400	+	12	0	0
Y49F6B.8	chrII:3479473-3483685	-	18	1	0
Y50C1A.2	chrI:412911-420660	-	43	2	0
Y51H7C.8	chrII:1399810-1402105	+	14	4	0
Y51H7C.9	chrII:1409184-1413472	-	16	4	0
Y52D5A.1	chrIV:5465393-5469134	+	7	2	0
Y52D5A.2	chrIV:5462501-5466448	-	14	1	0
Y52E8A.3	chrII:4305262-4309028	-	10	0	0
Y53G8AL.1	chrIII:3231102-3241297	+	29	2	0
Y53G8B.3	chrIII:3105668-3113828	-	27	3	0
Y54E10A.13	chrI:3199540-3205229	-	14	0	0
Y54E10BL.3	chrI:3001527-3005941	+	9	0	0
Y54F10BM.3	chrIII:2275279-2289992	+	55	7	0
Y54F10BM.6	chrIII:2261249-2264139	+	14	0	0
Y54G2A.13	chrIV:2814507-2821641	-	37	2	0
Y54G2A.15	chrIV:2843285-2845959	-	8	0	0
Y55B1AR.4	chrIII:604007-607512	-	16	2	0
Y55F3AM.11	chrIV:1038669-1043008	-	17	0	0
Y55F3AM.14	chrIV:1058845-1065187	-	27	2	0
Y55H10A.2	chrIV:3361553-3366079	+	23	0	0
Y57G7A.5	chrII:1273207-1277535	-	17	2	0
Y57G7A.6	chrII:1281974-1287585	-	22	2	0
Y59E9AL.3	chrIV:5216832-5220165	+	14	2	0
Y59E9AL.5	chrIV:5221284-5224133	-	8	0	0
Y59E9AL.6	chrIV:5224896-5227769	-	15	2	0
Y59H11AM.4	chrIV:8569193-8571981	-	13	2	0
Y61A9LA.5	chrV:4554055-4557114	+	13	2	0
Y67D8B.5	chrIV:3200358-3203861	+	11	1	0
Y67D8C.7	chrIV:3065568-3068934	-	10	1	0
Y69A2AR.8	chrIV:2590395-2596786	+	28	2	0
Y69A2AR.14	chrIV:2549872-2557106	+	28	3	0
Y69A2AR.23	chrIV:2549953-2553651	-	14	2	0
Y69A2AR.31	chrIV:2650384-2666005	-	67	4	0
Y69F12A.1	chrIII:7454740-7458544	+	17	0	0
Y71F9AL.2	chrI:2913176-2918806	+	20	2	0
Y71F9AL.4	chrI:2901596-2907751	+	24	2	0
Y71F9AL.7	chrI:2885800-2889434	+	20	0	0
Y71F9B.15	chrI:2780850-2786276	-	29	2	0
Y71G12A.4	chrI:1885205-1896863	-	42	0	0
Y71G12B.2	chrI:1814150-1818509	+	16	1	0
Y71G12B.3	chrI:1810955-1813584	+	19	1	0
Y71G12B.17	chrI:1665501-1669774	+	17	1	0
Y71G12B.22	chrI:1663400-1669382	-	24	2	0
Y71G12B.27	chrI:1797435-1800695	-	11	1	0
Y71H2AL.2	chrIII:2684791-2689020	+	11	0	0
Y71H2AM.10	chrIII:2707737-2718277	-	48	8	0
Y73B3A.13	chrX:129022-132689	+	7	1	0
Y73B3B.1	chrX:209108-213241	-	18	0	0
Y73B6BL.12	chrIV:6317047-6319457	-	13	0	0
Y73C8C.3	chrV:3113303-3118128	+	18	0	0
Y73C8C.8	chrV:3110183-3115886	-	26	0	0
Y74C9A.1	chrI:41733-44677	+	15	0	0
Y74C10AR.2	chrI:2481203-2483728	+	4	0	0
Y75B7B.1	chrV:1268911-1272972	+	16	2	0
Y76B12C.9	chrIV:2034982-2037986	-	15	1	0
Y81B9A.2	chrX:9182163-9190717	+	17	1	0
Y82E9BL.5	chrIII:1346315-1349128	-	13	1	0
Y82E9BL.6	chrIII:1344978-1347794	-	14	1	0
Y82E9BR.1	chrIII:1456536-1466732	+	38	5	0
Y92H12BR.4	chrI:1427227-1435695	-	34	2	0
Y95B8A.4	chrI:905465-911189	+	18	6	0
Y108F1.5	chrX:270408-276012	-	13	1	0
Y110A2AL.3	chrII:2865074-2867779	+	13	1	0
Y110A2AL.9	chrII:2865971-2868655	-	13	1	0
Y119C1B.1	chrI:4552150-4555203	+	17	1	0
ZC21.8	chrIII:8518921-8521978	-	15	1	0
ZC155.2	chrIII:5217305-5220367	+	14	0	0
ZC190.7	chrV:8686195-8688830	-	15	0	0
ZC190.8	chrV:8686957-8690435	-	13	0	0
ZC196.1	chrV:8740804-8745045	+	20	0	0
ZC196.2	chrV:8737437-8742259	+	19	0	0
ZC317.6	chrV:5465822-5470609	-	22	2	0
ZC395.4	chrIII:5268261-5271037	+	16	2	0
ZC477.2	chrIV:7106221-7110053	+	12	0	0
ZC477.10	chrIV:7103169-7107733	+	20	1	0
ZC513.3	chrV:8045044-8049652	+	12	1	0
ZC581.2	chrI:6653711-6658775	+	21	0	0
ZC581.7	chrI:6660448-6664314	-	18	2	0
ZK84.1	chrII:6018653-6023349	+	50	0	0
ZK84.2	chrII:6012374-6015838	+	10	0	0
ZK84.5	chrII:6016256-6018524	-	8	0	0
ZK105.3	chrV:7695142-7700760	+	33	3	0
ZK177.2	chrII:5517217-5520200	+	14	0	0
ZK177.9	chrII:5517157-5519743	-	12	0	0
ZK353.3	chrIII:8393985-8396973	+	14	0	0
ZK353.4	chrIII:8388460-8391639	-	14	0	0
ZK354.3	chrIV:5308156-5311445	+	12	1	0
ZK354.6	chrIV:5295972-5299487	-	9	0	0
ZK354.7	chrIV:5302141-5305100	-	24	2	0
ZK354.8	chrIV:5303988-5308135	-	23	1	0
ZK430.5	chrII:4403864-4416686	+	48	0	0
ZK484.6	chrI:6090075-6092895	-	10	1	0
ZK484.7	chrI:6095055-6098589	-	18	3	0
ZK546.3	chrII:4937899-4940282	+	9	0	0
ZK546.4	chrII:4936056-4938602	+	15	0	0
ZK546.7	chrII:4928873-4932114	+	8	1	0
ZK563.2	chrX:3366959-3373217	+	25	0	0
ZK616.8	chrIV:5411034-5414206	-	14	0	0
ZK622.1	chrII:5291817-5295628	+	12	0	0
ZK686.5	chrIII:7766478-7769454	-	16	1	0
ZK783.3	chrIII:7647152-7650071	-	8	0	0
ZK973.4	chrI:4361415-4364074	+	9	0	0
ZK1248.5	chrII:5808579-5811750	+	24	1	0
ZK1290.11	chrII:7560925-7563594	-	18	0	0
K10F12.8	chrIII:383771-386827	-	16	1	0
C33E10.3	chrX:17282339-17285449	+	14	0	0
F29C4.3	chrIV:113521-118340	+	22	1	0
F41B5.1	chrV:2253537-2256227	+	17	0	0
F53A3.5	chrIII:1932447-1936195	+	5	0	0
C26D10.7	chrII:8332094-8336503	+	30	0	0
C53D6.10	chrIV:9033588-9036206	-	13	0	0
F36A2.14	chrI:8824432-8827623	-	15	1	0
Y60A3A.24	chrV:19978987-19983882	-	18	1	0
F47H4.12	chrV:17359541-17369294	+	42	3	0
C55C3.7	chrIV:5678847-5684639	-	23	0	0
Y59E9AL.2	chrIV:5224891-5228230	+	17	2	0
ZC404.2	chrV:6785975-6788430	+	12	0	0
Y41E3.18	chrIV:15061929-15067748	-	22	0	0
F37C12.18	chrIII:7194094-7197424	-	20	0	0
K06A4.8	chrV:9480181-9483182	+	10	0	0
T04B2.8	chrIV:10050581-10053185	-	14	0	0
Y57A10C.11	chrII:12414036-12416905	-	15	0	0
C54F6.15	chrV:7522032-7524364	-	13	0	0
T28B8.6	chrI:8148349-8151372	+	14	1	0
Y7A5A.11	chrX:15809967-15819541	+	39	0	0
Y53C12A.8	chrII:9698279-9702432	-	17	1	0
C30G7.3	chrV:14942133-14947668	-	29	4	0
F09C6.13	chrV:16883075-16885403	+	10	0	0
K10G4.10	chrV:17271524-17275017	+	28	2	0
T13F3.8	chrV:16269569-16272567	+	7	0	0
Y6G8.6	chrV:17616473-17618921	-	1	0	0
Y68A4A.13	chrV:17207210-17210142	-	8	0	0
C47E8.10	chrV:14667897-14670743	-	7	0	0
Y102A5C.35	chrV:16924985-16928125	-	14	0	0
T16G12.10	chrIII:10055553-10058133	-	9	0	0
C07A9.13	chrIII:9679698-9683269	-	18	0	0
T03F6.8	chrIII:13361299-13366765	-	30	0	0
F16C3.4	chrI:10156951-10160377	+	14	2	0
F26D10.13	chrIV:17264297-17266814	-	18	0	0
F56G4.7	chrI:11361090-11364900	-	7	2	0
Y87G2A.19	chrI:13506814-13512026	+	15	0	0
Y87G2A.20	chrI:13528706-13533444	-	13	2	0
F35E2.10	chrI:11719902-11724936	-	26	0	0
Y37F4.8	chrI:10867697-10870530	-	14	0	0
T23B7.2	chrII:4841380-4844211	-	16	0	0
K04C2.8	chrIII:6868336-6871125	+	12	1	0
F41G3.21	chrII:6752352-6754950	-	14	1	0
C01G12.13	chrII:14574957-14578075	+	10	1	0
Y71G12B.32	chrI:1813909-1818061	-	14	2	0
ZC239.20	chrII:3206020-3208541	-	17	0	0
ZC239.21	chrII:3204939-3207388	+	16	0	0
F11G11.14	chrII:4861713-4865741	+	21	0	0
C27D6.11	chrII:5159716-5163130	-	16	2	0
C25H3.16	chrII:5664291-5666850	+	14	0	0
ZK1248.20	chrII:5814646-5817306	+	11	0	0
F02A9.7	chrIII:9074955-9077639	-	13	0	0
F54D12.10	chrII:1377628-1380359	-	9	0	0
W10C8.6	chrI:2858599-2861847	-	6	1	0
Y18H1A.15	chrI:731068-738552	-	30	9	0
Y20F4.8	chrI:2049140-2052177	-	16	1	0
C02F5.14	chrIII:8234523-8237529	-	16	0	0
ZK688.10	chrIII:7895757-7898979	-	19	1	0
ZK783.6	chrIII:7646788-7650005	+	9	0	0
Y18H1A.14	chrI:667615-676413	-	17	0	0
W09G12.10	chrIV:1219333-1223206	-	5	0	0
F56D6.12	chrIV:3906138-3908509	+	15	1	0
F56D6.13	chrIV:3907396-3909799	+	15	2	0
F56D6.14	chrIV:3915705-3918045	+	10	0	0
Y54G2A.44	chrIV:2799902-2803240	+	15	1	0
Y54G2A.48	chrIV:2831577-2834674	-	8	0	0
Y54G2A.40	chrIV:2844476-2851282	+	23	0	0
C55C3.8	chrIV:5689030-5694729	+	23	1	0
K10C9.9	chrV:1054602-1057773	-	15	1	0
B0238.15	chrV:5238189-5240451	+	14	2	0
F41E6.15	chrV:8602084-8604825	-	15	2	0
C15B12.9	chrX:6466799-6469803	+	10	1	0
Y61A9LA.12	chrV:4551872-4554498	+	10	1	0
M01A12.4	chrI:5641267-5644057	+	19	0	0
F54H12.7	chrIII:7967336-7970286	+	16	1	0
C29E4.14	chrIII:7918084-7921086	+	14	0	0
B0205.13	chrI:10727751-10730795	-	6	0	0
B0205.14	chrI:10724918-10727351	+	13	1	0
T13F3.9	chrV:16266728-16270150	-	14	0	0
C01G10.17	chrV:15088757-15091119	+	12	0	0
ZK622.5	chrII:5287443-5290326	+	8	2	0
B0280.17	chrIII:7135022-7138127	-	20	2	0
T08G11.2	chrI:8919329-8922516	-	21	1	0
Y57G11C.52	chrIV:14852003-14854443	+	13	1	0
F10G7.12	chrII:4687799-4690498	+	17	1	0
F49H12.7	chrX:2063038-2066567	+	10	1	0
ZK688.12	chrIII:7912766-7915600	-	9	0	0
C53C11.5	chrX:17332057-17335972	+	19	0	0
T02B11.9	chrV:874292-877225	+	17	0	0
T26H5.10	chrV:15443332-15445808	-	14	0	0
Y53C10A.15	chrI:11971179-11973797	-	14	1	0
Y37E3.19	chrI:2107402-2110896	-	10	2	0
K12C11.5	chrI:1330698-1334074	+	10	0	0
F38A1.15	chrIV:1241332-1245402	-	13	2	0
H38K22.6	chrIII:4318416-4321321	+	5	0	0
H38K22.7	chrIII:4319748-4322867	+	8	0	0
F20G2.7	chrV:13756090-13759945	+	18	1	0
T24H7.6	chrII:6246717-6248855	+	11	0	0
T26H2.10	chrV:19221853-19225074	+	15	0	0
Y41E3.19	chrIV:15054161-15057876	+	23	0	0
K08E4.7	chrIV:12073817-12076949	+	8	0	0
ZC15.10	chrV:20308736-20311643	+	6	1	0
F46F11.12	chrI:5611663-5613817	-	17	0	0
F25H2.14	chrI:10567187-10569412	+	4	0	0
K07F5.17	chrIV:9840383-9842992	+	9	1	0
T23F6.7	chrIV:12732262-12734895	+	5	0	0
B0284.5	chrIII:4371179-4375323	+	14	0	0
F54H12.8	chrIII:7966601-7971221	-	26	1	0
F54F7.9	chrX:11847856-11850695	-	5	0	0
F33E2.8	chrI:12581786-12585119	+	11	0	0
ZC250.5	chrV:5803767-5807570	+	21	2	0
F14D7.12	chrV:14298019-14300558	+	11	0	0
M01B2.13	chrV:15264653-15267786	-	12	0	0
D1086.17	chrV:14065856-14071214	+	21	1	0
Y17D7C.3	chrV:18720589-18725771	-	10	1	0
F17C11.15	chrV:10964698-10966915	+	12	0	0
D1086.18	chrV:14084194-14087190	+	13	0	0
C25F9.12	chrV:19402188-19404949	-	3	0	0
Y43F8B.15	chrV:19460818-19464102	-	7	0	0
Y37H2A.14	chrV:18141738-18144721	+	23	0	0
F08A8.8	chrI:12954012-12957216	-	11	2	0
F34D10.9	chrIII:3726683-3731570	-	25	2	0
D1081.10	chrI:8469922-8473852	-	18	0	0
D1081.11	chrI:8472556-8475481	-	11	2	0
ZK39.10	chrI:11158034-11162574	+	22	0	0
Y69H2.15	chrV:18623209-18628852	-	17	0	0
Y70C5A.3	chrV:16618348-16622908	-	23	0	0
F20E11.17	chrV:17468754-17471251	-	9	0	0
F55F10.3	chrIV:4357953-4360652	+	13	1	0
C45G9.15	chrIII:5050099-5054010	-	15	0	0
Y37H2A.16	chrV:18113402-18123594	+	30	1	0
R02D5.8	chrV:14518355-14521370	-	20	2	0
C25D7.16	chrV:15054289-15056744	+	14	0	0
ZC412.10	chrV:14876054-14878819	-	7	0	0
C45B11.7	chrV:11048362-11053113	+	22	1	0
C14A6.13	chrV:18159653-18163339	-	7	2	0
Y6G8.9	chrV:17597978-17600872	+	18	0	0
F55B12.10	chrV:13837769-13840281	+	15	0	0
Y71A12B.19	chrI:13972617-13975412	-	14	0	0
K06B4.15	chrV:15668432-15671852	+	8	0	0
T27F6.10	chrI:12474620-12477934	-	18	0	0
T27C10.8	chrI:10881527-10884190	+	22	0	0
F40G9.15	chrIII:179561-182981	+	15	0	0
Y52B11A.12	chrI:11011011-11014739	+	10	0	0
F21C3.7	chrI:7278802-7281609	-	14	2	0
C26C6.10	chrI:7512918-7515726	-	16	0	0
Y18D10A.27	chrI:12908304-12911436	-	17	1	0
F15D3.9	chrI:11555986-11558645	+	10	0	0
F53F4.18	chrV:13588155-13590747	+	12	1	0
C15H11.13	chrV:14393036-14395749	+	10	1	0
F14H8.8	chrV:15027488-15030128	+	10	1	0
C49G7.12	chrV:4036821-4039934	+	9	0	0
F57E7.4	chrV:16480336-16483019	-	15	0	0
K10G4.13	chrV:17294413-17299359	-	26	0	0
Y46G5A.43	chrII:12742546-12746256	-	22	3	0
ZK228.12	chrV:18464506-18467716	+	8	2	0
Y51A2D.23	chrV:18529392-18531878	-	5	1	0
K02E2.9	chrV:20362734-20365677	-	14	0	0
F58B4.7	chrV:10922986-10925336	-	10	2	0
C04F12.12	chrI:9694622-9697212	-	19	0	0
C08E8.10	chrV:18339120-18341907	-	5	0	0
C45B11.8	chrV:11038773-11041371	+	12	0	0
Y105C5A.508	chrIV:15581935-15586051	+	15	0	0
T07C12.15	chrV:9946325-9950885	-	9	0	0
D1081.12	chrI:8474082-8476732	-	10	2	0
F49B2.7	chrI:14303070-14307134	+	19	3	0
K08H2.10	chrX:13257252-13260898	+	13	0	0
F54C9.14	chrII:8560428-8563718	+	12	0	0
F59B2.15	chrIII:9002119-9004636	-	8	0	0
C49C3.20	chrIV:17316155-17318501	-	4	0	0
C45B11.9	chrV:11038328-11040650	+	11	0	0
Y26G10.6	chrV:17697959-17700374	+	11	1	0
Y116F11B.17	chrV:19820568-19824191	-	14	0	0
K10D2.8	chrIII:5186726-5190175	+	20	1	0
F40G9.18	chrIII:167331-171556	-	18	1	0
Y51H4A.935	chrIV:16506598-16509207	-	7	0	0
F36H2.6	chrI:9248644-9251828	+	17	0	0
M05B5.7	chrI:7175495-7178520	-	15	2	0
F38B2.6	chrX:11280622-11283236	-	13	2	0
K07E3.9	chrX:8106094-8109124	+	13	1	0
Y60A9A.3	chrX:14373868-14376499	+	16	0	0
ZK1098.12	chrIII:9543187-9545868	+	8	0	0
B0462.5	chrV:18322215-18325327	-	7	0	0
F59A3.13	chrI:5514102-5517380	+	14	0	0
B0025.5	chrI:6024151-6026955	-	15	1	0
F26B1.8	chrI:6327536-6330183	+	18	0	0
D2062.13	chrII:2610573-2614030	+	15	0	0
F19B10.13	chrII:3660258-3662986	+	12	0	0
T25E12.16	chrV:16733290-16735788	-	13	2	0
C18D11.10	chrIII:11805784-11808464	+	9	0	0
C29E4.17	chrIII:7920507-7923018	+	10	0	0
Y39A1A.27	chrIII:10637033-10639701	+	8	2	0
Y46E12A.5	chrIII:1757772-1760639	-	7	0	0
C52E4.12	chrV:11994180-11996556	+	11	1	0
T16G1.13	chrV:12947939-12950248	+	19	1	0
R02D5.10	chrV:14480230-14482836	+	21	0	0
C25F9.16	chrV:19432387-19434753	+	7	0	0
Y43F8B.23	chrV:19465854-19469657	-	14	0	0
ZK616.61	chrIV:5403659-5407375	+	16	2	0
C01B10.44	chrIV:6621690-6624493	+	11	0	0
Y75B8A.44	chrIII:12192490-12196914	+	14	0	0
Y66A7A.9	chrIII:11611272-11614471	-	14	4	0
K01A6.8	chrIV:11737031-11739369	-	8	0	0
F53A2.11	chrIII:13319265-13323892	-	15	0	0
C05B5.12	chrIII:9985379-9987728	+	10	2	0
T05B4.14	chrV:4108668-4111970	-	11	1	0
F22F7.8	chrV:2120947-2123703	-	8	0	0
ZK856.18	chrV:10184727-10187989	-	13	1	0
K08D12.8	chrIV:1724140-1727917	+	15	1	0
Y37E11AL.12	chrIV:3701290-3703944	-	3	0	0
ZC155.8	chrIII:5209220-5211518	+	5	0	0
R144.15	chrIII:5031410-5033708	-	12	0	0
C45E1.5	chrI:3109648-3112672	-	12	0	0
C16C8.20	chrII:3444957-3448020	+	9	0	0
T13F3.10	chrV:16272827-16275232	+	13	0	0
F14E5.8	chrII:8418758-8422056	+	13	0	0
F57G4.11	chrV:17623127-17627598	+	22	1	0
ZC581.10	chrI:6642736-6645415	-	11	0	0
F09B12.7	chrX:15093663-15096949	-	17	0	0
ZC404.16	chrV:6772312-6775165	-	9	0	0
Y71A12B.23	chrI:13927959-13930746	-	12	2	0
ZK546.19	chrII:4939771-4942318	+	11	0	0
T18D3.10	chrX:12467581-12469742	-	12	2	0
Y51A2D.25	chrV:18525064-18527207	-	8	1	0
Y111B2A.32	chrIII:12549806-12551889	-	4	1	0
Y51A2D.31	chrV:18526474-18528590	-	6	0	0
T18D3.13	chrX:12467812-12469949	-	14	3	0
C44B7.20	chrII:6884239-6886388	+	15	0	0
T18D3.14	chrX:12465581-12467936	+	11	0	0

## Sheet: AWK107.g3vsWT_down
#gene	location	strand	5'-CANNTG-3'	5'-CACGTG-3'	5'-GTCACGTGAC-3'
C09F9.2	chrII:14703516-14712600	+	55	1	0
C27B7.9	chrIV:8915389-8918128	-	7	0	0
F13D12.3	chrII:11718507-11722315	+	23	0	0
F23H12.5	chrV:12356647-12363691	+	40	3	0
F37H8.5	chrII:11186206-11189440	+	15	0	0
F41E7.1	chrX:10277599-10282845	+	32	1	0
F41E7.6	chrX:10307041-10312466	-	26	0	0
F46F2.3	chrX:15259583-15262290	-	10	0	0
F46F2.5	chrX:15260727-15267981	+	27	0	0
F54B11.10	chrX:13580202-13582755	+	13	0	0
F54E4.2	chrX:14625585-14630916	-	20	0	0
H13N06.2	chrX:15486120-15491907	+	32	3	0
H25K10.1	chrIV:16200395-16205313	+	31	1	0
M03B6.3	chrX:13860761-13866292	-	28	0	0
R07E3.6	chrX:10315722-10321854	+	43	0	0
T04C12.1	chrV:11058649-11061264	-	12	0	0
T05B9.2	chrII:11255094-11258509	+	11	0	0
T19C4.1	chrV:11147707-11151319	+	23	1	0
T23F1.5	chrV:15459410-15466425	-	42	1	0
Y17D7B.2	chrV:18785806-18789617	+	4	0	0
Y38E10A.14	chrII:12623189-12626506	-	7	1	0
Y39A1A.9	chrIII:10630078-10635501	-	20	0	0
Y45F10C.2	chrIV:13662115-13664670	-	20	0	0
Y45F10C.4	chrIV:13663399-13666191	-	11	1	0
Y48E1B.8	chrII:13583727-13589038	+	11	0	0
Y51H4A.2	chrIV:16493428-16496510	-	4	0	0
Y51H4A.8	chrIV:16575098-16580546	-	14	0	0
Y53H1B.2	chrI:11292661-11296182	-	12	2	0
ZC84.7	chrIII:9184077-9192983	+	39	0	0
ZC168.2	chrIV:10726572-10729003	+	8	0	0
ZK228.3	chrV:18458236-18463231	-	13	0	0
ZK262.8	chrV:18436381-18440195	+	14	1	0
ZK262.9	chrV:18438578-18441340	+	14	1	0
ZK512.1	chrIII:9113082-9117270	+	20	0	0
B0416.2	chrX:9297171-9300131	+	11	1	0
C02F12.5	chrX:3670373-3674058	-	18	0	0
C06G1.2	chrX:16619814-16622739	+	10	0	0
C07G1.7	chrIV:8210906-8213828	-	17	1	0
C16D9.5	chrV:8243632-8247254	-	17	0	0
C18B2.2	chrX:3621522-3628359	+	24	2	0
C26B9.7	chrX:5340336-5342831	+	9	0	0
C35B1.7	chrIV:4107065-4110470	+	13	0	0
C52B9.10	chrX:4271914-4274750	+	23	1	0
C53A3.1	chrV:5758224-5762232	-	21	1	0
F02E11.4	chrII:3276256-3279305	-	8	2	0
F09E10.1	chrX:1500880-1503219	+	3	0	0
F15E6.3	chrIV:4292877-4295685	+	14	0	0
F15E6.4	chrIV:4289462-4292109	+	11	0	0
F22F4.5	chrX:5991902-5994835	-	16	0	0
F22H10.6	chrX:16689366-16692860	-	13	0	0
F41C3.1	chrII:4750388-4752942	+	27	0	0
F48C1.9	chrI:5332247-5334781	-	8	0	0
F56A4.3	chrV:2451414-2456147	+	23	0	0
K09C4.5	chrX:3280611-3285723	+	21	0	0
K09C4.6	chrX:3272757-3275613	+	9	0	0
M02D8.6	chrX:8731274-8733911	-	8	1	0
M03F4.6	chrX:4964409-4971359	-	30	2	0
M03F8.5	chrV:5933662-5938791	-	28	0	0
M60.7	chrX:8258486-8263175	-	28	1	0
R03H10.2	chrII:4153772-4167367	+	44	1	0
T03G6.1	chrX:2606228-2609989	+	13	2	0
T07D1.3	chrX:2442785-2445404	-	7	0	0
T09D3.3	chrV:5346619-5351571	-	20	1	0
T13A10.2	chrIV:6251300-6253785	+	11	1	0
T24C4.4	chrIII:872622-875531	-	19	1	0
W03F8.2	chrIV:5188444-5192546	+	14	0	0
W09G12.7	chrIV:1227080-1230795	+	6	0	0
Y22D7AR.10	chrIII:1701710-1704436	-	9	0	0
Y54G2A.36	chrIV:2895694-2901648	+	26	0	0
Y71H2B.4	chrIII:2616939-2619381	+	12	0	0
Y73E7A.8	chrI:1632740-1644655	+	27	4	0
ZC123.1	chrI:835996-841747	+	30	2	0
ZC416.2	chrIV:3631617-3635468	+	6	0	0
F42A10.9	chrIII:6162645-6171165	+	42	3	0
C47G2.6	chrII:11291997-11294579	+	13	1	0
C17F4.11	chrII:3235471-3238179	+	11	0	0
C46G7.5	chrIV:6010352-6013645	-	9	0	0
Y43C5A.7	chrIV:10275264-10278006	+	13	0	0
Y116A8C.48	chrIV:17135348-17142989	+	22	0	0
Y38H8A.8	chrIV:13456976-13460841	-	13	0	0
Y47G6A.33	chrI:3562064-3565066	+	16	1	0
C05G5.7	chrX:14743670-14745780	-	7	0	0
F15H9.7	chrI:12158100-12162091	+	12	1	0
F23D12.11	chrX:14423873-14426749	-	14	0	0
ZC513.14	chrV:8035324-8038060	-	6	0	0
Y24D9A.11	chrIV:4387808-4389957	+	7	0	0
F31C3.14	chrI:15067668-15070355	-	9	0	0
F59D8.3	chrX:3561816-3563991	+	9	0	0
T27A10.8	chrX:3570379-3572566	+	9	0	0
F31C3.15	chrI:15063050-15065383	-	8	0	0
F31C3.16	chrI:15060861-15063159	-	7	0	0
C01F1.8	chrII:4295342-4297596	-	13	3	0

## Sheet: AWK107.g3vsWT_up
#gene	location	strand	5'-CANNTG-3'	5'-CACGTG-3'	5'-GTCACGTGAC-3'
R07B1.8	chrX:9870808-9874625	-	18	0	0
F26F4.2	chrIII:4909228-4911948	+	15	0	0
AH6.3	chrII:9517096-9520210	+	13	0	0
B0035.13	chrIV:11304721-11308720	-	20	0	0
B0285.6	chrIII:4350246-4355888	+	36	1	0
B0379.2	chrI:10070923-10073830	-	19	1	0
B0393.4	chrIII:4759742-4765609	-	28	2	0
BE10.1	chrIII:12787679-12791477	-	17	0	0
C01G6.2	chrII:9265336-9268303	+	11	2	0
C01G10.1	chrV:15097747-15104804	+	35	2	0
C01G10.4	chrV:15087755-15090021	+	10	0	0
C01G10.5	chrV:15089102-15091499	-	13	0	0
C01G10.14	chrV:15105376-15107927	-	23	0	0
C01G10.15	chrV:15086951-15089296	-	6	0	0
C01G10.16	chrV:15090966-15094338	+	12	1	0
C01G12.9	chrII:14577019-14580098	+	19	1	0
C03C10.2	chrIII:4089077-4093296	+	19	1	0
C03C11.1	chrI:10012731-10015497	+	13	1	0
C04F12.6	chrI:9692701-9695781	-	19	0	0
C04F12.7	chrI:9695708-9698762	-	23	0	0
C04G2.2	chrIV:10088734-10092379	+	17	2	0
C04G2.5	chrIV:10094200-10097225	-	7	1	0
C04G2.9	chrIV:10110891-10114231	+	13	1	0
C05B5.2	chrIII:9999819-10002516	-	15	0	0
C05C9.3	chrX:11142971-11154820	-	54	1	0
C05C12.1	chrIV:11251985-11255720	+	19	0	0
C05C12.5	chrIV:11260331-11263170	-	14	1	0
C05E7.2	chrX:12938697-12942711	-	15	0	0
C06A1.3	chrII:10570263-10574070	+	11	0	0
C06C6.6	chrV:15986754-15991607	+	20	1	0
C06C6.7	chrV:15990206-15995607	+	29	1	0
C06C6.8	chrV:15995136-15997768	+	9	0	0
C07A4.3	chrX:10172985-10175927	+	14	0	0
C07A9.9	chrIII:9663294-9669529	-	30	0	0
C07E3.4	chrII:10358871-10362997	+	15	0	0
C08E8.4	chrV:18369846-18373531	+	14	1	0
C08F8.6	chrIV:11162786-11166288	-	23	3	0
C08F11.1	chrIV:13621835-13625432	+	16	0	0
C08F11.3	chrIV:13617508-13621513	+	16	1	0
C08F11.7	chrIV:13635288-13638525	+	25	1	0
C08F11.10	chrIV:13648037-13651210	-	7	0	0
C08F11.14	chrIV:13612805-13620061	-	49	4	0
C09F9.1	chrII:14696715-14699331	+	11	2	0
C09F12.2	chrX:11051944-11056970	+	19	1	0
C09H10.9	chrII:11102462-11106046	+	14	0	0
C10C5.3	chrIV:9372765-9376492	+	17	0	0
C10C5.5	chrIV:9379421-9383115	+	15	0	0
C13G3.1	chrV:11011444-11014463	-	20	1	0
C14A4.8	chrII:10597133-10600100	-	9	2	0
C14A4.13	chrII:10616471-10620504	+	20	1	0
C14A6.6	chrV:18165294-18169231	-	14	4	0
C14A6.8	chrV:18169087-18173618	-	7	1	0
C14C10.1	chrV:12586428-12589621	+	16	1	0
C15H7.3	chrIII:9650421-9653959	-	20	0	0
C15H7.4	chrIII:9654352-9657859	-	14	0	0
C15H11.1	chrV:14391858-14394464	+	15	1	0
C18E9.7	chrII:8978580-8984678	-	25	1	0
C18E9.8	chrII:8986020-8990060	-	23	0	0
C23H4.7	chrX:12220919-12226076	+	24	1	0
C25D7.1	chrV:15036301-15038828	-	15	0	0
C25G4.8	chrIV:12459819-12465434	-	30	1	0
C26C6.6	chrI:7503972-7506646	+	13	2	0
C27B7.6	chrIV:8903222-8908205	-	27	1	0
C27D8.1	chrIV:12715883-12719390	+	11	2	0
C27D8.2	chrIV:12710770-12714755	+	19	2	0
C28A5.6	chrIII:4423714-4431499	-	37	1	0
C28D4.4	chrIV:9743762-9747003	-	21	2	0
C28D4.5	chrIV:9745555-9748807	-	22	2	0
C28D4.7	chrIV:9741860-9745147	-	21	1	0
C28D4.8	chrIV:9747228-9750442	-	20	1	0
C30F2.3	chrX:16080299-16085728	+	19	2	0
C33B4.4	chrII:11375652-11378271	-	15	3	0
C33G3.4	chrX:14069184-14076295	+	30	0	0
C34C12.7	chrIII:3484815-3490286	-	16	1	0
C34F6.11	chrX:11202473-11205990	-	13	0	0
C35A5.4	chrV:10495059-10499410	+	27	0	0
C36F7.5	chrI:9574759-9578024	-	28	1	0
C36H8.1	chrIV:12743039-12746738	-	13	2	0
C38C6.5	chrII:14630553-14634636	-	12	0	0
C38C10.3	chrIII:9384126-9387597	-	22	1	0
C38D9.5	chrV:17584852-17591975	+	27	2	0
C38D9.8	chrV:17551506-17554816	-	19	1	0
C40C9.3	chrX:13645605-13648334	+	11	0	0
C41G7.6	chrI:9526540-9529440	-	17	1	0
C43F9.5	chrIV:10589392-10592721	-	18	0	0
C44C10.3	chrX:11700536-11704291	+	28	2	0
C44C10.4	chrX:11691466-11695750	+	20	0	0
C47A4.3	chrIV:13741042-13744265	-	18	1	0
C47A4.5	chrIV:13743709-13745967	+	12	3	0
C47D12.5	chrII:11683479-11687289	-	13	0	0
C47E8.1	chrV:14664103-14667105	+	18	1	0
C49C3.11	chrIV:17341782-17344809	+	14	0	0
C50B6.7	chrV:13322367-13326970	-	31	3	0
C50F4.10	chrV:9530009-9533577	-	38	1	0
C50H2.7	chrV:9921285-9924051	+	14	0	0
C52E4.7	chrV:11992302-11995839	+	12	0	0
C52G5.2	chrX:12841314-12845384	+	14	1	0
C53B4.2	chrIV:8964133-8967834	+	18	1	0
C54D10.4	chrV:12419412-12422944	-	18	2	0
C54D10.9	chrV:12445499-12448661	+	21	0	0
C54D10.10	chrV:12448681-12452004	-	12	0	0
C54G4.2	chrI:8004650-8009118	+	18	0	0
C54G4.3	chrI:8005127-8008296	-	13	0	0
C55A6.7	chrV:11519335-11522484	-	17	0	0
C55A6.11	chrV:11518585-11521554	+	12	0	0
D1053.3	chrX:11729569-11735695	-	32	1	0
D1081.3	chrI:8463323-8471309	-	41	0	0
D1081.5	chrI:8479159-8482536	+	12	0	0
D2045.5	chrIII:10468060-10471503	-	10	1	0
E02H4.5	chrX:14254039-14257131	-	21	2	0
F01D4.3	chrIV:10473637-10477791	-	24	1	0
F01D4.8	chrIV:10450808-10455098	-	14	0	0
F01D5.1	chrII:13996954-13999596	-	22	0	0
F01D5.5	chrII:14001686-14004300	-	9	0	0
F01G10.5	chrIV:10228100-10233060	-	31	1	0
F02A9.1	chrIII:9075960-9079804	-	20	0	0
F02E9.3	chrI:8404547-8407955	-	11	3	0
F07A5.2	chrI:7350444-7353707	+	11	1	0
F07C6.2	chrIV:12789171-12791808	+	15	0	0
F07C6.3	chrIV:12787233-12790407	+	16	0	0
F07D3.3	chrV:9460686-9464685	-	22	2	0
F08G12.3	chrX:11298283-11302617	+	23	0	0
F08H9.2	chrV:14458626-14461134	+	11	0	0
F09A5.2	chrX:13133107-13139771	+	31	2	0
F09C3.2	chrI:14271895-14276205	-	16	0	0
F09C6.1	chrV:16887413-16890479	-	9	1	0
F10A3.4	chrV:16147240-16151888	+	30	2	0
F10D11.3	chrI:8439756-8442470	-	11	1	0
F10D11.4	chrI:8441602-8444333	-	15	1	0
F10G8.2	chrI:10021702-10024828	-	16	0	0
F11E6.6	chrIV:17464555-17467927	-	11	0	0
F13A7.1	chrV:16376239-16379925	-	11	1	0
F13A7.7	chrV:16382077-16385829	-	5	1	0
F13E9.5	chrIV:10882932-10886363	-	15	1	0
F14D7.7	chrV:14306504-14308871	-	15	0	0
F14D7.8	chrV:14311882-14314788	-	13	0	0
F14D7.10	chrV:14306485-14308841	+	15	0	0
F14F7.4	chrIII:13028381-13031664	-	21	1	0
F15A4.6	chrII:12469805-12473088	+	40	1	0
F15H9.1	chrI:12155151-12158712	+	12	0	0
F15H10.7	chrV:10403184-10408424	-	22	1	0
F16H6.7	chrV:18207322-18211151	-	13	0	0
F17C8.7	chrIII:4734070-4737256	+	17	2	0
F18C12.4	chrI:8060791-8063793	-	19	3	0
F20G2.1	chrV:13752267-13755564	-	18	2	0
F21C3.6	chrI:7283907-7287762	-	19	3	0
F21D9.2	chrV:19258485-19264449	-	24	2	0
F21H7.5	chrV:16235539-16238821	+	16	1	0
F22B3.8	chrIV:11422711-11427251	-	17	1	0
F22B5.5	chrII:8453256-8456613	-	14	0	0
F23B12.1	chrV:14427165-14430500	+	30	2	0
F23D12.3	chrX:14440621-14443370	+	13	0	0
F25D1.5	chrV:10545741-10548862	-	16	0	0
F25H5.7	chrI:9153539-9157411	+	22	1	0
F26A3.5	chrI:7665729-7669797	+	23	1	0
F26C11.1	chrII:9893545-9897339	+	11	0	0
F26D2.10	chrV:16424842-16431449	-	33	2	0
F26E4.5	chrI:9768884-9773066	-	25	0	0
F26F2.1	chrV:20559080-20563895	-	16	0	0
F27C8.5	chrIV:9589792-9594526	-	21	1	0
F28D1.6	chrIV:12384616-12387161	-	8	0	0
F29D10.1	chrI:8838634-8841163	+	11	2	0
F29G6.1	chrX:11500462-11509430	+	54	0	0
F30A10.12	chrI:9479608-9482278	+	12	0	0
F31E9.3	chrV:17320615-17324527	+	16	2	0
F31E9.6	chrV:17313571-17317125	-	13	0	0
F32A11.3	chrII:13151460-13155386	-	16	1	0
F32B4.2	chrI:11512821-11515833	-	18	0	0
F32H2.7	chrI:8995578-8999290	-	20	0	0
F33A8.10	chrII:11034186-11039471	+	15	0	0
F34D10.8	chrIII:3728829-3731248	+	15	2	0
F35B12.3	chrV:11604484-11608501	-	11	0	0
F35C11.2	chrII:8244266-8248336	-	18	2	0
F35C11.3	chrII:8244912-8248263	+	15	2	0
F35E2.5	chrI:11741530-11745951	-	22	2	0
F35E2.8	chrI:11716911-11719790	+	20	0	0
F35E2.9	chrI:11723413-11728282	-	23	1	0
F35E12.10	chrV:13745703-13750787	-	42	3	0
F35H8.1	chrII:9552631-9555261	-	15	0	0
F35H8.4	chrII:9559525-9561944	-	4	0	0
F36A2.11	chrI:8820188-8823637	+	13	0	0
F36A2.12	chrI:8826166-8828653	-	12	1	0
F36D1.4	chrI:11269708-11272346	+	12	2	0
F36D3.4	chrV:16516475-16519704	-	6	1	0
F36D3.5	chrV:16510369-16517060	-	29	0	0
F36D3.8	chrV:16525158-16528586	+	13	3	0
F36G9.13	chrV:15981361-15986640	+	22	0	0
F36H1.3	chrIV:11048151-11052430	+	28	0	0
F37A8.1	chrIII:3926457-3929146	+	13	0	0
F37A8.2	chrIII:3929551-3933425	-	24	1	0
F37H8.2	chrII:11171446-11177479	-	22	2	0
F38A1.9	chrIV:1244247-1247344	-	15	1	0
F38B2.2	chrX:11278692-11281367	-	7	1	0
F38H4.4	chrIV:11846250-11850221	+	18	0	0
F38H4.5	chrIV:11850184-11853154	+	8	0	0
F38H4.6	chrIV:11847005-11849768	-	12	0	0
F40F8.4	chrII:11139404-11142240	-	10	0	0
F40F9.3	chrV:9713219-9716381	+	13	0	0
F40F12.3	chrIII:9918645-9922898	-	19	0	0
F40G12.10	chrV:14281569-14285327	+	23	1	0
F42G4.2	chrII:13045941-13050803	+	16	0	0
F43G9.8	chrI:8615400-8618906	+	15	1	0
F44D12.6	chrIV:10031355-10034836	+	20	0	0
F44F1.3	chrI:13252141-13257667	+	21	1	0
F44F1.4	chrI:13263803-13267570	-	25	1	0
F44F4.9	chrII:10915280-10917774	-	10	2	0
F44F4.10	chrII:10915901-10919217	-	13	2	0
F44G3.7	chrV:16133888-16139120	-	30	1	0
F44G4.5	chrII:8999781-9002373	-	10	1	0
F46A8.6	chrI:11243836-11247003	-	12	1	0
F46A8.9	chrI:11250238-11252981	+	16	0	0
F46A9.1	chrI:9455456-9458847	+	16	1	0
F46A9.2	chrI:9457287-9460550	+	13	2	0
F46C3.2	chrX:11416744-11420740	-	17	2	0
F48F5.2	chrV:20440232-20448477	-	43	2	0
F49C12.6	chrIV:9307331-9311103	-	21	1	0
F49C12.14	chrIV:9322489-9326111	-	16	0	0
F49C12.15	chrIV:9322442-9327532	+	21	0	0
F49E11.7	chrIV:13051297-13055154	+	32	0	0
F52D10.4	chrX:11615462-11619795	+	18	0	0
F52F12.5	chrI:9921211-9923938	-	10	1	0
F52F12.8	chrI:9921636-9924284	+	7	1	0
F52H3.6	chrII:10026594-10029924	-	14	0	0
F53B2.5	chrIV:12528563-12533142	-	34	3	0
F53B2.8	chrIV:12526247-12529339	-	19	0	0
F53B6.7	chrI:8946778-8954394	+	42	1	0
F53F4.8	chrV:13614236-13619723	-	47	3	0
F53F4.13	chrV:13611336-13613888	-	17	1	0
F53H4.3	chrX:15885716-15889645	-	12	0	0
F54B3.2	chrII:10268174-10272044	-	13	1	0
F54B11.11	chrX:13576783-13581728	+	21	0	0
F54C8.1	chrIII:9437910-9440948	+	17	0	0
F54D1.1	chrIV:11259864-11263009	+	16	1	0
F54F7.2	chrX:11841661-11845339	+	13	1	0
F54F7.3	chrX:11849390-11852143	-	5	0	0
F54F7.8	chrX:11853818-11856996	-	18	0	0
F54F12.1	chrIII:13049617-13056085	-	40	0	0
F55A11.11	chrV:11781379-11784563	+	12	0	0
F55C5.2	chrV:12262002-12265492	+	19	2	0
F55D12.6	chrI:7899951-7903200	+	16	2	0
F55G11.4	chrIV:12971636-12975597	+	25	2	0
F55H12.5	chrI:8867715-8871531	+	16	2	0
F56D5.2	chrIV:9396881-9400603	-	23	2	0
F56D5.3	chrIV:9397698-9401249	+	27	2	0
F56F3.4	chrIII:4466878-4470809	+	22	0	0
F57A8.6	chrV:10071945-10075893	-	17	1	0
F57A10.2	chrV:15764575-15767274	+	12	0	0
F58D2.2	chrIV:13187767-13192283	+	36	0	0
F58D5.6	chrI:12032072-12037230	+	24	3	0
F58D5.7	chrI:12032334-12035703	-	16	1	0
F58D5.8	chrI:12029927-12033762	-	13	2	0
F58E6.5	chrV:9753425-9756578	-	18	0	0
F58G1.3	chrII:12925979-12930336	-	14	0	0
F58H1.6	chrV:11940918-11944651	+	21	1	0
F59A1.15	chrV:17680661-17685907	-	20	0	0
F59B2.12	chrIII:9015607-9020960	+	28	0	0
F59C6.3	chrI:10522442-10525486	+	17	1	0
H05L14.1	chrI:7972473-7979053	-	28	1	0
H06A10.1	chrX:13505566-13510298	+	21	1	0
H08M01.1	chrIV:13834310-13838390	-	18	0	0
H12D21.5	chrV:14892053-14894798	+	18	1	0
K01A6.4	chrIV:11738983-11742284	-	12	1	0
K01D12.15	chrV:12384312-12386765	+	7	0	0
K01H12.4	chrIV:9711220-9714886	+	27	1	0
K02E11.3	chrV:14246242-14248860	-	13	0	0
K02E11.4	chrV:14247524-14250075	-	13	0	0
K02E11.6	chrV:14248627-14251508	+	15	0	0
K03D3.5	chrIV:16320122-16322506	-	11	0	0
K03H1.9	chrIII:9940771-9943464	-	17	2	0
K03H1.12	chrIII:9939645-9942348	+	11	2	0
K04G2.4	chrI:8033886-8037141	+	17	0	0
K04H4.5	chrIII:9358269-9361331	+	20	0	0
K04H8.3	chrI:14253684-14257005	+	15	0	0
K07A1.4	chrI:9588661-9591931	-	16	0	0
K07A1.5	chrI:9588595-9591825	+	16	0	0
K07F5.6	chrIV:9844989-9848647	-	21	0	0
K08C9.1	chrI:11484770-11488536	-	14	2	0
K08C9.2	chrI:11486896-11490446	-	18	2	0
K08D8.3	chrIV:12903975-12908624	-	20	1	0
K08F4.5	chrIV:10134932-10137914	-	12	1	0
K08H2.5	chrX:13241109-13244278	-	13	1	0
K09E4.1	chrII:14135830-14140069	+	19	2	0
K09G1.2	chrV:9588633-9591256	+	14	0	0
K10D11.5	chrIV:12989685-12993804	-	29	1	0
K10D11.6	chrIV:12986751-12991433	-	27	1	0
K10G4.3	chrV:17264066-17267345	-	10	0	0
K10G4.5	chrV:17298341-17303475	-	26	0	0
K10H10.7	chrII:14507092-14509636	-	9	1	0
K11E4.1	chrX:13712157-13716283	+	23	2	0
M01G12.9	chrI:12109061-12114513	-	23	2	0
M02B1.4	chrIV:12823821-12827275	-	10	2	0
M04D8.7	chrIII:10035448-10038247	+	14	0	0
M05B5.1	chrI:7177953-7181430	-	13	1	0
M05D6.3	chrII:8473854-8477923	+	20	2	0
M7.7	chrIV:11087797-11091835	+	22	0	0
M7.9	chrIV:11100627-11103478	-	9	0	0
M28.4	chrII:10641703-10646959	+	37	1	0
M88.3	chrIII:4543574-4547001	-	19	1	0
M110.7	chrII:8230789-8237202	+	37	1	0
M117.4	chrIV:11830799-11835545	-	17	1	0
M162.7	chrV:19792619-19797008	-	24	1	0
R02D5.7	chrV:14480383-14483330	-	25	0	0
R03D7.8	chrII:10953594-10958878	-	16	1	0
R03G8.4	chrX:13101306-13106205	-	32	1	0
R04B5.11	chrV:10090802-10093252	-	8	2	0
R07E5.6	chrIII:4396813-4400942	+	22	0	0
R07E5.15	chrIII:4399458-4402505	+	20	1	0
R08A2.1	chrV:14718543-14721539	-	17	1	0
R08A2.2	chrV:14714246-14717690	-	11	0	0
R09D1.9	chrII:9462537-9466093	-	24	0	0
R09E10.2	chrIV:10317557-10320299	-	6	0	0
R09E10.6	chrIV:10293008-10296130	-	19	2	0
R09E10.9	chrIV:10314989-10319377	-	19	2	0
R10D12.10	chrV:13956161-13960323	-	17	1	0
R10E4.7	chrIII:4293283-4296610	+	14	1	0
R10E9.2	chrIII:3962728-3966098	-	14	2	0
R11D1.3	chrV:12711337-12714106	-	15	0	0
R102.1	chrIV:10684550-10687045	+	15	0	0
R102.2	chrIV:10685593-10688138	+	15	0	0
R102.3	chrIV:10688485-10691789	+	16	0	0
R102.7	chrIV:10700999-10704982	+	18	2	0
R102.8	chrIV:10689601-10692200	-	13	0	0
R102.10	chrIV:10703463-10707284	+	20	2	0
T02E1.6	chrI:8209111-8212411	+	18	3	0
T02E1.7	chrI:8208711-8212671	-	22	3	0
T03D8.7	chrV:20814155-20816546	+	11	0	0
T04A8.13	chrIII:4704978-4708434	+	19	0	0
T04B2.7	chrIV:10053989-10058250	-	12	1	0
T04F3.3	chrV:11756935-11760548	+	19	1	0
T05A10.6	chrX:10792905-10796718	-	12	0	0
T05C12.1	chrII:8171680-8174862	+	21	1	0
T05C12.9	chrII:8191773-8195329	-	18	0	0
T05D4.5	chrIII:13578850-13583618	+	17	1	0
T05E12.3	chrV:17076865-17079978	-	10	0	0
T05F1.5	chrI:9633179-9637937	-	18	0	0
T05F1.8	chrI:9640344-9643794	+	22	3	0
T06G6.4	chrI:12712158-12716715	-	16	2	0
T07A5.1	chrIII:10303410-10308145	-	13	2	0
T07G12.2	chrIV:10528709-10532915	+	21	0	0
T08G3.4	chrV:16439667-16444450	-	21	2	0
T08G3.7	chrV:16460438-16466357	+	36	0	0
T09B9.3	chrX:9759300-9763281	-	24	0	0
T09F5.10	chrV:15178057-15181831	+	17	2	0
T13F2.9	chrIV:9766057-9768984	+	11	1	0
T15H9.5	chrII:9610678-9613372	-	12	0	0
T16G1.5	chrV:12937580-12941506	-	18	0	0
T16G12.7	chrIII:10038543-10042176	-	14	1	0
T19A6.4	chrI:8399389-8403829	+	22	0	0
T19C9.8	chrV:17237097-17240656	+	18	1	0
T20G5.8	chrIII:10197337-10199861	+	18	0	0
T21C9.9	chrV:10590551-10594579	-	19	1	0
T22A3.6	chrI:10593545-10598490	+	18	0	0
T22B3.3	chrIV:11703182-11705785	-	12	3	0
T22C1.8	chrI:7955978-7960505	-	26	2	0
T22C1.9	chrI:7956693-7960018	+	18	1	0
T23F11.2	chrIII:4654307-4657468	-	14	2	0
T23G11.1	chrI:7701363-7704035	-	9	0	0
T25B9.2	chrIV:10750512-10753708	-	17	2	0
T25B9.4	chrIV:10755732-10759716	-	26	1	0
T27E7.1	chrIV:14517759-14521000	+	23	0	0
T27F6.1	chrI:12470803-12475404	-	24	1	0
T28B8.4	chrI:8158468-8168643	+	47	2	0
T28C6.5	chrIV:8819447-8822800	+	14	1	0
T28D6.3	chrIII:11364752-11368437	+	12	2	0
T28F3.9	chrIV:17306525-17311695	+	25	0	0
T28F4.3	chrI:7484057-7488040	-	20	0	0
T28H10.2	chrV:12510646-12514201	-	17	1	0
W01B6.2	chrIV:10073435-10077116	-	17	2	0
W01B6.5	chrIV:10074325-10078649	+	22	2	0
W01B6.6	chrIV:10079094-10082610	+	21	1	0
W01B6.8	chrIV:10083491-10086440	-	13	0	0
W02B12.4	chrII:11455759-11461356	-	19	0	0
W03C9.1	chrII:11960989-11964091	-	10	2	0
W03C9.8	chrII:11946744-11949467	+	13	0	0
W04E12.4	chrV:19741644-19745749	+	11	2	0
W04G5.4	chrI:11628064-11632866	+	15	0	0
W06F12.3	chrIII:13733071-13736542	+	10	0	0
W08E3.4	chrI:13337460-13340921	-	12	1	0
W09D6.4	chrIII:11077792-11080373	+	13	2	0
Y1A5A.1	chrIII:3985564-3988809	-	17	4	0
Y7A9A.1	chrIV:16195048-16201417	+	30	1	0
Y11D7A.8	chrIV:9249379-9254022	+	25	1	0
Y18D10A.21	chrI:12927372-12931110	+	10	0	0
Y32F6B.1	chrV:10480946-10486740	-	34	1	0
Y37A1A.2	chrIV:13905990-13914297	-	28	1	0
Y37D8A.5	chrIII:12854053-12857315	-	19	1	0
Y37D8A.8	chrIII:12865069-12867494	+	12	0	0
Y37H2C.1	chrV:18272889-18279694	-	24	0	0
Y38E10A.17	chrII:12632586-12636787	-	12	0	0
Y38F1A.1	chrII:12952482-12956786	-	15	1	0
Y38F1A.4	chrII:12966872-12971215	-	14	1	0
Y38H6C.15	chrV:20534764-20538224	-	17	1	0
Y38H8A.3	chrIV:13470506-13473979	+	13	2	0
Y38H8A.4	chrIV:13470562-13474263	-	16	2	0
Y39A1A.2	chrIII:10601905-10605549	-	7	0	0
Y39B6A.30	chrV:19012637-19020062	+	35	4	0
Y39B6A.31	chrV:19006635-19013833	+	23	2	0
Y39G8B.5	chrII:13987616-13993838	-	21	2	0
Y39G8B.7	chrII:13994411-13997045	-	11	0	0
Y39G8B.9	chrII:13979352-13981786	+	11	0	0
Y40H4A.2	chrV:14583306-14587436	-	20	0	0
Y40H7A.7	chrIV:15196065-15199539	+	16	0	0
Y41C4A.6	chrIII:11694599-11698271	+	14	3	0
Y41C4A.7	chrIII:11696869-11700087	+	13	2	0
Y41C4A.18	chrIII:11728707-11731305	+	3	1	0
Y43C5A.4	chrIV:10276023-10279470	+	22	1	0
Y43C5B.2	chrIV:10351431-10354282	-	18	1	0
Y43C5B.3	chrIV:10351168-10355091	+	22	1	0
Y43F8A.2	chrV:19369568-19376583	+	12	0	0
Y43F8B.12	chrV:19466383-19469554	+	13	0	0
Y43F8B.13	chrV:19454017-19457300	+	11	0	0
Y43F8B.14	chrV:19452183-19457969	-	17	0	0
Y43F8C.5	chrV:19631369-19634658	-	6	1	0
Y43F8C.9	chrV:19644092-19647340	+	9	2	0
Y44A6D.5	chrV:20801193-20805000	-	21	0	0
Y45F3A.4	chrIII:10572475-10577420	-	25	2	0
Y45F10B.3	chrIV:13591651-13593878	+	7	1	0
Y45F10B.9	chrIV:13596972-13599913	-	15	0	0
Y45F10C.1	chrIV:13656413-13661547	-	16	1	0
Y45F10D.6	chrIV:13796255-13799904	-	22	4	0
Y46G5A.14	chrII:12772706-12775547	+	7	2	0
Y47D3A.13	chrIII:11223446-11226103	-	17	2	0
Y47D3A.31	chrIII:11156511-11159228	-	14	0	0
Y47H9B.2	chrI:11742172-11747414	+	21	2	0
Y48A6B.8	chrIII:11027250-11031437	-	12	0	0
Y48B6A.5	chrII:14172837-14177174	-	18	4	0
Y50E8A.6	chrV:14738542-14743326	-	30	2	0
Y50E8A.10	chrV:14778055-14781078	+	15	0	0
Y51A2B.4	chrV:18386252-18391146	-	20	7	0
Y51A2B.5	chrV:18387280-18391277	+	16	7	0
Y51A2B.6	chrV:18392007-18396303	-	25	1	0
Y51A2D.8	chrV:18550003-18555867	-	12	0	0
Y51B9A.5	chrII:9402150-9404745	+	16	1	0
Y53C10A.10	chrI:12018758-12028313	+	102	2	0
Y53F4A.2	chrII:14876147-14879164	-	5	0	0
Y53F4B.19	chrII:15075273-15079475	+	7	0	0
Y53F4B.24	chrII:15131566-15136367	-	16	0	0
Y53F4B.36	chrII:15173943-15177343	+	14	1	0
Y53H1C.3	chrI:11415844-11421273	+	21	1	0
Y54E2A.5	chrII:14755979-14759811	-	10	1	0
Y54E2A.7	chrII:14771872-14774989	-	7	2	0
Y54E2A.9	chrII:14785176-14788003	-	17	3	0
Y54G11A.4	chrII:14290824-14296055	+	19	3	0
Y57A10B.7	chrII:12392700-12395743	-	12	2	0
Y57G11A.2	chrIV:14517023-14521536	-	31	0	0
Y57G11B.3	chrIV:14573547-14576339	-	12	1	0
Y57G11C.6	chrIV:14758419-14762896	-	20	1	0
Y57G11C.23	chrIV:14855287-14863738	-	34	1	0
Y57G11C.41	chrIV:14705651-14708379	-	12	0	0
Y57G11C.48	chrIV:14942227-14947328	-	26	0	0
Y62H9A.12	chrX:11912156-11915558	+	19	1	0
Y66D12A.1	chrIII:11606170-11609082	+	9	1	0
Y66D12A.3	chrIII:11587880-11592837	+	13	2	0
Y67A6A.1	chrI:9829759-9832578	-	13	2	0
Y67A10A.10	chrIV:14342658-14345833	-	11	0	0
Y69E1A.2	chrIV:10947817-10951133	+	21	1	0
Y69E1A.3	chrIV:10950359-10954686	+	22	2	0
Y69E1A.4	chrIV:10953255-10956641	+	17	2	0
Y69E1A.8	chrIV:10964590-10968170	+	17	1	0
Y69H2.9	chrV:18699556-18706098	+	24	1	0
Y73F4A.2	chrIV:9042387-9045347	-	12	1	0
Y73F4A.3	chrIV:9039572-9042493	-	20	0	0
Y73F8A.14	chrIV:15318572-15321036	-	6	0	0
Y73F8A.15	chrIV:15319621-15322180	+	3	1	0
Y73F8A.20	chrIV:15376464-15381686	+	17	2	0
Y80D3A.8	chrV:18938641-18946905	+	44	5	0
Y87G2A.16	chrI:13558528-13563465	+	25	3	0
Y105C5A.25	chrIV:15860221-15863442	-	9	1	0
Y105C5B.3	chrIV:15882222-15888419	+	28	0	0
Y105C5B.14	chrIV:15949725-15952861	-	16	0	0
Y105C5B.17	chrIV:15961124-15964425	+	12	0	0
Y105C5B.18	chrIV:15962641-15965680	+	11	1	0
Y105E8A.27	chrI:14439540-14444332	+	16	1	0
Y105E8B.9	chrI:14675601-14684563	-	42	3	0
Y106G6A.4	chrI:9928977-9931880	+	12	0	0
Y106G6D.3	chrI:10112084-10116198	-	24	3	0
Y106G6E.1	chrI:10198286-10202440	-	30	2	0
Y106G6G.1	chrI:10327027-10330370	+	15	1	0
Y106G6G.4	chrI:10321348-10325254	-	31	3	0
Y106G6H.13	chrI:10469214-10471959	+	10	1	0
Y113G7C.1	chrV:20315837-20324011	+	51	5	0
Y116A8A.2	chrIV:16813368-16815924	-	15	0	0
Y116A8A.4	chrIV:16820869-16824493	+	15	2	0
Y116A8A.6	chrIV:16826324-16830017	-	19	2	0
Y116A8C.8	chrIV:16929990-16933113	+	20	1	0
Y116A8C.23	chrIV:17051594-17055473	+	22	3	0
Y116A8C.37	chrIV:17130066-17133075	-	13	1	0
Y116A8C.38	chrIV:17129545-17133616	+	17	1	0
Y116F11B.7	chrV:19846326-19855319	+	40	3	0
ZC376.8	chrV:14178247-14181535	+	12	1	0
ZC412.5	chrV:14874198-14877428	-	11	0	0
ZC443.1	chrV:12808423-12812071	-	18	0	0
ZK218.4	chrV:17097347-17100364	+	17	0	0
ZK262.3	chrV:18412351-18416861	+	11	0	0
ZK262.4	chrV:18423883-18426207	-	7	1	0
ZK265.3	chrI:8240106-8243571	+	14	1	0
ZK455.5	chrX:11324441-11328901	-	20	1	0
ZK507.3	chrIII:9099363-9103110	+	14	0	0
ZK512.8	chrIII:9144047-9147415	+	15	0	0
ZK512.10	chrIII:9128880-9131328	+	13	0	0
ZK550.5	chrIV:17257511-17261387	-	14	4	0
ZK596.1	chrIV:10898372-10901383	+	11	0	0
ZK596.2	chrIV:10908131-10911300	-	16	1	0
ZK666.2	chrII:10471696-10473890	-	13	0	0
ZK666.8	chrII:10491667-10495134	-	10	1	0
ZK673.6	chrII:10462870-10466330	-	15	1	0
ZK795.2	chrIV:12557074-12560958	-	17	1	0
ZK809.1	chrIV:11640102-11643706	+	16	1	0
ZK822.4	chrIV:11924023-11928426	+	23	1	0
ZK829.1	chrIV:11940603-11944385	-	19	0	0
ZK849.1	chrI:14182787-14187717	-	17	2	0
ZK849.6	chrI:14198612-14201058	-	8	1	0
ZK858.2	chrI:9123178-9126459	-	14	0	0
ZK858.8	chrI:9122693-9126086	+	13	0	0
ZK863.8	chrV:12186326-12189496	-	18	0	0
ZK892.3	chrII:9999846-10003971	+	29	0	0
ZK892.5	chrII:10006231-10009381	+	15	0	0
ZK930.2	chrII:11890992-11895453	-	18	1	0
ZK930.4	chrII:11904577-11908599	+	19	1	0
ZK930.7	chrII:11912566-11915421	+	11	2	0
ZK938.1	chrII:9827418-9830754	+	12	0	0
ZK945.7	chrII:10107474-10110438	-	15	1	0
ZK945.8	chrII:10106694-10109202	+	14	2	0
ZK970.8	chrII:10307637-10310156	+	9	0	0
ZK1010.5	chrIII:12984499-12989502	-	31	3	0
ZK1053.2	chrI:13230157-13234684	+	11	2	0
ZK1053.6	chrI:13236540-13240726	+	15	0	0
ZK1225.4	chrI:13214095-13218223	-	23	0	0
ZK1225.5	chrI:13216605-13220867	-	29	0	0
ZK1251.3	chrIV:9681664-9684473	+	16	1	0
ZK1307.3	chrII:9652308-9655016	-	19	1	0
ZK1307.4	chrII:9650959-9653800	-	17	2	0
W04D2.7	chrV:12489280-12491346	+	10	0	0
B0391.8	chrV:15595055-15598466	-	16	0	0
C04G2.3	chrIV:10091061-10093511	+	16	1	0
C15H7.2	chrIII:9650313-9653641	+	19	0	0
F38E11.8	chrIV:9473680-9477365	-	20	2	0
F40F12.8	chrIII:9919200-9921892	+	14	0	0
F46A8.1	chrI:11248139-11251602	+	26	0	0
F46A8.11	chrI:11246270-11249952	+	25	0	0
K08H10.5	chrV:9995094-9998481	+	34	0	0
M176.9	chrII:9409342-9413596	-	26	0	0
W08D2.9	chrIV:9832488-9834631	-	16	0	0
Y68A4A.12	chrV:17207065-17209955	+	8	0	0
Y70G10A.1	chrIII:10221524-10224162	+	8	1	0
Y105E8B.10	chrI:14678996-14681710	-	12	1	0
ZK1251.5	chrIV:9687049-9690392	-	16	0	0
AC7.3	chrIV:5109839-5112875	+	12	1	0
B0207.1	chrI:5963062-5967211	+	25	1	0
B0207.7	chrI:5945757-5949342	-	20	0	0
B0207.9	chrI:5957460-5960359	-	12	0	0
B0207.11	chrI:5962952-5966126	-	22	1	0
B0218.5	chrIV:8155251-8158447	-	10	1	0
B0218.7	chrIV:8164594-8168050	-	13	0	0
B0228.1	chrII:7754008-7756908	+	10	0	0
B0238.12	chrV:5265822-5268823	+	9	0	0
B0244.5	chrIII:5742870-5747195	+	26	1	0
B0244.9	chrIII:5730120-5733011	-	17	0	0
B0252.5	chrII:6916993-6920922	-	20	2	0
B0280.11	chrIII:7136510-7140278	-	22	0	0
B0281.6	chrII:2301308-2304229	-	18	0	0
B0310.6	chrX:530625-532961	-	6	0	0
B0361.11	chrIII:7275604-7281217	+	32	2	0
B0416.3	chrX:9289651-9293646	+	17	1	0
B0432.11	chrII:293864-296642	-	12	1	0
B0496.1	chrIV:7444390-7447463	+	18	0	0
B0496.6	chrIV:7417152-7419971	+	7	0	0
B0507.6	chrV:8744158-8750193	+	22	0	0
B0507.8	chrV:8760687-8765194	-	19	0	0
B0507.9	chrV:8764888-8768038	-	15	0	0
B0524.2	chrIII:1892058-1899856	+	15	1	0
B0524.4	chrIII:1883607-1888218	-	24	0	0
B0524.5	chrIII:1891383-1895842	-	9	0	0
C01G5.3	chrIV:6534179-6537667	+	20	0	0
C02B10.6	chrIV:5068931-5072229	+	16	1	0
C02F5.2	chrIII:8247637-8250193	+	16	0	0
C02F5.5	chrIII:8234146-8236906	+	15	0	0
C02G6.2	chrV:5870084-5874914	+	30	1	0
C03B8.3	chrIII:7710330-7717312	+	34	0	0
C03G6.5	chrV:7363243-7366224	+	21	1	0
C03G6.17	chrV:7379754-7383084	-	14	0	0
C04E6.4	chrV:5905408-5909620	+	16	2	0
C04E6.5	chrV:5900133-5904846	+	16	0	0
C04E6.8	chrV:5882665-5885837	-	11	0	0
C04E12.4	chrV:3360784-3368321	+	36	1	0
C04E12.10	chrV:3377536-3384850	-	37	2	0
C05D11.5	chrIII:6410036-6413559	-	17	0	0
C06A8.6	chrII:7770567-7773912	+	12	0	0
C07A12.2	chrX:4542876-4545418	+	9	0	0
C07G1.6	chrIV:8209157-8212395	-	14	2	0
C08E3.1	chrII:1631806-1634089	+	13	0	0
C08G5.1	chrII:734650-740666	-	31	0	0
C09B9.2	chrIV:5027266-5031043	+	21	1	0
C09B9.4	chrIV:5031568-5035387	-	17	1	0
C09B9.7	chrIV:5056973-5062862	-	27	2	0
C09D4.3	chrI:5486340-5490626	+	17	0	0
C09G12.5	chrIV:3477335-3479730	+	6	2	0
C09H5.7	chrV:8084120-8087241	-	19	1	0
C10A4.6	chrX:7388574-7392276	+	22	0	0
C10G11.8	chrI:6271981-6275768	-	17	2	0
C10G11.10	chrI:6305026-6308380	-	20	1	0
C10H11.7	chrI:4717789-4721098	+	20	1	0
C12D5.9	chrV:7688333-7691976	-	16	0	0
C14B9.2	chrIII:8131665-8136649	+	25	2	0
C14C11.1	chrV:5661600-5665263	+	18	1	0
C15B12.4	chrX:6470366-6475748	-	34	0	0
C15B12.8	chrX:6472274-6476780	+	24	0	0
C16C8.9	chrII:3462570-3465205	-	10	2	0
C16C8.18	chrII:3427406-3431305	+	14	1	0
C16D9.1	chrV:8257316-8261304	+	21	0	0
C17B7.5	chrV:3331635-3339015	+	31	0	0
C17B7.10	chrV:3340179-3344745	-	30	0	0
C17C3.5	chrII:5549935-5552335	+	6	0	0
C17F3.1	chrI:6667184-6669593	+	12	0	0
C17F3.3	chrI:6680368-6683697	+	13	0	0
C17F4.2	chrII:3246691-3249386	+	7	0	0
C17G10.3	chrII:5581036-5584748	+	18	0	0
C17H12.5	chrIV:6815911-6819632	-	17	0	0
C17H12.12	chrIV:6793927-6798692	+	29	3	0
C18A3.7	chrII:5729591-5732422	-	18	1	0
C18F10.2	chrIII:6271160-6276016	+	26	0	0
C18G1.9	chrV:4767888-4771695	-	18	1	0
C18H2.1	chrIII:7660428-7672153	+	58	2	0
C18H2.5	chrIII:7689356-7696244	-	27	1	0
C18H7.6	chrIV:589030-594485	-	20	1	0
C23G10.6	chrIII:6192121-6196560	-	25	1	0
C24A11.1	chrI:5399808-5402893	+	12	4	0
C24D10.1	chrIV:5164340-5168427	+	17	1	0
C24H12.6	chrII:417349-420882	-	15	1	0
C24H12.9	chrII:423624-429019	-	19	1	0
C25A8.2	chrIV:7007841-7010744	+	8	0	0
C25A8.5	chrIV:6997599-7001493	+	14	3	0
C25H3.1	chrII:5697600-5701408	+	23	0	0
C26B2.2	chrIV:8021148-8023995	-	14	1	0
C26E6.1	chrIII:4954891-4957539	+	10	0	0
C27D6.3	chrII:5173723-5176196	-	10	0	0
C28C12.4	chrIV:8485497-8488423	+	13	1	0
C28F5.1	chrII:7503351-7506595	+	16	0	0
C28H8.8	chrIII:5887104-5890775	-	21	0	0
C29F5.3	chrII:6290652-6294524	-	17	4	0
C30F8.3	chrI:5094601-5100494	+	27	1	0
C31B8.1	chrV:2929552-2932988	+	17	2	0
C31H1.1	chrIV:5795454-5800208	+	24	1	0
C31H1.2	chrIV:5789296-5793457	+	22	1	0
C31H1.5	chrIV:5794932-5798762	-	21	1	0
C32D5.4	chrII:6321340-6325079	-	16	0	0
C33C12.4	chrII:2165218-2168493	-	8	0	0
C33C12.7	chrII:2174613-2177457	-	8	2	0
C33F10.1	chrII:4833029-4835717	+	9	0	0
C33F10.12	chrII:4836304-4839734	-	18	1	0
C33G8.4	chrV:7004281-7006841	+	9	2	0
C33H5.16	chrIV:7801825-7805347	-	21	0	0
C34B2.3	chrI:10670737-10674858	+	32	4	0
C34D4.2	chrIV:7152724-7156017	+	14	0	0
C34D4.3	chrIV:7151662-7154198	+	12	0	0
C34E10.9	chrIII:5262670-5265333	-	8	1	0
C34F11.1	chrII:5210963-5213934	+	12	0	0
C34F11.2	chrII:5210226-5212789	+	9	0	0
C34F11.5	chrII:5193895-5199259	+	18	1	0
C34G6.3	chrI:5894640-5897405	+	16	1	0
C35D10.3	chrIII:4866929-4870096	+	20	1	0
C35E7.9	chrI:10804922-10808238	+	7	1	0
C36C5.12	chrV:3158429-3161420	-	13	0	0
C36C5.14	chrV:3164718-3167515	-	11	0	0
C36C5.15	chrV:3167968-3170750	-	14	0	0
C37C3.7	chrV:7835222-7839070	-	24	1	1
C37C3.12	chrV:7838585-7841585	-	23	0	0
C38C3.8	chrV:1501420-1507310	-	25	3	0
C39B5.5	chrIII:2206270-2211296	+	25	2	0
C39D10.6	chrX:7896219-7899748	-	17	0	0
C42D4.2	chrIV:7178544-7182993	+	19	0	0
C42D4.3	chrIV:7177239-7180414	+	17	0	0
C43E11.5	chrI:4235034-4238738	+	14	1	0
C44B7.11	chrII:6894158-6899531	-	20	0	0
C45B2.1	chrX:6084124-6086569	+	10	0	0
C45B2.2	chrX:6082739-6085188	+	9	0	0
C45E5.4	chrIV:5733019-5737104	+	16	0	0
C45G9.4	chrIII:5060706-5063862	+	17	0	0
C45G9.8	chrIII:5052644-5055341	-	17	0	0
C45G9.9	chrIII:5054605-5057755	-	18	0	0
C46A5.1	chrIV:7761931-7767115	+	27	1	0
C46E10.1	chrII:3722260-3725849	+	22	2	0
C46H11.6	chrI:5018877-5023166	+	12	0	0
C48B6.4	chrI:6887254-6891445	+	14	1	0
C48E7.7	chrI:6232719-6235343	+	16	0	0
C49A9.1	chrIV:6226203-6230025	+	20	0	0
C49A9.3	chrIV:6220089-6224976	+	31	0	0
C49C8.1	chrIV:8652604-8656829	+	23	2	1
C50C3.2	chrIII:8179933-8189372	+	61	3	0
C50C3.5	chrIII:8177224-8180467	+	19	0	0
C50D2.3	chrII:104257-107521	+	17	0	0
C50E10.1	chrII:12301083-12304414	-	15	4	0
C50F2.5	chrI:3895792-3899400	-	11	1	0
C50F7.3	chrIV:7730329-7734191	+	20	0	0
C50F7.5	chrIV:7724718-7727951	+	28	0	0
C52A10.1	chrV:5230477-5235888	-	22	1	0
C52E2.4	chrII:1841189-1846234	+	21	3	0
C52E2.5	chrII:1840975-1844942	-	22	3	0
C53C9.2	chrX:7686646-7691219	-	14	0	0
C55B7.10	chrI:6502307-6505920	-	17	0	0
C55C2.3	chrI:2558396-2561820	+	19	1	0
C55C2.4	chrI:2556300-2560110	+	23	1	0
C55C3.3	chrIV:5683293-5688304	+	16	1	0
C55C3.4	chrIV:5676212-5680144	-	25	1	0
C56C10.6	chrII:6579702-6583311	-	14	0	0
D1044.1	chrIII:5542304-5546287	+	8	1	0
D1044.7	chrIII:5507050-5510738	-	31	2	0
D1065.3	chrV:4059832-4064093	-	13	0	0
D2062.1	chrII:2629466-2633054	+	15	3	0
E02C12.6	chrV:9369497-9373086	-	13	1	0
E03H12.5	chrIV:4975201-4978073	+	17	1	0
E03H12.7	chrIV:4987757-4990616	-	16	1	0
E04F6.4	chrII:7187420-7192507	+	36	3	0
F07E5.8	chrII:2072361-2077830	-	30	3	0
F08F8.6	chrIII:7341771-7345824	+	25	0	0
F09C12.8	chrII:5110382-5114155	+	25	2	0
F10C1.3	chrII:5756949-5760421	-	11	1	0
F11C7.2	chrX:17394817-17397779	+	16	1	0
F11C7.7	chrX:17396628-17399353	+	12	1	0
F11G11.4	chrII:4858660-4861688	+	11	1	0
F12A10.2	chrII:5492703-5495682	+	15	0	0
F13B6.1	chrIV:7454748-7458035	+	20	0	0
F14B8.6	chrX:6929261-6934359	-	19	1	0
F14F9.6	chrV:5146179-5152464	-	35	1	0
F14H12.3	chrX:4342251-4345650	+	9	0	0
F14H12.8	chrX:4363444-4367069	-	16	0	0
F17A9.5	chrV:6111021-6114965	-	27	0	0
F17E9.5	chrIV:8343818-8346546	+	16	2	1
F19B10.4	chrII:3658084-3662006	+	18	0	0
F20A1.1	chrV:7049702-7052183	+	10	3	0
F20A1.10	chrV:7052716-7055202	-	10	0	0
F20D6.1	chrV:8189027-8192002	+	10	0	0
F20D6.5	chrV:8159989-8165444	+	25	2	0
F20D6.6	chrV:8157941-8161600	+	16	1	0
F20H11.4	chrIII:6606404-6610392	+	16	0	0
F21F3.2	chrI:4901437-4905138	+	22	2	0
F21F8.5	chrV:8265249-8268385	-	10	0	0
F22D3.4	chrII:6924230-6927951	-	11	0	0
F22E5.6	chrII:2647870-2650899	+	12	0	0
F22E5.8	chrII:2638058-2641897	+	6	0	0
F22E5.12	chrII:2646328-2648843	-	10	0	0
F23F12.3	chrIII:6498543-6507717	+	47	1	0
F23H11.6	chrIII:913248-918997	-	23	1	0
F23H11.7	chrIII:917131-921414	-	17	0	0
F25A2.1	chrV:1177604-1181548	+	20	4	0
F26A1.3	chrIII:4824909-4828921	+	19	1	0
F26A1.4	chrIII:4816061-4819073	+	13	0	0
F26B1.1	chrI:6324875-6327972	+	17	0	0
F26F12.2	chrV:5837572-5840613	-	10	0	0
F26G1.5	chrII:4770538-4773381	-	20	1	0
F27C1.1	chrI:5432807-5435786	+	15	0	0
F27C1.3	chrI:5424357-5427316	+	20	1	0
F28A10.1	chrII:823862-827610	+	21	0	0
F28A10.2	chrII:825891-830331	+	24	1	0
F28A10.4	chrII:842274-845234	+	10	1	0
F28A10.5	chrII:849678-852654	-	14	1	0
F28E10.4	chrIV:4566018-4569439	-	22	1	0
F28H1.5	chrI:3978493-3981527	-	7	0	0
F29B9.7	chrIV:4647763-4650657	+	15	1	0
F31E8.5	chrII:6805065-6809245	-	18	1	0
F32B5.1	chrI:2698420-2702082	+	20	2	0
F32B5.3	chrI:2690757-2694084	+	18	1	0
F33D11.7	chrI:5850038-5853828	-	27	3	0
F35A5.2	chrX:3803086-3805750	+	11	0	0
F35B3.4	chrX:17019623-17022805	-	18	0	0
F35F10.1	chrV:3314360-3318027	+	18	1	0
F35F10.4	chrV:3287688-3295067	+	38	0	0
F35F10.5	chrV:3283022-3286205	+	20	0	0
F35F10.13	chrV:3318174-3321062	-	21	0	0
F35F10.14	chrV:3319475-3321675	-	13	0	0
F35F11.2	chrIV:4038308-4041532	+	7	1	0
F35H10.2	chrIV:8327225-8329866	+	12	0	0
F35H10.3	chrIV:8323967-8326970	+	14	0	0
F36A4.2	chrIV:4269215-4271882	+	16	2	0
F36A4.3	chrIV:4267733-4270228	+	15	1	0
F36A4.4	chrIV:4265631-4268235	+	7	0	0
F36D4.1	chrV:9415031-9419299	+	24	0	0
F36D4.4	chrV:9401930-9408360	-	25	0	0
F36F12.7	chrV:2097337-2100080	+	20	2	0
F36H12.3	chrIV:5270871-5274156	+	11	1	0
F36H12.4	chrIV:5267091-5269625	+	12	2	0
F36H12.5	chrIV:5264866-5267603	+	10	0	0
F36H12.9	chrIV:5255070-5258308	+	9	0	0
F36H12.14	chrIV:5262786-5266433	-	12	0	0
F37A4.4	chrIII:6711583-6718021	+	28	1	0
F38A5.6	chrIV:6596103-6599398	-	17	1	0
F38E1.3	chrV:8374141-8377946	+	27	1	0
F39G3.2	chrV:4735767-4741169	+	18	0	0
F40E12.2	chrII:3608409-3615435	+	34	1	0
F40H6.1	chrIII:6055057-6058446	+	21	1	0
F41E6.1	chrV:8620614-8623492	+	12	0	0
F41F3.1	chrV:4652555-4655786	+	15	1	0
F41G3.5	chrII:6744742-6748624	+	17	0	0
F41H10.5	chrIV:5359013-5362161	+	8	1	0
F42A9.3	chrIV:8615253-8618190	+	17	1	0
F42A9.7	chrIV:8616059-8619079	-	17	1	0
F42A10.6	chrIII:6176147-6178863	-	18	1	0
F42G8.8	chrIV:8117090-8121340	+	18	0	0
F44B9.10	chrIII:8031463-8035727	-	18	0	0
F45E1.5	chrX:7974700-7980531	+	31	0	0
F46F5.2	chrII:796584-800412	-	16	1	0
F46F5.7	chrII:818657-822519	-	20	1	0
F46F5.11	chrII:806757-811887	+	23	0	0
F46G11.2	chrX:5786123-5790349	+	18	0	0
F47B3.4	chrI:3958974-3962199	+	15	2	0
F47B3.7	chrI:3968164-3972012	-	18	0	0
F47D12.7	chrIII:6293247-6297849	-	27	0	0
F47G6.3	chrI:1463597-1469586	+	17	3	0
F48G7.5	chrV:622188-624951	-	7	0	0
F49D11.7	chrI:10923573-10925899	-	6	1	0
F49F1.12	chrIV:4141743-4145019	-	16	1	0
F52E1.5	chrV:8377506-8383588	+	29	1	0
F53A9.8	chrX:8718558-8720974	-	10	0	0
F53A9.9	chrX:8720222-8722758	-	11	0	0
F53C3.1	chrII:3910047-3913371	+	2	0	0
F53G12.8	chrI:111807-114711	+	11	1	0
F54C1.1	chrI:5006773-5013374	+	35	2	0
F54C1.8	chrI:5004960-5008029	-	20	1	0
F54H5.3	chrII:6620189-6623500	+	21	0	0
F54H5.5	chrII:6625955-6629282	-	17	0	0
F55A3.7	chrI:10785468-10789863	-	23	0	0
F55A4.7	chrX:1037023-1040447	-	14	0	0
F55F8.7	chrI:5659497-5663212	-	24	1	0
F55G1.15	chrIV:7498098-7503265	-	30	0	0
F56A11.6	chrIV:580270-584230	-	6	2	0
F56B3.6	chrIV:786126-790832	+	15	2	0
F56F4.3	chrI:6139469-6144386	+	27	1	0
F56H1.3	chrI:5729793-5737842	-	48	1	0
F57B9.8	chrIII:6933677-6937329	-	19	1	0
F57F4.1	chrV:6388464-6392471	+	18	0	0
F58A6.5	chrII:5146968-5150461	-	13	0	0
F58A6.9	chrII:5158593-5160967	-	11	2	0
F58E2.4	chrIV:3461935-3466276	+	18	0	0
F58F9.4	chrIV:6229044-6232420	+	11	0	0
F58F12.2	chrII:6387453-6390242	-	19	1	0
F58F12.3	chrII:6389310-6393256	-	14	1	0
F59A3.8	chrI:5522396-5527340	-	28	3	0
F59A6.2	chrII:5012725-5015324	+	6	0	0
F59A6.4	chrII:5003091-5008068	+	33	0	0
F59A7.2	chrV:2015829-2018538	-	3	0	0
F59E11.5	chrV:8993101-8996405	+	23	1	0
F59E12.3	chrII:5636381-5639752	+	14	1	0
H02F09.2	chrX:1571220-1574010	+	15	1	0
H02F09.3	chrX:1566678-1572854	+	29	1	0
H06I04.5	chrIII:3050916-3057604	+	20	1	0
H20J04.1	chrII:4353633-4358858	+	22	3	0
H27M09.5	chrI:6845180-6848954	-	12	0	0
H34I24.1	chrIII:2845018-2848553	+	9	0	0
H43E16.1	chrII:6672268-6679363	+	51	0	0
K02E7.10	chrII:1065566-1068998	-	13	0	0
K02F6.3	chrII:2544289-2553571	+	36	1	0
K03B4.6	chrV:4675599-4678192	-	11	2	0
K04A8.10	chrV:6568954-6572882	-	23	1	0
K05F1.1	chrII:5799382-5803947	+	17	0	0
K05F1.8	chrII:5799318-5801658	-	7	0	0
K05F1.9	chrII:5799743-5803153	-	11	0	0
K05F1.10	chrII:5804717-5807475	-	14	0	0
K05F6.10	chrII:1574557-1578115	-	12	0	0
K06A5.2	chrI:6466129-6469388	+	24	0	0
K06H7.8	chrIII:8096736-8100216	-	17	1	0
K07E12.2	chrIII:6735335-6737747	+	11	0	0
K08A2.2	chrII:2989613-2994309	+	16	2	0
K08D10.9	chrIV:4155634-4161789	+	28	0	0
K09C6.9	chrV:853464-857076	-	15	2	0
K09E2.2	chrX:8671060-8681653	+	48	2	0
K09F6.3	chrII:2254306-2261167	+	27	0	0
K10C2.2	chrX:6430690-6435788	-	19	0	0
K10C9.7	chrV:1065679-1069672	-	13	1	0
K11C4.1	chrV:6894999-6898496	+	17	3	0
K11G9.3	chrV:6667823-6672038	+	20	1	0
K12B6.2	chrV:6279359-6284865	+	24	1	0
K12H6.4	chrII:2823413-2826269	-	12	0	0
K12H6.9	chrII:2822414-2824946	+	8	0	0
M02D8.2	chrX:8737048-8740171	+	10	0	0
M03E7.3	chrV:5613025-5616181	+	12	1	0
M04F3.3	chrI:4763241-4767205	-	15	2	0
R01H2.2	chrIII:7054578-7058496	+	23	1	0
R02C2.7	chrV:241326-244616	-	10	1	0
R02E4.1	chrX:4103447-4106521	-	15	1	0
R03E9.2	chrX:6729997-6735315	-	24	0	0
R03H10.7	chrII:4177249-4180927	-	14	0	0
R05D8.7	chrV:2761822-2765179	-	11	0	0
R05D8.9	chrV:2766271-2769503	-	12	0	0
R05G6.1	chrIV:7537577-7541896	+	14	0	0
R06B10.1	chrIII:966654-974269	-	44	3	0
R07C12.1	chrIV:4150547-4154029	+	24	0	0
R07C12.4	chrIV:4148572-4152251	+	27	0	0
R08C7.8	chrIV:4433086-4436541	-	14	0	0
R11E3.1	chrIV:4787735-4791981	+	18	1	0
R12B2.3	chrIII:5803563-5806979	+	23	1	0
R13A1.3	chrIV:7202052-7205294	+	18	0	0
R13A5.10	chrIII:7582112-7585047	-	11	0	0
R13D7.2	chrV:7407899-7411253	+	15	0	0
R13H9.5	chrIV:5065686-5068969	-	9	1	0
R13H9.6	chrIV:5067364-5070652	-	10	0	0
R105.1	chrIV:4631697-4634505	+	13	1	0
R148.7	chrIII:3195561-3200361	-	18	1	0
R155.3	chrIII:1971182-1977514	-	36	3	0
R160.3	chrX:4365322-4368318	-	11	0	0
T02G5.4	chrII:7080102-7084083	+	20	0	0
T02H6.3	chrII:689881-693456	+	24	2	0
T02H6.7	chrII:680626-683320	+	18	0	0
T02H6.9	chrII:677025-679714	+	13	4	0
T03D3.5	chrV:2823867-2828826	-	19	2	0
T04A6.2	chrIII:7612862-7615627	+	13	0	0
T05A7.6	chrII:4668644-4673790	-	29	1	0
T06C10.3	chrIV:7868704-7873034	+	25	0	0
T07D3.4	chrII:886305-890709	+	20	0	0
T07E3.2	chrIII:6904896-6908012	+	13	1	0
T08B2.12	chrI:6231498-6234118	-	13	0	0
T08B6.4	chrIV:4903681-4908489	+	30	6	0
T08B6.5	chrIV:4887918-4890629	+	9	0	0
T08B6.9	chrIV:4888844-4894087	+	16	1	0
T08E11.1	chrII:1834504-1840292	+	31	3	0
T08E11.8	chrII:1833627-1837783	-	21	2	0
T08H10.3	chrV:4469379-4473602	+	19	1	0
T09A12.1	chrIV:8242428-8246521	+	21	1	0
T10B11.4	chrI:6937504-6941618	-	24	1	0
T10E9.5	chrI:6521788-6525953	-	19	2	0
T10E9.6	chrI:6529158-6532054	-	7	0	0
T12B3.1	chrIV:7380415-7384752	+	18	3	0
T15B12.2	chrIII:5300042-5303886	-	16	1	0
T16A1.2	chrII:2093304-2098671	+	26	1	0
T19D2.1	chrX:3929770-3937881	+	39	1	0
T19D7.7	chrX:676435-682419	-	25	3	0
T19D12.5	chrII:6634915-6638163	-	20	1	0
T19D12.9	chrII:6652341-6656384	-	21	0	0
T19H12.3	chrV:4883697-4886809	+	13	0	0
T19H12.6	chrV:4874923-4881319	-	27	0	0
T20B6.1	chrIII:2895711-2898802	+	17	0	0
T20B6.2	chrIII:2891433-2897183	+	35	0	0
T20D4.3	chrV:3416263-3422733	+	28	0	0
T20D4.5	chrV:3411344-3415816	+	20	1	0
T20D4.10	chrV:3398255-3401045	+	17	0	0
T20D4.11	chrV:3396693-3399389	+	18	0	0
T20D4.12	chrV:3395065-3397789	+	19	0	0
T20D4.13	chrV:3389683-3393294	+	12	1	0
T20D4.15	chrV:3393478-3396688	-	16	0	0
T20H4.2	chrIII:7239390-7242948	+	11	1	0
T20H9.6	chrIII:2244016-2249551	+	35	4	0
T21E3.2	chrI:3928830-3931552	+	8	0	0
T21G5.1	chrI:6872304-6876928	+	29	3	0
T22F3.8	chrV:3602052-3607425	-	22	3	0
T23B3.5	chrI:6705548-6708378	-	21	0	0
T24E12.5	chrII:3751921-3757356	+	26	0	0
T25D3.3	chrII:150203-154918	+	18	1	0
T27A3.5	chrI:6100263-6103681	-	24	3	0
T28A11.3	chrV:3273333-3276110	+	20	0	0
T28A11.6	chrV:3260407-3263299	+	19	0	0
T28A11.16	chrV:3258520-3261215	-	13	0	0
T28A11.19	chrV:3268688-3271510	-	14	0	0
T28C12.2	chrV:6327197-6330985	+	31	2	0
T28D9.9	chrII:6484071-6486967	-	20	0	0
T28H11.7	chrIV:5015281-5018273	-	24	4	0
W01B11.1	chrI:3297606-3300490	+	11	0	0
W02G9.4	chrV:2664866-2670229	+	12	1	0
W03A5.1	chrIII:5406086-5413177	+	25	1	0
W03D8.1	chrI:2788770-2792331	-	19	0	0
W03D8.5	chrI:2814461-2817646	+	5	0	0
W03D8.8	chrI:2789689-2794895	+	20	1	0
W03D8.10	chrI:2784332-2787514	+	24	0	0
W03F11.4	chrI:2235608-2243167	-	46	1	0
W03G1.2	chrIV:522654-526479	+	10	1	0
W03G9.5	chrI:4968007-4972245	-	20	0	0
W04H10.1	chrII:607071-609332	+	7	2	0
W06A11.4	chrII:4053939-4057653	+	20	2	0
W09C3.1	chrI:4715623-4719575	+	17	1	0
W09C3.2	chrI:4709428-4713446	+	18	1	0
W09C3.8	chrI:4716059-4719441	-	15	1	0
W10G11.3	chrII:3561747-3564565	-	11	1	0
Y4C6A.1	chrIV:5456767-5460735	+	17	3	0
Y4C6A.4	chrIV:5451013-5453641	+	11	2	0
Y5H2B.1	chrV:2205180-2210209	+	22	1	0
Y5H2B.3	chrV:2186285-2189025	+	9	0	0
Y17G9A.2	chrIV:4854394-4858287	-	15	0	0
Y17G9A.3	chrIV:4856891-4860673	-	15	0	0
Y18H1A.1	chrI:686286-691267	+	19	3	0
Y19D10B.6	chrV:2318525-2323052	-	29	0	0
Y22D7AR.12	chrIII:1716527-1724605	-	30	3	0
Y34B4A.5	chrX:5255213-5258390	+	9	1	0
Y37F4.7	chrI:10863999-10868488	-	24	2	0
Y38C1AA.7	chrIV:156967-159831	+	12	2	0
Y38C1AA.9	chrIV:156073-159897	-	16	2	0
Y39F10A.3	chrII:781835-785001	-	16	1	0
Y39F10C.1	chrII:673603-677023	+	11	0	0
Y39G10AR.15	chrI:2323824-2329329	-	25	1	0
Y39G10AR.16	chrI:2330895-2334635	-	16	1	0
Y42G9A.2	chrIII:6146180-6149050	+	8	0	0
Y42H9AR.2	chrIV:8097874-8101424	+	18	0	0
Y46H3D.1	chrV:1640511-1643118	+	14	0	0
Y47D7A.6	chrV:4417738-4420225	-	10	0	0
Y47D7A.7	chrV:4419454-4421867	-	7	0	0
Y47D7A.15	chrV:4431686-4435187	-	14	0	0
Y47D9A.4	chrI:4273896-4276814	-	12	1	0
Y47G6A.13	chrI:3439370-3444188	-	56	4	0
Y47G6A.15	chrI:3472962-3478311	-	14	1	0
Y47G6A.26	chrI:3618890-3621697	-	5	1	0
Y48G1C.5	chrI:55316-66021	-	39	4	0
Y49F6B.8	chrII:3479473-3483685	-	18	1	0
Y51H7C.8	chrII:1399810-1402105	+	14	4	0
Y51H7C.9	chrII:1409184-1413472	-	16	4	0
Y52D5A.1	chrIV:5465393-5469134	+	7	2	0
Y52D5A.2	chrIV:5462501-5466448	-	14	1	0
Y52E8A.3	chrII:4305262-4309028	-	10	0	0
Y54F10BM.3	chrIII:2275279-2289992	+	55	7	0
Y54G2A.13	chrIV:2814507-2821641	-	37	2	0
Y54G2A.15	chrIV:2843285-2845959	-	8	0	0
Y55B1AR.4	chrIII:604007-607512	-	16	2	0
Y57G7A.5	chrII:1273207-1277535	-	17	2	0
Y57G7A.6	chrII:1281974-1287585	-	22	2	0
Y57G7A.8	chrII:1290700-1294028	-	19	0	0
Y59E9AL.3	chrIV:5216832-5220165	+	14	2	0
Y59E9AL.5	chrIV:5221284-5224133	-	8	0	0
Y59E9AL.6	chrIV:5224896-5227769	-	15	2	0
Y59H11AM.4	chrIV:8569193-8571981	-	13	2	0
Y67D8B.5	chrIV:3200358-3203861	+	11	1	0
Y69A2AR.8	chrIV:2590395-2596786	+	28	2	0
Y69A2AR.11	chrIV:2582777-2587690	+	21	0	0
Y69A2AR.14	chrIV:2549872-2557106	+	28	3	0
Y69A2AR.22	chrIV:2504631-2509929	-	14	0	0
Y69A2AR.23	chrIV:2549953-2553651	-	14	2	0
Y69F12A.1	chrIII:7454740-7458544	+	17	0	0
Y71F9AL.2	chrI:2913176-2918806	+	20	2	0
Y71G12B.2	chrI:1814150-1818509	+	16	1	0
Y71G12B.3	chrI:1810955-1813584	+	19	1	0
Y71G12B.22	chrI:1663400-1669382	-	24	2	0
Y71G12B.27	chrI:1797435-1800695	-	11	1	0
Y73B6A.3	chrIV:6738767-6742282	-	12	0	0
Y73C8C.8	chrV:3110183-3115886	-	26	0	0
Y74C10AR.2	chrI:2481203-2483728	+	4	0	0
Y75B7B.1	chrV:1268911-1272972	+	16	2	0
Y82E9BL.5	chrIII:1346315-1349128	-	13	1	0
Y95B8A.4	chrI:905465-911189	+	18	6	0
Y110A2AL.3	chrII:2865074-2867779	+	13	1	0
Y110A2AL.9	chrII:2865971-2868655	-	13	1	0
Y119C1B.1	chrI:4552150-4555203	+	17	1	0
Y119D3B.13	chrIII:1180002-1184938	+	17	1	0
ZC21.8	chrIII:8518921-8521978	-	15	1	0
ZC190.7	chrV:8686195-8688830	-	15	0	0
ZC190.8	chrV:8686957-8690435	-	13	0	0
ZC204.14	chrII:1661820-1664951	-	12	1	0
ZC317.6	chrV:5465822-5470609	-	22	2	0
ZC395.4	chrIII:5268261-5271037	+	16	2	0
ZC477.2	chrIV:7106221-7110053	+	12	0	0
ZC477.10	chrIV:7103169-7107733	+	20	1	0
ZC513.3	chrV:8045044-8049652	+	12	1	0
ZC581.2	chrI:6653711-6658775	+	21	0	0
ZC581.7	chrI:6660448-6664314	-	18	2	0
ZK84.2	chrII:6012374-6015838	+	10	0	0
ZK84.5	chrII:6016256-6018524	-	8	0	0
ZK105.3	chrV:7695142-7700760	+	33	3	0
ZK105.6	chrV:7721181-7726065	-	24	0	0
ZK177.3	chrII:5513861-5517133	+	17	2	0
ZK353.3	chrIII:8393985-8396973	+	14	0	0
ZK353.4	chrIII:8388460-8391639	-	14	0	0
ZK354.3	chrIV:5308156-5311445	+	12	1	0
ZK354.6	chrIV:5295972-5299487	-	9	0	0
ZK354.7	chrIV:5302141-5305100	-	24	2	0
ZK354.8	chrIV:5303988-5308135	-	23	1	0
ZK484.7	chrI:6095055-6098589	-	18	3	0
ZK546.3	chrII:4937899-4940282	+	9	0	0
ZK546.4	chrII:4936056-4938602	+	15	0	0
ZK546.7	chrII:4928873-4932114	+	8	1	0
ZK563.2	chrX:3366959-3373217	+	25	0	0
ZK616.8	chrIV:5411034-5414206	-	14	0	0
ZK622.1	chrII:5291817-5295628	+	12	0	0
ZK742.3	chrV:7808369-7811909	-	18	0	0
ZK973.4	chrI:4361415-4364074	+	9	0	0
ZK1193.2	chrX:406452-418535	-	57	2	0
ZK1248.5	chrII:5808579-5811750	+	24	1	0
ZK1290.11	chrII:7560925-7563594	-	18	0	0
C53D6.10	chrIV:9033588-9036206	-	13	0	0
K12B6.9	chrV:6291451-6294555	-	15	0	0
Y75B8A.39	chrIII:12311287-12314403	+	11	0	0
F36A2.14	chrI:8824432-8827623	-	15	1	0
Y60A3A.24	chrV:19978987-19983882	-	18	1	0
F47H4.12	chrV:17359541-17369294	+	42	3	0
C55C3.7	chrIV:5678847-5684639	-	23	0	0
Y59E9AL.2	chrIV:5224891-5228230	+	17	2	0
C39D10.11	chrX:7901280-7905782	+	21	0	0
Y41E3.18	chrIV:15061929-15067748	-	22	0	0
K06A4.8	chrV:9480181-9483182	+	10	0	0
T04B2.8	chrIV:10050581-10053185	-	14	0	0
T28B8.6	chrI:8148349-8151372	+	14	1	0
W04G3.11	chrX:11087216-11090871	+	14	2	0
C30G7.3	chrV:14942133-14947668	-	29	4	0
F09C6.12	chrV:16880878-16883142	+	8	0	0
F09C6.13	chrV:16883075-16885403	+	10	0	0
T13F3.8	chrV:16269569-16272567	+	7	0	0
Y6G8.6	chrV:17616473-17618921	-	1	0	0
Y68A4A.13	chrV:17207210-17210142	-	8	0	0
C47E8.10	chrV:14667897-14670743	-	7	0	0
Y102A5C.35	chrV:16924985-16928125	-	14	0	0
F16C3.4	chrI:10156951-10160377	+	14	2	0
Y87G2A.19	chrI:13506814-13512026	+	15	0	0
Y87G2A.20	chrI:13528706-13533444	-	13	2	0
F35E2.10	chrI:11719902-11724936	-	26	0	0
F21H12.7	chrII:6089778-6092789	+	15	0	0
F30H5.5	chrIII:486764-489452	+	12	3	0
T23B7.2	chrII:4841380-4844211	-	16	0	0
F41G3.21	chrII:6752352-6754950	-	14	1	0
C01G12.13	chrII:14574957-14578075	+	10	1	0
Y71G12B.32	chrI:1813909-1818061	-	14	2	0
ZC239.21	chrII:3204939-3207388	+	16	0	0
Y49F6B.12	chrII:3472075-3474416	-	10	0	0
F11G11.14	chrII:4861713-4865741	+	21	0	0
C27D6.11	chrII:5159716-5163130	-	16	2	0
ZK1248.20	chrII:5814646-5817306	+	11	0	0
F02A9.7	chrIII:9074955-9077639	-	13	0	0
W10C8.6	chrI:2858599-2861847	-	6	1	0
Y18H1A.15	chrI:731068-738552	-	30	9	0
C02F5.14	chrIII:8234523-8237529	-	16	0	0
ZK688.10	chrIII:7895757-7898979	-	19	1	0
ZK783.6	chrIII:7646788-7650005	+	9	0	0
C18H7.11	chrIV:594891-598769	+	19	2	0
F56D6.12	chrIV:3906138-3908509	+	15	1	0
F56D6.13	chrIV:3907396-3909799	+	15	2	0
F56D6.14	chrIV:3915705-3918045	+	10	0	0
C55C3.8	chrIV:5689030-5694729	+	23	1	0
K10C9.9	chrV:1054602-1057773	-	15	1	0
C15B12.9	chrX:6466799-6469803	+	10	1	0
F54H12.7	chrIII:7967336-7970286	+	16	1	0
C29E4.14	chrIII:7918084-7921086	+	14	0	0
B0205.13	chrI:10727751-10730795	-	6	0	0
B0205.14	chrI:10724918-10727351	+	13	1	0
C01G10.17	chrV:15088757-15091119	+	12	0	0
ZK622.5	chrII:5287443-5290326	+	8	2	0
B0280.17	chrIII:7135022-7138127	-	20	2	0
T08G11.2	chrI:8919329-8922516	-	21	1	0
Y57G11C.52	chrIV:14852003-14854443	+	13	1	0
F10G7.12	chrII:4687799-4690498	+	17	1	0
F49H12.7	chrX:2063038-2066567	+	10	1	0
T06E6.15	chrV:15398939-15401791	-	20	0	0
Y71H2AM.25	chrIII:2800450-2803681	+	14	0	0
ZK688.12	chrIII:7912766-7915600	-	9	0	0
T02B11.9	chrV:874292-877225	+	17	0	0
T26H5.10	chrV:15443332-15445808	-	14	0	0
Y37E3.19	chrI:2107402-2110896	-	10	2	0
K12C11.5	chrI:1330698-1334074	+	10	0	0
H38K22.6	chrIII:4318416-4321321	+	5	0	0
H38K22.7	chrIII:4319748-4322867	+	8	0	0
Y41E3.19	chrIV:15054161-15057876	+	23	0	0
T23F6.7	chrIV:12732262-12734895	+	5	0	0
F13E9.15	chrIV:10889477-10891870	-	13	0	0
F54H12.8	chrIII:7966601-7971221	-	26	1	0
F54F7.9	chrX:11847856-11850695	-	5	0	0
F33E2.8	chrI:12581786-12585119	+	11	0	0
ZC250.5	chrV:5803767-5807570	+	21	2	0
M01B2.13	chrV:15264653-15267786	-	12	0	0
D1086.17	chrV:14065856-14071214	+	21	1	0
C38C3.10	chrV:1492795-1495453	+	18	2	0
D1086.18	chrV:14084194-14087190	+	13	0	0
C25F9.11	chrV:19432441-19435072	-	7	0	0
Y43F8B.15	chrV:19460818-19464102	-	7	0	0
Y37H2A.14	chrV:18141738-18144721	+	23	0	0
F26G1.11	chrII:4775157-4777906	+	11	0	0
F33H12.7	chrII:2586077-2588911	-	17	2	0
F08A8.8	chrI:12954012-12957216	-	11	2	0
D1081.10	chrI:8469922-8473852	-	18	0	0
F11A5.17	chrV:16200030-16202740	+	10	1	0
D1081.11	chrI:8472556-8475481	-	11	2	0
Y70C5A.3	chrV:16618348-16622908	-	23	0	0
F20E11.17	chrV:17468754-17471251	-	9	0	0
C45G9.15	chrIII:5050099-5054010	-	15	0	0
C25D7.16	chrV:15054289-15056744	+	14	0	0
ZC412.10	chrV:14876054-14878819	-	7	0	0
C14A6.13	chrV:18159653-18163339	-	7	2	0
C25F9.15	chrV:19416122-19418980	+	9	0	0
Y6G8.9	chrV:17597978-17600872	+	18	0	0
C18D4.10	chrV:17530821-17535368	+	28	3	0
K06B4.15	chrV:15668432-15671852	+	8	0	0
T27C10.8	chrI:10881527-10884190	+	22	0	0
F21C3.7	chrI:7278802-7281609	-	14	2	0
F53F4.18	chrV:13588155-13590747	+	12	1	0
C15H11.13	chrV:14393036-14395749	+	10	1	0
C49G7.12	chrV:4036821-4039934	+	9	0	0
F57E7.4	chrV:16480336-16483019	-	15	0	0
K10G4.13	chrV:17294413-17299359	-	26	0	0
Y46G5A.43	chrII:12742546-12746256	-	22	3	0
F58B4.7	chrV:10922986-10925336	-	10	2	0
C04F12.12	chrI:9694622-9697212	-	19	0	0
C45B11.8	chrV:11038773-11041371	+	12	0	0
E02H4.7	chrX:14254271-14257422	+	22	2	0
T07C12.15	chrV:9946325-9950885	-	9	0	0
D1081.12	chrI:8474082-8476732	-	10	2	0
C34E11.7	chrX:11822184-11824424	+	11	0	0
K08H2.10	chrX:13257252-13260898	+	13	0	0
C06C3.12	chrII:9373107-9375848	+	12	0	0
F54C9.14	chrII:8560428-8563718	+	12	0	0
F59B2.15	chrIII:9002119-9004636	-	8	0	0
C49C3.20	chrIV:17316155-17318501	-	4	0	0
F40G9.18	chrIII:167331-171556	-	18	1	0
Y51H4A.935	chrIV:16506598-16509207	-	7	0	0
M05B5.7	chrI:7175495-7178520	-	15	2	0
F38B2.6	chrX:11280622-11283236	-	13	2	0
K07E3.9	chrX:8106094-8109124	+	13	1	0
B0462.5	chrV:18322215-18325327	-	7	0	0
B0025.5	chrI:6024151-6026955	-	15	1	0
F26B1.8	chrI:6327536-6330183	+	18	0	0
D2062.13	chrII:2610573-2614030	+	15	0	0
T25E12.16	chrV:16733290-16735788	-	13	2	0
C29E4.17	chrIII:7920507-7923018	+	10	0	0
C52E4.12	chrV:11994180-11996556	+	11	1	0
T16G1.13	chrV:12947939-12950248	+	19	1	0
R02D5.10	chrV:14480230-14482836	+	21	0	0
W04G3.13	chrX:11079311-11081772	-	12	1	0
Y43F8B.23	chrV:19465854-19469657	-	14	0	0
ZK616.61	chrIV:5403659-5407375	+	16	2	0
Y75B8A.44	chrIII:12192490-12196914	+	14	0	0
Y66A7A.9	chrIII:11611272-11614471	-	14	4	0
F53A2.10	chrIII:13355251-13358172	+	12	0	0
K01A6.8	chrIV:11737031-11739369	-	8	0	0
T05B4.14	chrV:4108668-4111970	-	11	1	0
ZK856.18	chrV:10184727-10187989	-	13	1	0
C01B9.5	chrII:13779328-13781966	+	17	1	0
Y37E11AL.12	chrIV:3701290-3703944	-	3	0	0
C45E1.5	chrI:3109648-3112672	-	12	0	0
F57G4.11	chrV:17623127-17627598	+	22	1	0
Y43F8B.24	chrV:19455562-19458695	+	13	0	0
ZC581.10	chrI:6642736-6645415	-	11	0	0
Y71A12B.23	chrI:13927959-13930746	-	12	2	0
ZK546.19	chrII:4939771-4942318	+	11	0	0
T18D3.10	chrX:12467581-12469742	-	12	2	0
T18D3.13	chrX:12467812-12469949	-	14	3	0
T18D3.14	chrX:12465581-12467936	+	11	0	0

## Sheet: AWK33.g1vsCF3050_down
#gene	location	strand	5'-CANNTG-3'	5'-CACGTG-3'	5'-GTCACGTGAC-3'
H25K10.1	chrIV:16200395-16205313	+	31	1	0
ZK228.3	chrV:18458236-18463231	-	13	0	0
C07G1.7	chrIV:8210906-8213828	-	17	1	0
F42A10.9	chrIII:6162645-6171165	+	42	3	0

[truncated: 11 more sheets: AWK33.g1vsCF3050_up, AWK43.g2vsCF3050_down, AWK43.g2vsCF3050_up, AWK107.g3vsCF3050_down, AWK107.g3vsCF3050_up, AWK43.g2vsAWK33.g1_down, AWK43.g2vsAWK33.g1_up, AWK107.g3vsAWK33.g1_down, AWK107.g3vsAWK33.g1_up, AWK107.g3vsAWK43.g2_down, AWK107.g3vsAWK43.g2_up]
